# Supplementary material for: Machine learning on large scale perturbation screens for SARS-CoV-2 host factors identifies β-catenin/CBP inhibitor PRI-724 as a potent antiviral
Source: Front Microbiol. 2023 Jun 5;14:1193320. doi: 10.3389/fmicb.2023.1193320 (PMC10277617; doi:10.3389/fmicb.2023.1193320)
Supplement: Supplementary file 7 [file Data_Sheet_1.zip]

Archive with 3 entries (3 files):
- SupplementaryMaterial/Kelch-et-al-Supplementary-Material_revised-RK.docx
- SupplementaryMaterial/Kelch-et-al-Supplementary-Material-Table-S3.xlsx
- SupplementaryMaterial/Kelch-et-al-Supplementary-Material-Table-S4.xlsx
