# Supplementary material for: Machine learning on large scale perturbation screens for SARS-CoV-2 host factors identifies β-catenin/CBP inhibitor PRI-724 as a potent antiviral
Source: Front Microbiol. 2023 Jun 5;14:1193320. doi: 10.3389/fmicb.2023.1193320 (PMC10277617; doi:10.3389/fmicb.2023.1193320)
Supplement: Supplementary file 7 [file Data_Sheet_1.zip › SupplementaryMaterial/Kelch-et-al-Supplementary-Material-Table-S3.xlsx]

## Sheet: Supp_Table2_2_GeneSets_Pred_CRI
GO-ID	PredHDF	Pred-nonHDF	padj	term_Name	Genes
GO:0008083	88	71	2.20826869762937e-42	growth_factor_activity	ENSG00000017427,ENSG00000019991,ENSG00000049130,ENSG00000070193,ENSG00000075388,ENSG00000078579,ENSG00000092969,ENSG00000099985,ENSG00000100311,ENSG00000101144,ENSG00000101384,ENSG00000102265,ENSG00000102466,ENSG00000102678,ENSG00000104899,ENSG00000105894,ENSG00000107831,ENSG00000107984,ENSG00000109321,ENSG00000111241,ENSG00000112175,ENSG00000113070,ENSG00000113296,ENSG00000113578,ENSG00000114279…
GO:0001653	77	71	1.5615122915961e-34	peptide_receptor_activity	ENSG00000056291,ENSG00000075073,ENSG00000078549,ENSG00000080293,ENSG00000082556,ENSG00000100739,ENSG00000101188,ENSG00000101292,ENSG00000106018,ENSG00000106113,ENSG00000106128,ENSG00000108018,ENSG00000110148,ENSG00000112038,ENSG00000112164,ENSG00000112486,ENSG00000113389,ENSG00000114812,ENSG00000115353,ENSG00000116329,ENSG00000120088,ENSG00000123901,ENSG00000125510,ENSG00000126010,ENSG00000129048…
GO:0007200	65	42	1.5615122915961e-34	phospholipase_C-activating_G_protein-coupled_receptor_signaling_pathway	ENSG00000036828,ENSG00000050628,ENSG00000060558,ENSG00000078401,ENSG00000082556,ENSG00000102468,ENSG00000110148,ENSG00000110680,ENSG00000112038,ENSG00000113389,ENSG00000115353,ENSG00000116329,ENSG00000120907,ENSG00000125245,ENSG00000125510,ENSG00000126010,ENSG00000131620,ENSG00000132911,ENSG00000134443,ENSG00000135577,ENSG00000135744,ENSG00000135914,ENSG00000136160,ENSG00000137252,ENSG00000138039…
GO:0030594	66	49	3.13332058334613e-33	neurotransmitter_receptor_activity	ENSG00000011677,ENSG00000022355,ENSG00000069696,ENSG00000101204,ENSG00000101958,ENSG00000102468,ENSG00000105737,ENSG00000109158,ENSG00000109738,ENSG00000111886,ENSG00000112038,ENSG00000113327,ENSG00000113749,ENSG00000116032,ENSG00000117971,ENSG00000120899,ENSG00000125675,ENSG00000133019,ENSG00000134489,ENSG00000135312,ENSG00000135914,ENSG00000136928,ENSG00000145451,ENSG00000145863,ENSG00000145864…
GO:0042734	70	85	8.98926453225928e-27	presynaptic_membrane	ENSG00000011347,ENSG00000018236,ENSG00000040731,ENSG00000065609,ENSG00000067715,ENSG00000076716,ENSG00000079841,ENSG00000082556,ENSG00000101204,ENSG00000102003,ENSG00000102468,ENSG00000105737,ENSG00000107282,ENSG00000108576,ENSG00000108947,ENSG00000109991,ENSG00000110436,ENSG00000112038,ENSG00000115155,ENSG00000116329,ENSG00000117016,ENSG00000117154,ENSG00000118432,ENSG00000120907,ENSG00000129159…
GO:0019955	63	67	3.72228774292936e-26	cytokine_binding	ENSG00000027697,ENSG00000069702,ENSG00000081985,ENSG00000091181,ENSG00000099250,ENSG00000100385,ENSG00000105664,ENSG00000106991,ENSG00000112116,ENSG00000112486,ENSG00000112964,ENSG00000113494,ENSG00000113594,ENSG00000115170,ENSG00000115602,ENSG00000115604,ENSG00000116678,ENSG00000119535,ENSG00000119699,ENSG00000122756,ENSG00000123496,ENSG00000125965,ENSG00000129048,ENSG00000131724,ENSG00000134352…
GO:0050731	75	115	1.78379232751478e-24	positive_regulation_of_peptidyl-tyrosine_phosphorylation	ENSG00000016082,ENSG00000017427,ENSG00000018236,ENSG00000019991,ENSG00000035720,ENSG00000049130,ENSG00000070193,ENSG00000081237,ENSG00000086991,ENSG00000088538,ENSG00000099250,ENSG00000099985,ENSG00000100311,ENSG00000102468,ENSG00000104312,ENSG00000107831,ENSG00000109321,ENSG00000110169,ENSG00000111859,ENSG00000112964,ENSG00000113070,ENSG00000113296,ENSG00000115170,ENSG00000120899,ENSG00000120907…
GO:0098936	58	68	8.6506636511041e-23	intrinsic_component_of_postsynaptic_membrane	ENSG00000006116,ENSG00000008277,ENSG00000011677,ENSG00000018236,ENSG00000022355,ENSG00000040731,ENSG00000082556,ENSG00000099250,ENSG00000100678,ENSG00000102468,ENSG00000105737,ENSG00000108576,ENSG00000108947,ENSG00000109158,ENSG00000112038,ENSG00000116329,ENSG00000120907,ENSG00000129159,ENSG00000132164,ENSG00000133019,ENSG00000133216,ENSG00000135333,ENSG00000136099,ENSG00000145864,ENSG00000145888…
GO:0008217	71	113	1.81059942357276e-22	regulation_of_blood_pressure	ENSG00000007171,ENSG00000018625,ENSG00000049247,ENSG00000078401,ENSG00000089250,ENSG00000092009,ENSG00000100292,ENSG00000100311,ENSG00000100448,ENSG00000100739,ENSG00000101188,ENSG00000103647,ENSG00000108684,ENSG00000109255,ENSG00000110680,ENSG00000112164,ENSG00000113389,ENSG00000115738,ENSG00000118432,ENSG00000120907,ENSG00000122585,ENSG00000124205,ENSG00000125510,ENSG00000133110,ENSG00000135744…
GO:0019199	44	32	2.6256678360337e-22	transmembrane_receptor_protein_kinase_activity	ENSG00000030304,ENSG00000044524,ENSG00000047936,ENSG00000062524,ENSG00000066056,ENSG00000066468,ENSG00000069702,ENSG00000080224,ENSG00000092445,ENSG00000099250,ENSG00000102755,ENSG00000106123,ENSG00000107779,ENSG00000108947,ENSG00000114739,ENSG00000115170,ENSG00000120156,ENSG00000121989,ENSG00000122025,ENSG00000123612,ENSG00000133216,ENSG00000134853,ENSG00000135333,ENSG00000135409,ENSG00000138696…
GO:0007193	46	39	1.05572067289631e-21	adenylate_cyclase-inhibiting_G_protein-coupled_receptor_signaling_pathway	ENSG00000019169,ENSG00000036828,ENSG00000069696,ENSG00000078295,ENSG00000078401,ENSG00000082556,ENSG00000090104,ENSG00000112038,ENSG00000113262,ENSG00000113389,ENSG00000116329,ENSG00000116741,ENSG00000121281,ENSG00000125510,ENSG00000133019,ENSG00000134489,ENSG00000135312,ENSG00000141404,ENSG00000149295,ENSG00000150594,ENSG00000151577,ENSG00000151617,ENSG00000157219,ENSG00000163485,ENSG00000163873…
GO:0003018	66	101	1.37150906476839e-21	vascular_process_in_circulatory_system	ENSG00000004468,ENSG00000018625,ENSG00000036828,ENSG00000049247,ENSG00000075073,ENSG00000078401,ENSG00000089250,ENSG00000100292,ENSG00000102468,ENSG00000105664,ENSG00000108576,ENSG00000108684,ENSG00000110680,ENSG00000111199,ENSG00000113749,ENSG00000116741,ENSG00000120156,ENSG00000120907,ENSG00000124205,ENSG00000132693,ENSG00000133019,ENSG00000134640,ENSG00000135312,ENSG00000135744,ENSG00000135914…
GO:0061041	60	89	3.91924271835471e-20	regulation_of_wound_healing	ENSG00000006071,ENSG00000006327,ENSG00000010278,ENSG00000065675,ENSG00000078098,ENSG00000078401,ENSG00000080618,ENSG00000088926,ENSG00000091583,ENSG00000100219,ENSG00000100311,ENSG00000102362,ENSG00000104368,ENSG00000104415,ENSG00000105767,ENSG00000106366,ENSG00000111252,ENSG00000111276,ENSG00000113070,ENSG00000113905,ENSG00000115956,ENSG00000117525,ENSG00000117601,ENSG00000122194,ENSG00000122861…
GO:0002526	50	59	1.07849202918378e-19	acute_inflammatory_response	ENSG00000010671,ENSG00000013725,ENSG00000050628,ENSG00000055955,ENSG00000099985,ENSG00000105697,ENSG00000105851,ENSG00000106123,ENSG00000112038,ENSG00000115008,ENSG00000115170,ENSG00000117525,ENSG00000117586,ENSG00000117601,ENSG00000118432,ENSG00000120659,ENSG00000124731,ENSG00000125730,ENSG00000127318,ENSG00000129988,ENSG00000130427,ENSG00000132693,ENSG00000132965,ENSG00000134339,ENSG00000134352…
GO:0006939	50	59	1.07849202918378e-19	smooth_muscle_contraction	ENSG00000004468,ENSG00000018625,ENSG00000050628,ENSG00000075073,ENSG00000078401,ENSG00000096395,ENSG00000102468,ENSG00000105664,ENSG00000109255,ENSG00000109991,ENSG00000110680,ENSG00000115353,ENSG00000116741,ENSG00000117971,ENSG00000120907,ENSG00000121853,ENSG00000124205,ENSG00000132911,ENSG00000133019,ENSG00000135744,ENSG00000135914,ENSG00000136160,ENSG00000138193,ENSG00000141052,ENSG00000148680…
GO:0019933	65	114	4.34630778285794e-19	cAMP-mediated_signaling	ENSG00000050628,ENSG00000078295,ENSG00000078549,ENSG00000080293,ENSG00000087494,ENSG00000089250,ENSG00000091428,ENSG00000100302,ENSG00000105290,ENSG00000106128,ENSG00000106546,ENSG00000110680,ENSG00000112038,ENSG00000112164,ENSG00000115263,ENSG00000116741,ENSG00000118702,ENSG00000120088,ENSG00000120907,ENSG00000121281,ENSG00000121351,ENSG00000122420,ENSG00000125384,ENSG00000125510,ENSG00000132671…
GO:0048771	64	112	7.5066097297712e-19	tissue_remodeling	ENSG00000002745,ENSG00000004468,ENSG00000011347,ENSG00000070193,ENSG00000081189,ENSG00000086991,ENSG00000087245,ENSG00000089041,ENSG00000099617,ENSG00000100068,ENSG00000101384,ENSG00000101439,ENSG00000102265,ENSG00000104267,ENSG00000104332,ENSG00000105894,ENSG00000107831,ENSG00000110680,ENSG00000113296,ENSG00000113905,ENSG00000114739,ENSG00000115008,ENSG00000115461,ENSG00000116678,ENSG00000118520…
GO:0050921	54	79	2.31436512958784e-18	positive_regulation_of_chemotaxis	ENSG00000036828,ENSG00000070193,ENSG00000078401,ENSG00000099250,ENSG00000100311,ENSG00000105894,ENSG00000106366,ENSG00000106538,ENSG00000108688,ENSG00000108702,ENSG00000111199,ENSG00000112486,ENSG00000113296,ENSG00000117525,ENSG00000119630,ENSG00000120899,ENSG00000123338,ENSG00000124205,ENSG00000129988,ENSG00000137077,ENSG00000137845,ENSG00000138379,ENSG00000143184,ENSG00000145824,ENSG00000150455…
GO:0005179	51	70	3.6231122779958e-18	hormone_activity	ENSG00000017427,ENSG00000049247,ENSG00000078401,ENSG00000087494,ENSG00000096395,ENSG00000104899,ENSG00000104918,ENSG00000105697,ENSG00000110680,ENSG00000113739,ENSG00000115263,ENSG00000118271,ENSG00000118702,ENSG00000120210,ENSG00000120211,ENSG00000121351,ENSG00000122585,ENSG00000122641,ENSG00000123999,ENSG00000124205,ENSG00000129965,ENSG00000130173,ENSG00000130427,ENSG00000133116,ENSG00000134443…
GO:0051897	61	107	6.13221625020993e-18	positive_regulation_of_protein_kinase_B_signaling	ENSG00000006210,ENSG00000019991,ENSG00000049130,ENSG00000066468,ENSG00000070193,ENSG00000075388,ENSG00000078579,ENSG00000086991,ENSG00000099985,ENSG00000100302,ENSG00000100311,ENSG00000102678,ENSG00000105851,ENSG00000106991,ENSG00000107831,ENSG00000109321,ENSG00000111241,ENSG00000113070,ENSG00000113578,ENSG00000114013,ENSG00000115461,ENSG00000117525,ENSG00000118972,ENSG00000120156,ENSG00000120659…
GO:0098982	39	37	1.76496186967475e-17	GABA-ergic_synapse	ENSG00000011347,ENSG00000011677,ENSG00000021645,ENSG00000022355,ENSG00000040731,ENSG00000067842,ENSG00000104327,ENSG00000109158,ENSG00000109738,ENSG00000111886,ENSG00000113327,ENSG00000118432,ENSG00000120645,ENSG00000120907,ENSG00000132164,ENSG00000145864,ENSG00000146938,ENSG00000149295,ENSG00000149972,ENSG00000151490,ENSG00000151577,ENSG00000151834,ENSG00000157087,ENSG00000157103,ENSG00000157766…
GO:0070851	53	82	2.76385298557354e-17	growth_factor_receptor_binding	ENSG00000070193,ENSG00000075388,ENSG00000078579,ENSG00000100311,ENSG00000102678,ENSG00000105767,ENSG00000107831,ENSG00000109321,ENSG00000111241,ENSG00000113070,ENSG00000113578,ENSG00000115008,ENSG00000118972,ENSG00000119630,ENSG00000124882,ENSG00000125571,ENSG00000133116,ENSG00000134215,ENSG00000134352,ENSG00000134853,ENSG00000136688,ENSG00000136694,ENSG00000136695,ENSG00000136696,ENSG00000136697…
GO:0099643	59	109	1.31937642074234e-16	signal_release_from_synapse	ENSG00000005379,ENSG00000011347,ENSG00000021645,ENSG00000034053,ENSG00000067715,ENSG00000070748,ENSG00000070808,ENSG00000075073,ENSG00000079841,ENSG00000081189,ENSG00000089041,ENSG00000089169,ENSG00000101204,ENSG00000102003,ENSG00000102468,ENSG00000105737,ENSG00000107282,ENSG00000110076,ENSG00000112499,ENSG00000115155,ENSG00000117016,ENSG00000117971,ENSG00000118432,ENSG00000120907,ENSG00000124785…
GO:0060401	63	125	1.33950353359284e-16	cytosolic_calcium_ion_transport	ENSG00000006210,ENSG00000018625,ENSG00000067842,ENSG00000078549,ENSG00000081237,ENSG00000089041,ENSG00000089250,ENSG00000100678,ENSG00000100739,ENSG00000101188,ENSG00000101333,ENSG00000102468,ENSG00000103888,ENSG00000104321,ENSG00000108370,ENSG00000109991,ENSG00000110680,ENSG00000111199,ENSG00000114805,ENSG00000115896,ENSG00000117560,ENSG00000118523,ENSG00000120899,ENSG00000120907,ENSG00000130427…
GO:0007218	44	56	1.40190690529088e-16	neuropeptide_signaling_pathway	ENSG00000009694,ENSG00000056291,ENSG00000082556,ENSG00000092445,ENSG00000101188,ENSG00000101292,ENSG00000101327,ENSG00000101958,ENSG00000108018,ENSG00000109255,ENSG00000109738,ENSG00000110680,ENSG00000112038,ENSG00000116329,ENSG00000122585,ENSG00000123901,ENSG00000125510,ENSG00000126010,ENSG00000132671,ENSG00000132911,ENSG00000134443,ENSG00000137252,ENSG00000145451,ENSG00000145888,ENSG00000148734…
GO:0015081	56	98	1.44304192872567e-16	sodium_ion_transmembrane_transporter_activity	ENSG00000007314,ENSG00000010379,ENSG00000011083,ENSG00000018625,ENSG00000036565,ENSG00000064651,ENSG00000066230,ENSG00000070915,ENSG00000074803,ENSG00000075673,ENSG00000079215,ENSG00000080493,ENSG00000100170,ENSG00000100191,ENSG00000100678,ENSG00000102452,ENSG00000105737,ENSG00000106688,ENSG00000108576,ENSG00000108684,ENSG00000110436,ENSG00000111181,ENSG00000112337,ENSG00000115616,ENSG00000118160…
GO:0098839	44	57	2.14058165921154e-16	postsynaptic_density_membrane	ENSG00000006116,ENSG00000008277,ENSG00000101463,ENSG00000105737,ENSG00000108370,ENSG00000108947,ENSG00000116032,ENSG00000116329,ENSG00000125675,ENSG00000133019,ENSG00000135333,ENSG00000143473,ENSG00000146938,ENSG00000148948,ENSG00000149403,ENSG00000149970,ENSG00000150672,ENSG00000151067,ENSG00000151490,ENSG00000151577,ENSG00000152208,ENSG00000152578,ENSG00000152822,ENSG00000155511,ENSG00000156395…
GO:0008201	58	107	2.16193379380024e-16	heparin_binding	ENSG00000000971,ENSG00000009694,ENSG00000012223,ENSG00000040608,ENSG00000064205,ENSG00000066468,ENSG00000069702,ENSG00000070193,ENSG00000075388,ENSG00000081237,ENSG00000088926,ENSG00000091583,ENSG00000099250,ENSG00000100448,ENSG00000101144,ENSG00000102678,ENSG00000104332,ENSG00000104415,ENSG00000105290,ENSG00000105664,ENSG00000105894,ENSG00000108688,ENSG00000113070,ENSG00000113296,ENSG00000113578…
GO:0048167	62	123	2.20494654307711e-16	regulation_of_synaptic_plasticity	ENSG00000004468,ENSG00000006210,ENSG00000011347,ENSG00000058335,ENSG00000070808,ENSG00000079841,ENSG00000080293,ENSG00000081189,ENSG00000100678,ENSG00000100968,ENSG00000102003,ENSG00000102466,ENSG00000104327,ENSG00000105662,ENSG00000105894,ENSG00000106113,ENSG00000109991,ENSG00000113749,ENSG00000117016,ENSG00000118160,ENSG00000120899,ENSG00000131095,ENSG00000133216,ENSG00000135744,ENSG00000135919…
GO:1902107	54	92	2.27270831585569e-16	positive_regulation_of_leukocyte_differentiation	ENSG00000010671,ENSG00000020633,ENSG00000049130,ENSG00000077238,ENSG00000081237,ENSG00000090554,ENSG00000100219,ENSG00000101974,ENSG00000104267,ENSG00000104312,ENSG00000110680,ENSG00000112149,ENSG00000114013,ENSG00000115085,ENSG00000115598,ENSG00000115738,ENSG00000117335,ENSG00000117586,ENSG00000120659,ENSG00000121594,ENSG00000122122,ENSG00000123338,ENSG00000128342,ENSG00000130584,ENSG00000134250…
GO:0019838	52	85	2.55728048097017e-16	growth_factor_binding	ENSG00000064205,ENSG00000064300,ENSG00000066468,ENSG00000069702,ENSG00000099250,ENSG00000100311,ENSG00000100385,ENSG00000102755,ENSG00000104415,ENSG00000105894,ENSG00000106128,ENSG00000106991,ENSG00000107821,ENSG00000112964,ENSG00000113594,ENSG00000114739,ENSG00000115170,ENSG00000115461,ENSG00000118523,ENSG00000119699,ENSG00000120129,ENSG00000120156,ENSG00000121989,ENSG00000122025,ENSG00000123612…
GO:0015085	51	82	3.14157105337837e-16	calcium_ion_transmembrane_transporter_activity	ENSG00000005379,ENSG00000006116,ENSG00000007402,ENSG00000064270,ENSG00000067191,ENSG00000067842,ENSG00000072315,ENSG00000081248,ENSG00000083067,ENSG00000100678,ENSG00000104321,ENSG00000111199,ENSG00000112038,ENSG00000116032,ENSG00000118160,ENSG00000118432,ENSG00000119121,ENSG00000133107,ENSG00000135312,ENSG00000137672,ENSG00000140090,ENSG00000141837,ENSG00000142185,ENSG00000144481,ENSG00000148408…
GO:0008066	22	5	4.59518372497189e-16	glutamate_receptor_activity	ENSG00000105737,ENSG00000113262,ENSG00000116032,ENSG00000120899,ENSG00000125675,ENSG00000149403,ENSG00000152208,ENSG00000152578,ENSG00000152822,ENSG00000155511,ENSG00000161509,ENSG00000163873,ENSG00000164082,ENSG00000164418,ENSG00000168959,ENSG00000171189,ENSG00000179603,ENSG00000182771,ENSG00000183454,ENSG00000196277,ENSG00000198785,ENSG00000198822
GO:0015079	56	103	6.62661354647393e-16	potassium_ion_transmembrane_transporter_activity	ENSG00000006071,ENSG00000018625,ENSG00000053918,ENSG00000055118,ENSG00000064651,ENSG00000066230,ENSG00000069431,ENSG00000070915,ENSG00000074803,ENSG00000075673,ENSG00000080709,ENSG00000082482,ENSG00000105737,ENSG00000107147,ENSG00000115616,ENSG00000120457,ENSG00000124140,ENSG00000129159,ENSG00000132681,ENSG00000140090,ENSG00000143473,ENSG00000143603,ENSG00000145936,ENSG00000149403,ENSG00000152315…
GO:0099094	45	64	9.48965744886892e-16	ligand-gated_cation_channel_activity	ENSG00000006071,ENSG00000055118,ENSG00000069431,ENSG00000089041,ENSG00000101204,ENSG00000104321,ENSG00000105737,ENSG00000108684,ENSG00000109991,ENSG00000116032,ENSG00000117971,ENSG00000120457,ENSG00000120899,ENSG00000125675,ENSG00000142185,ENSG00000149305,ENSG00000149403,ENSG00000152578,ENSG00000153822,ENSG00000153898,ENSG00000154118,ENSG00000155511,ENSG00000157542,ENSG00000157551,ENSG00000161509…
GO:0015837	42	56	2.1489141844648e-15	amine_transport	ENSG00000011347,ENSG00000018625,ENSG00000019505,ENSG00000036565,ENSG00000067715,ENSG00000069696,ENSG00000075073,ENSG00000078579,ENSG00000082556,ENSG00000089041,ENSG00000101188,ENSG00000101204,ENSG00000102468,ENSG00000103569,ENSG00000116741,ENSG00000118432,ENSG00000118520,ENSG00000121853,ENSG00000135312,ENSG00000135744,ENSG00000141837,ENSG00000143858,ENSG00000146469,ENSG00000149295,ENSG00000150594…
GO:0031214	55	103	2.18149535493628e-15	biomineral_tissue_development	ENSG00000000938,ENSG00000012223,ENSG00000017427,ENSG00000029559,ENSG00000046653,ENSG00000066468,ENSG00000081189,ENSG00000085741,ENSG00000087494,ENSG00000089041,ENSG00000101144,ENSG00000105664,ENSG00000105894,ENSG00000107779,ENSG00000111341,ENSG00000113083,ENSG00000114739,ENSG00000115170,ENSG00000115596,ENSG00000118785,ENSG00000118972,ENSG00000119699,ENSG00000120899,ENSG00000121989,ENSG00000122691…
GO:0022843	51	89	3.44947974813781e-15	voltage-gated_cation_channel_activity	ENSG00000005379,ENSG00000006071,ENSG00000006116,ENSG00000007402,ENSG00000053918,ENSG00000055118,ENSG00000067191,ENSG00000069431,ENSG00000081248,ENSG00000082482,ENSG00000107147,ENSG00000112038,ENSG00000116032,ENSG00000118432,ENSG00000120457,ENSG00000120899,ENSG00000122986,ENSG00000129159,ENSG00000135312,ENSG00000141837,ENSG00000143473,ENSG00000148408,ENSG00000151062,ENSG00000151067,ENSG00000153822…
GO:0032609	44	64	3.65830150663255e-15	interferon-gamma_production	ENSG00000012504,ENSG00000016082,ENSG00000018280,ENSG00000069399,ENSG00000074966,ENSG00000081985,ENSG00000103855,ENSG00000104312,ENSG00000113263,ENSG00000115602,ENSG00000115604,ENSG00000116824,ENSG00000117586,ENSG00000122122,ENSG00000122641,ENSG00000123999,ENSG00000129465,ENSG00000134242,ENSG00000134258,ENSG00000135077,ENSG00000136695,ENSG00000137033,ENSG00000140968,ENSG00000143184,ENSG00000150637…
GO:0032675	51	90	4.7692306790794e-15	regulation_of_interleukin-6_production	ENSG00000006210,ENSG00000012504,ENSG00000016082,ENSG00000019991,ENSG00000089041,ENSG00000090376,ENSG00000100219,ENSG00000104312,ENSG00000111199,ENSG00000112116,ENSG00000115008,ENSG00000115598,ENSG00000117090,ENSG00000117586,ENSG00000118113,ENSG00000121853,ENSG00000122691,ENSG00000123338,ENSG00000124882,ENSG00000127528,ENSG00000129988,ENSG00000134242,ENSG00000135077,ENSG00000135218,ENSG00000136694…
GO:0051966	34	34	6.26116463049646e-15	regulation_of_synaptic_transmission,_glutamatergic	ENSG00000008735,ENSG00000018625,ENSG00000067715,ENSG00000081189,ENSG00000102468,ENSG00000107984,ENSG00000113262,ENSG00000118432,ENSG00000120899,ENSG00000135312,ENSG00000135919,ENSG00000149295,ENSG00000151577,ENSG00000152413,ENSG00000152822,ENSG00000161681,ENSG00000162105,ENSG00000163485,ENSG00000163873,ENSG00000164082,ENSG00000164418,ENSG00000168959,ENSG00000169071,ENSG00000169760,ENSG00000171189…
GO:0019233	43	62	6.30425377917436e-15	sensory_perception_of_pain	ENSG00000078401,ENSG00000082556,ENSG00000089041,ENSG00000100739,ENSG00000101188,ENSG00000101204,ENSG00000102468,ENSG00000104321,ENSG00000109255,ENSG00000109991,ENSG00000110680,ENSG00000112038,ENSG00000116329,ENSG00000118432,ENSG00000121351,ENSG00000125510,ENSG00000125966,ENSG00000131620,ENSG00000132911,ENSG00000136160,ENSG00000144285,ENSG00000146469,ENSG00000150672,ENSG00000152822,ENSG00000154928…
GO:0070665	51	91	6.42208503824762e-15	positive_regulation_of_leukocyte_proliferation	ENSG00000004468,ENSG00000013725,ENSG00000017427,ENSG00000049130,ENSG00000065675,ENSG00000070193,ENSG00000081189,ENSG00000081237,ENSG00000090554,ENSG00000090776,ENSG00000091181,ENSG00000103855,ENSG00000104312,ENSG00000105639,ENSG00000109743,ENSG00000114013,ENSG00000115085,ENSG00000117335,ENSG00000117400,ENSG00000117586,ENSG00000121594,ENSG00000122122,ENSG00000123338,ENSG00000130427,ENSG00000134215…
GO:0043679	47	77	8.849678745883e-15	axon_terminus	ENSG00000005379,ENSG00000011347,ENSG00000036565,ENSG00000036828,ENSG00000054356,ENSG00000082482,ENSG00000082556,ENSG00000089250,ENSG00000101188,ENSG00000101327,ENSG00000102003,ENSG00000104327,ENSG00000105737,ENSG00000106113,ENSG00000109255,ENSG00000109991,ENSG00000110680,ENSG00000116329,ENSG00000118702,ENSG00000128536,ENSG00000128683,ENSG00000129159,ENSG00000133019,ENSG00000135312,ENSG00000137766…
GO:0071772	55	110	1.71071007279272e-14	response_to_BMP	ENSG00000008196,ENSG00000069702,ENSG00000092969,ENSG00000101144,ENSG00000101938,ENSG00000104332,ENSG00000104899,ENSG00000105664,ENSG00000106991,ENSG00000107779,ENSG00000107984,ENSG00000112175,ENSG00000114739,ENSG00000115170,ENSG00000116985,ENSG00000119699,ENSG00000120693,ENSG00000121989,ENSG00000124813,ENSG00000125965,ENSG00000130283,ENSG00000130385,ENSG00000130700,ENSG00000134250,ENSG00000134363…
GO:0045778	38	48	1.71870142974835e-14	positive_regulation_of_ossification	ENSG00000012223,ENSG00000017427,ENSG00000019991,ENSG00000046653,ENSG00000081189,ENSG00000089041,ENSG00000092969,ENSG00000101144,ENSG00000101384,ENSG00000104415,ENSG00000105894,ENSG00000107779,ENSG00000114739,ENSG00000115170,ENSG00000119699,ENSG00000121989,ENSG00000124813,ENSG00000133116,ENSG00000134352,ENSG00000138696,ENSG00000142871,ENSG00000145423,ENSG00000152266,ENSG00000153162,ENSG00000160712…
GO:0046717	47	79	1.73207346541129e-14	acid_secretion	ENSG00000005379,ENSG00000007171,ENSG00000036828,ENSG00000050628,ENSG00000053918,ENSG00000067715,ENSG00000069696,ENSG00000078401,ENSG00000079215,ENSG00000079841,ENSG00000089041,ENSG00000101188,ENSG00000103569,ENSG00000106688,ENSG00000107282,ENSG00000109255,ENSG00000110148,ENSG00000110436,ENSG00000113749,ENSG00000120659,ENSG00000125510,ENSG00000132671,ENSG00000132911,ENSG00000133107,ENSG00000135312…
GO:0048017	59	127	1.8524273985579e-14	inositol_lipid-mediated_signaling	ENSG00000000938,ENSG00000002745,ENSG00000017427,ENSG00000019991,ENSG00000030304,ENSG00000033327,ENSG00000062524,ENSG00000078401,ENSG00000092445,ENSG00000092969,ENSG00000099985,ENSG00000100311,ENSG00000101333,ENSG00000102468,ENSG00000102755,ENSG00000105851,ENSG00000113389,ENSG00000114805,ENSG00000115896,ENSG00000120156,ENSG00000122025,ENSG00000122691,ENSG00000129219,ENSG00000130427,ENSG00000134259…
GO:0046328	58	123	1.95076270866723e-14	regulation_of_JNK_cascade	ENSG00000002745,ENSG00000006432,ENSG00000008735,ENSG00000056558,ENSG00000057149,ENSG00000076984,ENSG00000078401,ENSG00000085511,ENSG00000091436,ENSG00000099860,ENSG00000104312,ENSG00000104332,ENSG00000106927,ENSG00000107263,ENSG00000107984,ENSG00000111199,ENSG00000111321,ENSG00000111432,ENSG00000111961,ENSG00000117090,ENSG00000118113,ENSG00000118523,ENSG00000120659,ENSG00000120899,ENSG00000121653…
GO:1990869	40	55	2.07971230277622e-14	cellular_response_to_chemokine	ENSG00000006210,ENSG00000064651,ENSG00000078401,ENSG00000108688,ENSG00000108702,ENSG00000111252,ENSG00000112486,ENSG00000113083,ENSG00000115009,ENSG00000117400,ENSG00000120129,ENSG00000120899,ENSG00000124875,ENSG00000129048,ENSG00000137077,ENSG00000143184,ENSG00000144230,ENSG00000144648,ENSG00000156234,ENSG00000160683,ENSG00000163464,ENSG00000163734,ENSG00000163736,ENSG00000163737,ENSG00000163823…
GO:0042698	33	34	2.70552495260335e-14	ovulation_cycle	ENSG00000054356,ENSG00000082175,ENSG00000082556,ENSG00000092445,ENSG00000092969,ENSG00000104899,ENSG00000104918,ENSG00000105894,ENSG00000112038,ENSG00000118689,ENSG00000119699,ENSG00000122641,ENSG00000123342,ENSG00000124882,ENSG00000125510,ENSG00000132386,ENSG00000134853,ENSG00000134954,ENSG00000137673,ENSG00000138039,ENSG00000138379,ENSG00000138696,ENSG00000142185,ENSG00000147437,ENSG00000154734…
GO:0050715	49	88	2.70552495260335e-14	positive_regulation_of_cytokine_secretion	ENSG00000000938,ENSG00000027697,ENSG00000056736,ENSG00000073150,ENSG00000077238,ENSG00000089041,ENSG00000091592,ENSG00000099985,ENSG00000100219,ENSG00000104312,ENSG00000106804,ENSG00000108702,ENSG00000111199,ENSG00000112116,ENSG00000115008,ENSG00000115602,ENSG00000116824,ENSG00000118113,ENSG00000122691,ENSG00000133110,ENSG00000134242,ENSG00000134258,ENSG00000135077,ENSG00000135914,ENSG00000137033…
GO:0001508	47	81	3.21334087710025e-14	action_potential	ENSG00000007314,ENSG00000018625,ENSG00000053918,ENSG00000055118,ENSG00000070159,ENSG00000080709,ENSG00000101188,ENSG00000101204,ENSG00000109991,ENSG00000114279,ENSG00000117971,ENSG00000118432,ENSG00000118507,ENSG00000120457,ENSG00000120907,ENSG00000129682,ENSG00000134640,ENSG00000135218,ENSG00000136531,ENSG00000136546,ENSG00000144285,ENSG00000145888,ENSG00000148053,ENSG00000151067,ENSG00000152661…
GO:0051932	27	19	3.66222498514205e-14	synaptic_transmission,_GABAergic	ENSG00000011677,ENSG00000022355,ENSG00000104267,ENSG00000109158,ENSG00000113327,ENSG00000115896,ENSG00000118432,ENSG00000120907,ENSG00000135312,ENSG00000145863,ENSG00000145864,ENSG00000149295,ENSG00000151834,ENSG00000152910,ENSG00000154822,ENSG00000157103,ENSG00000163485,ENSG00000164129,ENSG00000169760,ENSG00000171132,ENSG00000174576,ENSG00000180914,ENSG00000182256,ENSG00000185666,ENSG00000186297…
GO:0007613	45	75	5.17280611770486e-14	memory	ENSG00000006071,ENSG00000030304,ENSG00000058335,ENSG00000078725,ENSG00000082482,ENSG00000100678,ENSG00000100968,ENSG00000101349,ENSG00000102468,ENSG00000104327,ENSG00000105662,ENSG00000105894,ENSG00000108576,ENSG00000113749,ENSG00000118160,ENSG00000118432,ENSG00000129682,ENSG00000132386,ENSG00000134259,ENSG00000136531,ENSG00000149295,ENSG00000153292,ENSG00000154118,ENSG00000155511,ENSG00000155886…
GO:0007612	49	91	6.82971526125535e-14	learning	ENSG00000006071,ENSG00000008735,ENSG00000018625,ENSG00000021645,ENSG00000075073,ENSG00000082556,ENSG00000100678,ENSG00000101188,ENSG00000101349,ENSG00000105894,ENSG00000107984,ENSG00000110076,ENSG00000112425,ENSG00000113749,ENSG00000118160,ENSG00000124140,ENSG00000125510,ENSG00000129682,ENSG00000133216,ENSG00000135744,ENSG00000146938,ENSG00000148053,ENSG00000149295,ENSG00000151012,ENSG00000151577…
GO:0006821	42	65	6.92786924320712e-14	chloride_transport	ENSG00000011021,ENSG00000011677,ENSG00000022355,ENSG00000036828,ENSG00000064651,ENSG00000070915,ENSG00000074803,ENSG00000074855,ENSG00000079215,ENSG00000085563,ENSG00000101958,ENSG00000104267,ENSG00000106688,ENSG00000109158,ENSG00000109738,ENSG00000111886,ENSG00000112782,ENSG00000113327,ENSG00000124140,ENSG00000126562,ENSG00000131620,ENSG00000132911,ENSG00000134343,ENSG00000138669,ENSG00000144290…
GO:0008277	48	88	9.00008802228162e-14	regulation_of_G_protein-coupled_receptor_signaling_pathway	ENSG00000076344,ENSG00000078401,ENSG00000089250,ENSG00000090104,ENSG00000102003,ENSG00000105290,ENSG00000107831,ENSG00000108370,ENSG00000110680,ENSG00000111785,ENSG00000112038,ENSG00000114124,ENSG00000114349,ENSG00000115956,ENSG00000116741,ENSG00000125388,ENSG00000125510,ENSG00000125730,ENSG00000127074,ENSG00000132671,ENSG00000134443,ENSG00000134817,ENSG00000135312,ENSG00000135914,ENSG00000138193…
GO:0010518	30	29	1.67984219523689e-13	positive_regulation_of_phospholipase_activity	ENSG00000007908,ENSG00000060558,ENSG00000066468,ENSG00000074966,ENSG00000078549,ENSG00000102468,ENSG00000102755,ENSG00000113263,ENSG00000120907,ENSG00000121905,ENSG00000132911,ENSG00000134853,ENSG00000135744,ENSG00000135914,ENSG00000137841,ENSG00000142871,ENSG00000143322,ENSG00000144891,ENSG00000148053,ENSG00000151617,ENSG00000152266,ENSG00000157404,ENSG00000166148,ENSG00000169313,ENSG00000169403…
GO:0098878	28	24	2.02207205438157e-13	neurotransmitter_receptor_complex	ENSG00000006116,ENSG00000105737,ENSG00000116032,ENSG00000118733,ENSG00000120899,ENSG00000124785,ENSG00000125675,ENSG00000143786,ENSG00000149305,ENSG00000149403,ENSG00000150672,ENSG00000152208,ENSG00000152578,ENSG00000155511,ENSG00000161509,ENSG00000161681,ENSG00000162105,ENSG00000163873,ENSG00000164418,ENSG00000166736,ENSG00000166862,ENSG00000169760,ENSG00000171189,ENSG00000183454,ENSG00000188730…
GO:0007214	20	7	2.46699414778502e-13	gamma-aminobutyric_acid_signaling_pathway	ENSG00000011677,ENSG00000022355,ENSG00000064651,ENSG00000109158,ENSG00000111886,ENSG00000113327,ENSG00000115896,ENSG00000136928,ENSG00000141837,ENSG00000145863,ENSG00000145864,ENSG00000151834,ENSG00000154822,ENSG00000163288,ENSG00000166206,ENSG00000175697,ENSG00000182256,ENSG00000183185,ENSG00000186297,ENSG00000204681
GO:0007416	55	121	3.0029962020323e-13	synapse_assembly	ENSG00000021645,ENSG00000022355,ENSG00000030304,ENSG00000065320,ENSG00000076716,ENSG00000081189,ENSG00000101463,ENSG00000107984,ENSG00000108684,ENSG00000110076,ENSG00000113327,ENSG00000121853,ENSG00000133216,ENSG00000135333,ENSG00000141668,ENSG00000141837,ENSG00000145864,ENSG00000146938,ENSG00000148053,ENSG00000149295,ENSG00000149972,ENSG00000150625,ENSG00000151208,ENSG00000151834,ENSG00000152208…
GO:0031644	47	89	3.89041001679406e-13	regulation_of_nervous_system_process	ENSG00000019991,ENSG00000078401,ENSG00000079841,ENSG00000082556,ENSG00000101188,ENSG00000109255,ENSG00000109991,ENSG00000112038,ENSG00000114279,ENSG00000116329,ENSG00000117971,ENSG00000120899,ENSG00000121853,ENSG00000125510,ENSG00000132911,ENSG00000134640,ENSG00000135744,ENSG00000136160,ENSG00000145888,ENSG00000146072,ENSG00000146469,ENSG00000146938,ENSG00000147246,ENSG00000152413,ENSG00000152822…
GO:0030534	48	94	5.16172385718091e-13	adult_behavior	ENSG00000008277,ENSG00000018625,ENSG00000021645,ENSG00000063015,ENSG00000069696,ENSG00000082556,ENSG00000100095,ENSG00000101188,ENSG00000101204,ENSG00000102468,ENSG00000108947,ENSG00000109738,ENSG00000110076,ENSG00000110436,ENSG00000112038,ENSG00000113327,ENSG00000114279,ENSG00000115738,ENSG00000116329,ENSG00000117971,ENSG00000121853,ENSG00000122585,ENSG00000133958,ENSG00000134121,ENSG00000141837…
GO:0002576	44	79	6.45165142483917e-13	platelet_degranulation	ENSG00000005961,ENSG00000010278,ENSG00000017427,ENSG00000019991,ENSG00000055955,ENSG00000091583,ENSG00000092969,ENSG00000100234,ENSG00000100311,ENSG00000102265,ENSG00000102362,ENSG00000104112,ENSG00000106366,ENSG00000106538,ENSG00000110799,ENSG00000113140,ENSG00000113905,ENSG00000115956,ENSG00000116260,ENSG00000118137,ENSG00000119699,ENSG00000121410,ENSG00000122194,ENSG00000124491,ENSG00000135218…
GO:0071706	51	108	8.28457722267976e-13	tumor_necrosis_factor_superfamily_cytokine_production	ENSG00000006071,ENSG00000006210,ENSG00000012223,ENSG00000012504,ENSG00000016082,ENSG00000017427,ENSG00000027697,ENSG00000069399,ENSG00000081237,ENSG00000090376,ENSG00000100968,ENSG00000104312,ENSG00000105383,ENSG00000112116,ENSG00000114013,ENSG00000114861,ENSG00000115008,ENSG00000116824,ENSG00000117090,ENSG00000118113,ENSG00000120949,ENSG00000121853,ENSG00000122122,ENSG00000122691,ENSG00000125245…
GO:0071242	45	85	1.25157850610624e-12	cellular_response_to_ammonium_ion	ENSG00000022355,ENSG00000060558,ENSG00000069696,ENSG00000087258,ENSG00000101204,ENSG00000102468,ENSG00000108370,ENSG00000112038,ENSG00000113327,ENSG00000113749,ENSG00000133019,ENSG00000134489,ENSG00000135312,ENSG00000135824,ENSG00000135914,ENSG00000141404,ENSG00000145708,ENSG00000145864,ENSG00000147246,ENSG00000148680,ENSG00000148908,ENSG00000149295,ENSG00000149305,ENSG00000151577,ENSG00000156049…
GO:0046631	46	90	1.67994002266455e-12	alpha-beta_T_cell_activation	ENSG00000020633,ENSG00000065675,ENSG00000069399,ENSG00000069667,ENSG00000077238,ENSG00000081059,ENSG00000081237,ENSG00000104312,ENSG00000104856,ENSG00000105639,ENSG00000112149,ENSG00000113263,ENSG00000114013,ENSG00000114861,ENSG00000115085,ENSG00000115604,ENSG00000117586,ENSG00000121594,ENSG00000121653,ENSG00000122122,ENSG00000122224,ENSG00000123338,ENSG00000125245,ENSG00000134242,ENSG00000137265…
GO:0042165	28	28	1.99519805193202e-12	neurotransmitter_binding	ENSG00000010379,ENSG00000101204,ENSG00000101958,ENSG00000102468,ENSG00000108576,ENSG00000109738,ENSG00000111181,ENSG00000116032,ENSG00000117971,ENSG00000120088,ENSG00000132164,ENSG00000132693,ENSG00000133019,ENSG00000135312,ENSG00000135914,ENSG00000145451,ENSG00000145708,ENSG00000145888,ENSG00000147246,ENSG00000157103,ENSG00000157219,ENSG00000166736,ENSG00000168830,ENSG00000169684,ENSG00000175344…
GO:0019226	31	37	2.20380945991706e-12	transmission_of_nerve_impulse	ENSG00000006116,ENSG00000007314,ENSG00000109991,ENSG00000114279,ENSG00000117971,ENSG00000121853,ENSG00000134640,ENSG00000135744,ENSG00000136531,ENSG00000136546,ENSG00000141837,ENSG00000144285,ENSG00000145888,ENSG00000148053,ENSG00000153253,ENSG00000163531,ENSG00000164171,ENSG00000164326,ENSG00000164418,ENSG00000166148,ENSG00000166862,ENSG00000168356,ENSG00000169432,ENSG00000169676,ENSG00000170989…
GO:0043197	52	117	2.77568876915685e-12	dendritic_spine	ENSG00000018625,ENSG00000034053,ENSG00000063015,ENSG00000064300,ENSG00000070808,ENSG00000080709,ENSG00000087250,ENSG00000089169,ENSG00000089250,ENSG00000100678,ENSG00000101188,ENSG00000101463,ENSG00000104327,ENSG00000107282,ENSG00000108684,ENSG00000109991,ENSG00000112038,ENSG00000116329,ENSG00000118160,ENSG00000120899,ENSG00000121905,ENSG00000125675,ENSG00000126368,ENSG00000135905,ENSG00000137845…
GO:0097696	52	117	2.77568876915685e-12	receptor_signaling_pathway_via_STAT	ENSG00000016082,ENSG00000017427,ENSG00000069399,ENSG00000081237,ENSG00000099985,ENSG00000105639,ENSG00000110169,ENSG00000111252,ENSG00000112964,ENSG00000113494,ENSG00000120833,ENSG00000120899,ENSG00000122025,ENSG00000128342,ENSG00000130427,ENSG00000134352,ENSG00000135744,ENSG00000136488,ENSG00000137080,ENSG00000138378,ENSG00000142166,ENSG00000145777,ENSG00000147896,ENSG00000151422,ENSG00000157404…
GO:0098739	42	76	2.79178058862294e-12	import_across_plasma_membrane	ENSG00000003989,ENSG00000018625,ENSG00000055118,ENSG00000064651,ENSG00000066230,ENSG00000069431,ENSG00000070915,ENSG00000074803,ENSG00000075673,ENSG00000079215,ENSG00000100678,ENSG00000101188,ENSG00000106688,ENSG00000110436,ENSG00000115616,ENSG00000116741,ENSG00000120457,ENSG00000124140,ENSG00000126562,ENSG00000132681,ENSG00000135744,ENSG00000141424,ENSG00000142185,ENSG00000148482,ENSG00000151012…
GO:0022617	33	44	2.89682573541087e-12	extracellular_matrix_disassembly	ENSG00000035862,ENSG00000078098,ENSG00000087245,ENSG00000092009,ENSG00000099953,ENSG00000100448,ENSG00000101439,ENSG00000102265,ENSG00000102996,ENSG00000118113,ENSG00000122194,ENSG00000123342,ENSG00000134954,ENSG00000137673,ENSG00000137745,ENSG00000137845,ENSG00000140564,ENSG00000143387,ENSG00000149968,ENSG00000154736,ENSG00000156103,ENSG00000158859,ENSG00000160867,ENSG00000162493,ENSG00000163131…
GO:0050796	54	127	3.57993441932141e-12	regulation_of_insulin_secretion	ENSG00000004468,ENSG00000006071,ENSG00000007171,ENSG00000007402,ENSG00000008196,ENSG00000011347,ENSG00000012504,ENSG00000016082,ENSG00000036828,ENSG00000091428,ENSG00000100068,ENSG00000102362,ENSG00000104332,ENSG00000106633,ENSG00000112164,ENSG00000115263,ENSG00000117394,ENSG00000118432,ENSG00000121853,ENSG00000123612,ENSG00000126368,ENSG00000131620,ENSG00000131910,ENSG00000134640,ENSG00000134852…
GO:0003206	43	81	3.82242951943533e-12	cardiac_chamber_morphogenesis	ENSG00000016082,ENSG00000066468,ENSG00000069702,ENSG00000081189,ENSG00000085741,ENSG00000089225,ENSG00000092969,ENSG00000099250,ENSG00000101144,ENSG00000101384,ENSG00000106991,ENSG00000107779,ENSG00000107831,ENSG00000112175,ENSG00000115170,ENSG00000115738,ENSG00000117707,ENSG00000120156,ENSG00000128602,ENSG00000128917,ENSG00000134250,ENSG00000135547,ENSG00000136574,ENSG00000137834,ENSG00000142871…
GO:0043204	48	102	4.4862072417609e-12	perikaryon	ENSG00000040608,ENSG00000054356,ENSG00000059804,ENSG00000064300,ENSG00000072832,ENSG00000082556,ENSG00000099617,ENSG00000100678,ENSG00000101188,ENSG00000105737,ENSG00000109339,ENSG00000112038,ENSG00000112425,ENSG00000118160,ENSG00000118702,ENSG00000121905,ENSG00000125851,ENSG00000130558,ENSG00000135622,ENSG00000135824,ENSG00000142185,ENSG00000143473,ENSG00000144290,ENSG00000145451,ENSG00000145708…
GO:0000187	48	104	7.67136279571399e-12	activation_of_MAPK_activity	ENSG00000006432,ENSG00000017427,ENSG00000019991,ENSG00000055208,ENSG00000069696,ENSG00000070193,ENSG00000076984,ENSG00000077264,ENSG00000081237,ENSG00000089041,ENSG00000091436,ENSG00000104312,ENSG00000106804,ENSG00000109339,ENSG00000112964,ENSG00000113578,ENSG00000119699,ENSG00000120659,ENSG00000130758,ENSG00000134070,ENSG00000134398,ENSG00000135272,ENSG00000135744,ENSG00000137764,ENSG00000138166…
GO:0050795	30	37	8.66226638471214e-12	regulation_of_behavior	ENSG00000068024,ENSG00000081189,ENSG00000082556,ENSG00000104918,ENSG00000106128,ENSG00000109255,ENSG00000116678,ENSG00000118432,ENSG00000118473,ENSG00000118702,ENSG00000121853,ENSG00000125510,ENSG00000126368,ENSG00000134640,ENSG00000135312,ENSG00000135914,ENSG00000137252,ENSG00000149295,ENSG00000151577,ENSG00000152661,ENSG00000152910,ENSG00000163485,ENSG00000169760,ENSG00000169836,ENSG00000178394…
GO:0048660	46	99	1.88961436133189e-11	regulation_of_smooth_muscle_cell_proliferation	ENSG00000006210,ENSG00000017427,ENSG00000049540,ENSG00000066468,ENSG00000068024,ENSG00000078401,ENSG00000081189,ENSG00000087245,ENSG00000100292,ENSG00000100311,ENSG00000102678,ENSG00000104415,ENSG00000106018,ENSG00000107779,ENSG00000111276,ENSG00000113070,ENSG00000113389,ENSG00000114861,ENSG00000115252,ENSG00000115461,ENSG00000115738,ENSG00000119699,ENSG00000124882,ENSG00000135312,ENSG00000135744…
GO:0060395	31	42	1.89141938326229e-11	SMAD_protein_signal_transduction	ENSG00000018408,ENSG00000092969,ENSG00000101144,ENSG00000107779,ENSG00000112175,ENSG00000116985,ENSG00000119699,ENSG00000120693,ENSG00000122641,ENSG00000123999,ENSG00000125965,ENSG00000130283,ENSG00000130385,ENSG00000135100,ENSG00000135414,ENSG00000138379,ENSG00000139269,ENSG00000143768,ENSG00000143869,ENSG00000152785,ENSG00000153162,ENSG00000156466,ENSG00000156574,ENSG00000163083,ENSG00000163217…
GO:0099565	39	71	2.05845216654472e-11	chemical_synaptic_transmission,_postsynaptic	ENSG00000008735,ENSG00000063015,ENSG00000069696,ENSG00000079841,ENSG00000081189,ENSG00000089041,ENSG00000101188,ENSG00000101204,ENSG00000101958,ENSG00000105737,ENSG00000109738,ENSG00000109991,ENSG00000112038,ENSG00000117971,ENSG00000120899,ENSG00000145451,ENSG00000145888,ENSG00000146938,ENSG00000149295,ENSG00000152208,ENSG00000154764,ENSG00000161509,ENSG00000161681,ENSG00000162105,ENSG00000163485…
GO:0002695	52	126	2.1724330212338e-11	negative_regulation_of_leukocyte_activation	ENSG00000000938,ENSG00000006210,ENSG00000010671,ENSG00000020633,ENSG00000069122,ENSG00000076641,ENSG00000077238,ENSG00000081237,ENSG00000092445,ENSG00000100292,ENSG00000104332,ENSG00000105639,ENSG00000114013,ENSG00000115738,ENSG00000117586,ENSG00000118432,ENSG00000118520,ENSG00000121594,ENSG00000122641,ENSG00000123496,ENSG00000123999,ENSG00000124145,ENSG00000126368,ENSG00000134242,ENSG00000134258…
GO:0005104	18	8	2.5395049434591e-11	fibroblast_growth_factor_receptor_binding	ENSG00000070193,ENSG00000075388,ENSG00000078579,ENSG00000102678,ENSG00000107831,ENSG00000111241,ENSG00000113578,ENSG00000118972,ENSG00000133116,ENSG00000137218,ENSG00000138675,ENSG00000140285,ENSG00000156427,ENSG00000158815,ENSG00000162344,ENSG00000166225,ENSG00000179915,ENSG00000196468
GO:0061138	52	127	2.71084301826964e-11	morphogenesis_of_a_branching_epithelium	ENSG00000019549,ENSG00000019991,ENSG00000036828,ENSG00000041982,ENSG00000066468,ENSG00000070193,ENSG00000075891,ENSG00000078401,ENSG00000082175,ENSG00000099250,ENSG00000100068,ENSG00000100968,ENSG00000101144,ENSG00000104313,ENSG00000104332,ENSG00000106991,ENSG00000107831,ENSG00000109321,ENSG00000113578,ENSG00000115170,ENSG00000115596,ENSG00000117707,ENSG00000119630,ENSG00000125618,ENSG00000128602…
GO:0001504	24	22	2.94301244458001e-11	neurotransmitter_uptake	ENSG00000018625,ENSG00000036565,ENSG00000046653,ENSG00000069696,ENSG00000079215,ENSG00000089250,ENSG00000101188,ENSG00000106688,ENSG00000108576,ENSG00000110436,ENSG00000116741,ENSG00000131095,ENSG00000132164,ENSG00000146477,ENSG00000149295,ENSG00000151012,ENSG00000151577,ENSG00000157103,ENSG00000162383,ENSG00000165646,ENSG00000165970,ENSG00000184845,ENSG00000185345,ENSG00000259207
GO:0099528	22	17	3.15993640091833e-11	G_protein-coupled_neurotransmitter_receptor_activity	ENSG00000069696,ENSG00000102468,ENSG00000112038,ENSG00000113749,ENSG00000133019,ENSG00000134489,ENSG00000135312,ENSG00000135914,ENSG00000136928,ENSG00000147246,ENSG00000148680,ENSG00000152822,ENSG00000157219,ENSG00000164270,ENSG00000168539,ENSG00000168830,ENSG00000175697,ENSG00000178394,ENSG00000181072,ENSG00000184984,ENSG00000196639,ENSG00000204681
GO:0007631	37	65	3.376235953115e-11	feeding_behavior	ENSG00000082556,ENSG00000104918,ENSG00000109255,ENSG00000110680,ENSG00000112038,ENSG00000115263,ENSG00000116329,ENSG00000116678,ENSG00000118432,ENSG00000118473,ENSG00000121351,ENSG00000121853,ENSG00000122585,ENSG00000122756,ENSG00000125510,ENSG00000132911,ENSG00000132932,ENSG00000135312,ENSG00000135744,ENSG00000137252,ENSG00000143839,ENSG00000147246,ENSG00000148053,ENSG00000149295,ENSG00000164107…
GO:0071621	40	77	3.72443827308939e-11	granulocyte_chemotaxis	ENSG00000006210,ENSG00000078401,ENSG00000092969,ENSG00000105851,ENSG00000106538,ENSG00000108688,ENSG00000108702,ENSG00000109743,ENSG00000111199,ENSG00000113296,ENSG00000115009,ENSG00000119535,ENSG00000123338,ENSG00000124205,ENSG00000124875,ENSG00000129988,ENSG00000134215,ENSG00000137077,ENSG00000138379,ENSG00000143184,ENSG00000143546,ENSG00000150455,ENSG00000156234,ENSG00000158869,ENSG00000163464…
GO:2001257	52	129	4.1159538015672e-11	regulation_of_cation_channel_activity	ENSG00000006071,ENSG00000006116,ENSG00000008735,ENSG00000058335,ENSG00000067191,ENSG00000069696,ENSG00000081189,ENSG00000088320,ENSG00000089250,ENSG00000101188,ENSG00000102466,ENSG00000108370,ENSG00000112038,ENSG00000114279,ENSG00000118507,ENSG00000120088,ENSG00000120899,ENSG00000121905,ENSG00000125510,ENSG00000125675,ENSG00000129159,ENSG00000130427,ENSG00000133216,ENSG00000134640,ENSG00000143786…
GO:0032602	34	55	4.888371001298e-11	chemokine_production	ENSG00000012504,ENSG00000019549,ENSG00000077238,ENSG00000100292,ENSG00000104312,ENSG00000106804,ENSG00000111199,ENSG00000114861,ENSG00000115602,ENSG00000117586,ENSG00000122691,ENSG00000124875,ENSG00000129988,ENSG00000133110,ENSG00000135077,ENSG00000137033,ENSG00000137764,ENSG00000143546,ENSG00000145777,ENSG00000150455,ENSG00000151694,ENSG00000153898,ENSG00000160712,ENSG00000164251,ENSG00000168961…
GO:0014074	46	103	4.90162680745325e-11	response_to_purine-containing_compound	ENSG00000053918,ENSG00000054356,ENSG00000069431,ENSG00000077498,ENSG00000081248,ENSG00000086991,ENSG00000089041,ENSG00000100678,ENSG00000103569,ENSG00000105851,ENSG00000106546,ENSG00000107263,ENSG00000107447,ENSG00000108576,ENSG00000109321,ENSG00000109991,ENSG00000113140,ENSG00000115461,ENSG00000118507,ENSG00000120129,ENSG00000120156,ENSG00000120899,ENSG00000123342,ENSG00000137857,ENSG00000140279…
GO:0001659	48	116	1.32587793430174e-10	temperature_homeostasis	ENSG00000006831,ENSG00000050628,ENSG00000074771,ENSG00000077238,ENSG00000101188,ENSG00000102468,ENSG00000109255,ENSG00000109424,ENSG00000113389,ENSG00000113494,ENSG00000114739,ENSG00000115008,ENSG00000115604,ENSG00000115896,ENSG00000116678,ENSG00000118432,ENSG00000120659,ENSG00000126368,ENSG00000130304,ENSG00000135218,ENSG00000136160,ENSG00000137265,ENSG00000141655,ENSG00000142185,ENSG00000144481…
GO:0030168	45	103	1.44145842927655e-10	platelet_activation	ENSG00000005961,ENSG00000010278,ENSG00000060558,ENSG00000065675,ENSG00000088053,ENSG00000092445,ENSG00000100311,ENSG00000105664,ENSG00000105851,ENSG00000110799,ENSG00000111252,ENSG00000113905,ENSG00000115956,ENSG00000117400,ENSG00000134215,ENSG00000134853,ENSG00000135605,ENSG00000135919,ENSG00000137672,ENSG00000140873,ENSG00000141506,ENSG00000150594,ENSG00000151012,ENSG00000153208,ENSG00000156049…
GO:0110110	32	51	1.51924522709045e-10	positive_regulation_of_animal_organ_morphogenesis	ENSG00000064300,ENSG00000066468,ENSG00000070193,ENSG00000075891,ENSG00000078401,ENSG00000085741,ENSG00000092969,ENSG00000100219,ENSG00000101144,ENSG00000101384,ENSG00000105894,ENSG00000106991,ENSG00000107831,ENSG00000107984,ENSG00000113578,ENSG00000115170,ENSG00000115596,ENSG00000122691,ENSG00000125618,ENSG00000128342,ENSG00000128602,ENSG00000130700,ENSG00000134245,ENSG00000135744,ENSG00000140285…
GO:0033555	30	44	1.52962037260452e-10	multicellular_organismal_response_to_stress	ENSG00000008735,ENSG00000018625,ENSG00000069696,ENSG00000078549,ENSG00000078725,ENSG00000081189,ENSG00000089250,ENSG00000104321,ENSG00000109991,ENSG00000110680,ENSG00000113296,ENSG00000115353,ENSG00000132911,ENSG00000136160,ENSG00000141837,ENSG00000147246,ENSG00000148408,ENSG00000152661,ENSG00000153234,ENSG00000164418,ENSG00000165731,ENSG00000169432,ENSG00000178394,ENSG00000184845,ENSG00000185149…
GO:0032613	25	29	2.54851855697263e-10	interleukin-10_production	ENSG00000019991,ENSG00000069399,ENSG00000071575,ENSG00000105639,ENSG00000112149,ENSG00000117335,ENSG00000117586,ENSG00000118113,ENSG00000122122,ENSG00000137265,ENSG00000143184,ENSG00000145777,ENSG00000146072,ENSG00000158869,ENSG00000162594,ENSG00000164251,ENSG00000168961,ENSG00000170298,ENSG00000171916,ENSG00000174059,ENSG00000174564,ENSG00000196776,ENSG00000197646,ENSG00000198719,ENSG00000204305
GO:0005237	13	2	2.58778327729659e-10	inhibitory_extracellular_ligand-gated_ion_channel_activity	ENSG00000011677,ENSG00000022355,ENSG00000101958,ENSG00000109158,ENSG00000109738,ENSG00000113327,ENSG00000145451,ENSG00000145863,ENSG00000145864,ENSG00000145888,ENSG00000151834,ENSG00000182256,ENSG00000186297
GO:0046887	41	89	3.2282984322822e-10	positive_regulation_of_hormone_secretion	ENSG00000004468,ENSG00000012504,ENSG00000016082,ENSG00000036828,ENSG00000078401,ENSG00000104918,ENSG00000106128,ENSG00000106633,ENSG00000109255,ENSG00000115263,ENSG00000118702,ENSG00000118785,ENSG00000120659,ENSG00000122641,ENSG00000123999,ENSG00000124205,ENSG00000131620,ENSG00000131910,ENSG00000134443,ENSG00000136573,ENSG00000137869,ENSG00000139515,ENSG00000142185,ENSG00000147003,ENSG00000148737…
GO:0001935	46	111	3.26926545535924e-10	endothelial_cell_proliferation	ENSG00000064300,ENSG00000071246,ENSG00000081189,ENSG00000091583,ENSG00000099250,ENSG00000100219,ENSG00000100292,ENSG00000100311,ENSG00000102755,ENSG00000110680,ENSG00000113140,ENSG00000113296,ENSG00000117020,ENSG00000117525,ENSG00000117707,ENSG00000118137,ENSG00000118520,ENSG00000119630,ENSG00000120156,ENSG00000121853,ENSG00000123358,ENSG00000128917,ENSG00000134817,ENSG00000135914,ENSG00000136110…
GO:0002437	27	36	3.47715834727496e-10	inflammatory_response_to_antigenic_stimulus	ENSG00000010671,ENSG00000013725,ENSG00000091181,ENSG00000106123,ENSG00000112038,ENSG00000115008,ENSG00000117601,ENSG00000118432,ENSG00000125571,ENSG00000125730,ENSG00000129226,ENSG00000134250,ENSG00000134460,ENSG00000136688,ENSG00000136694,ENSG00000136695,ENSG00000136696,ENSG00000136697,ENSG00000144230,ENSG00000158869,ENSG00000164129,ENSG00000166090,ENSG00000172575,ENSG00000173198,ENSG00000174564…
GO:0003014	39	82	4.66482753425548e-10	renal_system_process	ENSG00000008196,ENSG00000053918,ENSG00000069122,ENSG00000076706,ENSG00000078295,ENSG00000078401,ENSG00000100311,ENSG00000103647,ENSG00000113389,ENSG00000117971,ENSG00000120907,ENSG00000121281,ENSG00000125510,ENSG00000126562,ENSG00000135100,ENSG00000135744,ENSG00000136160,ENSG00000143839,ENSG00000144891,ENSG00000148926,ENSG00000149295,ENSG00000151490,ENSG00000151577,ENSG00000152661,ENSG00000156113…
GO:0005796	34	62	4.86112060430963e-10	Golgi_lumen	ENSG00000038427,ENSG00000076716,ENSG00000099953,ENSG00000100311,ENSG00000108379,ENSG00000115596,ENSG00000118972,ENSG00000124145,ENSG00000126218,ENSG00000130287,ENSG00000134259,ENSG00000139329,ENSG00000140564,ENSG00000145113,ENSG00000147257,ENSG00000154764,ENSG00000156103,ENSG00000157766,ENSG00000162512,ENSG00000162552,ENSG00000164822,ENSG00000169439,ENSG00000176945,ENSG00000179399,ENSG00000180210…
GO:0015696	36	70	4.9814913924329e-10	ammonium_transport	ENSG00000010671,ENSG00000011347,ENSG00000019505,ENSG00000036565,ENSG00000046653,ENSG00000064651,ENSG00000067715,ENSG00000069696,ENSG00000075073,ENSG00000078401,ENSG00000078579,ENSG00000082556,ENSG00000089250,ENSG00000101204,ENSG00000102468,ENSG00000108576,ENSG00000118432,ENSG00000135312,ENSG00000141837,ENSG00000143858,ENSG00000146477,ENSG00000149295,ENSG00000151577,ENSG00000158869,ENSG00000165646…
GO:0042562	36	70	4.9814913924329e-10	hormone_binding	ENSG00000006831,ENSG00000018625,ENSG00000078549,ENSG00000080293,ENSG00000088002,ENSG00000101204,ENSG00000106018,ENSG00000106113,ENSG00000106128,ENSG00000110148,ENSG00000112164,ENSG00000112964,ENSG00000113389,ENSG00000113494,ENSG00000114812,ENSG00000115170,ENSG00000116678,ENSG00000117971,ENSG00000118271,ENSG00000120088,ENSG00000121853,ENSG00000122641,ENSG00000133019,ENSG00000135409,ENSG00000136160…
GO:0031960	46	113	5.01438054759006e-10	response_to_corticosteroid	ENSG00000016082,ENSG00000060656,ENSG00000078401,ENSG00000106128,ENSG00000106991,ENSG00000109321,ENSG00000112964,ENSG00000113140,ENSG00000118520,ENSG00000118523,ENSG00000118689,ENSG00000120129,ENSG00000121853,ENSG00000122025,ENSG00000123901,ENSG00000127318,ENSG00000129152,ENSG00000130427,ENSG00000132386,ENSG00000132671,ENSG00000135312,ENSG00000138379,ENSG00000139515,ENSG00000147437,ENSG00000148926…
GO:0017147	19	14	5.42487568285556e-10	Wnt-protein_binding	ENSG00000100068,ENSG00000104290,ENSG00000104332,ENSG00000111432,ENSG00000145423,ENSG00000151490,ENSG00000154856,ENSG00000155760,ENSG00000156076,ENSG00000157240,ENSG00000162337,ENSG00000162998,ENSG00000163251,ENSG00000163785,ENSG00000169071,ENSG00000174804,ENSG00000180340,ENSG00000185483,ENSG00000188763
GO:0050729	43	100	5.52271775730901e-10	positive_regulation_of_inflammatory_response	ENSG00000006210,ENSG00000010671,ENSG00000013725,ENSG00000035720,ENSG00000050628,ENSG00000056736,ENSG00000099985,ENSG00000104415,ENSG00000105851,ENSG00000106366,ENSG00000108702,ENSG00000111199,ENSG00000112116,ENSG00000115602,ENSG00000117586,ENSG00000118113,ENSG00000118432,ENSG00000120659,ENSG00000125730,ENSG00000129988,ENSG00000132965,ENSG00000134352,ENSG00000134852,ENSG00000134954,ENSG00000135744…
GO:0071674	33	59	6.12641392941726e-10	mononuclear_cell_migration	ENSG00000006210,ENSG00000100311,ENSG00000102755,ENSG00000106366,ENSG00000106538,ENSG00000108688,ENSG00000108702,ENSG00000110680,ENSG00000111199,ENSG00000112175,ENSG00000115009,ENSG00000120129,ENSG00000120659,ENSG00000122194,ENSG00000137077,ENSG00000138379,ENSG00000141655,ENSG00000143184,ENSG00000151490,ENSG00000160712,ENSG00000163823,ENSG00000170962,ENSG00000171860,ENSG00000172156,ENSG00000172724…
GO:0032526	36	71	6.45980292141972e-10	response_to_retinoic_acid	ENSG00000004468,ENSG00000041982,ENSG00000044524,ENSG00000062524,ENSG00000066056,ENSG00000066468,ENSG00000075290,ENSG00000075891,ENSG00000078725,ENSG00000085741,ENSG00000107984,ENSG00000108379,ENSG00000108576,ENSG00000111432,ENSG00000115596,ENSG00000120129,ENSG00000120899,ENSG00000132386,ENSG00000139352,ENSG00000143171,ENSG00000143322,ENSG00000143816,ENSG00000148344,ENSG00000152661,ENSG00000153162…
GO:0051482	20	17	7.42816165633918e-10	positive_regulation_of_cytosolic_calcium_ion_concentration_involved_in_phospholipase_C-activating_G_protein-coupled_signaling_pathway	ENSG00000060558,ENSG00000078401,ENSG00000110680,ENSG00000125245,ENSG00000125510,ENSG00000144230,ENSG00000144891,ENSG00000147145,ENSG00000147246,ENSG00000149295,ENSG00000151577,ENSG00000152822,ENSG00000164251,ENSG00000170498,ENSG00000170989,ENSG00000171517,ENSG00000171860,ENSG00000181104,ENSG00000184845,ENSG00000198121
GO:0015026	22	23	1.02894303163479e-09	coreceptor_activity	ENSG00000064300,ENSG00000069702,ENSG00000076716,ENSG00000099250,ENSG00000100068,ENSG00000114013,ENSG00000121594,ENSG00000121989,ENSG00000153563,ENSG00000154589,ENSG00000162337,ENSG00000163534,ENSG00000163785,ENSG00000168509,ENSG00000169071,ENSG00000172116,ENSG00000172215,ENSG00000179934,ENSG00000182175,ENSG00000183098,ENSG00000185483,ENSG00000259207
GO:0051781	31	53	1.02894303163479e-09	positive_regulation_of_cell_division	ENSG00000066468,ENSG00000075388,ENSG00000092969,ENSG00000099985,ENSG00000100311,ENSG00000102678,ENSG00000105894,ENSG00000107831,ENSG00000111241,ENSG00000113296,ENSG00000113578,ENSG00000115008,ENSG00000119630,ENSG00000119699,ENSG00000124882,ENSG00000135914,ENSG00000138675,ENSG00000140285,ENSG00000145431,ENSG00000149295,ENSG00000151577,ENSG00000160683,ENSG00000163736,ENSG00000165197,ENSG00000167244…
GO:0034767	45	113	1.36936890119441e-09	positive_regulation_of_ion_transmembrane_transport	ENSG00000006071,ENSG00000006116,ENSG00000006210,ENSG00000053918,ENSG00000055118,ENSG00000069696,ENSG00000082556,ENSG00000085563,ENSG00000089041,ENSG00000089250,ENSG00000100739,ENSG00000101188,ENSG00000102466,ENSG00000103888,ENSG00000108370,ENSG00000118507,ENSG00000124205,ENSG00000126562,ENSG00000129159,ENSG00000133216,ENSG00000134817,ENSG00000135413,ENSG00000135744,ENSG00000137672,ENSG00000143184…
GO:0043271	43	104	1.40760126808159e-09	negative_regulation_of_ion_transport	ENSG00000018625,ENSG00000046653,ENSG00000055118,ENSG00000069696,ENSG00000088320,ENSG00000089250,ENSG00000101188,ENSG00000102468,ENSG00000105383,ENSG00000105697,ENSG00000110680,ENSG00000114279,ENSG00000116741,ENSG00000118432,ENSG00000120088,ENSG00000120899,ENSG00000122691,ENSG00000125510,ENSG00000126562,ENSG00000130427,ENSG00000133216,ENSG00000134640,ENSG00000135312,ENSG00000135919,ENSG00000138669…
GO:0030183	40	91	1.52517838095415e-09	B_cell_differentiation	ENSG00000010671,ENSG00000067082,ENSG00000068024,ENSG00000069399,ENSG00000081237,ENSG00000095585,ENSG00000100097,ENSG00000100219,ENSG00000101974,ENSG00000104332,ENSG00000105639,ENSG00000115738,ENSG00000117322,ENSG00000120899,ENSG00000122025,ENSG00000122641,ENSG00000123338,ENSG00000123999,ENSG00000134250,ENSG00000135905,ENSG00000137080,ENSG00000139193,ENSG00000147896,ENSG00000151694,ENSG00000152804…
GO:0002285	48	128	1.66842962036241e-09	lymphocyte_activation_involved_in_immune_response	ENSG00000018280,ENSG00000069399,ENSG00000069667,ENSG00000077238,ENSG00000077420,ENSG00000081237,ENSG00000100097,ENSG00000100219,ENSG00000104312,ENSG00000104856,ENSG00000105639,ENSG00000112486,ENSG00000114013,ENSG00000114861,ENSG00000115604,ENSG00000117335,ENSG00000117586,ENSG00000120899,ENSG00000121594,ENSG00000122224,ENSG00000134250,ENSG00000135077,ENSG00000135905,ENSG00000137080,ENSG00000137265…
GO:0022612	38	83	1.79785444257778e-09	gland_morphogenesis	ENSG00000019549,ENSG00000019991,ENSG00000041982,ENSG00000065320,ENSG00000066468,ENSG00000070193,ENSG00000080618,ENSG00000082175,ENSG00000092969,ENSG00000099250,ENSG00000100068,ENSG00000100219,ENSG00000101144,ENSG00000104332,ENSG00000105894,ENSG00000107831,ENSG00000109321,ENSG00000113578,ENSG00000115461,ENSG00000117707,ENSG00000118520,ENSG00000119699,ENSG00000134250,ENSG00000140279,ENSG00000140285…
GO:0010469	46	119	1.83228448425115e-09	regulation_of_signaling_receptor_activity	ENSG00000006116,ENSG00000008735,ENSG00000058335,ENSG00000081189,ENSG00000099250,ENSG00000106366,ENSG00000107984,ENSG00000108370,ENSG00000112038,ENSG00000120899,ENSG00000122861,ENSG00000124882,ENSG00000125675,ENSG00000133216,ENSG00000137496,ENSG00000143786,ENSG00000145113,ENSG00000145708,ENSG00000150556,ENSG00000150594,ENSG00000150672,ENSG00000151694,ENSG00000152413,ENSG00000152578,ENSG00000155011…
GO:0042476	39	88	2.13499084960332e-09	odontogenesis	ENSG00000041982,ENSG00000064300,ENSG00000066468,ENSG00000070193,ENSG00000075388,ENSG00000078401,ENSG00000092969,ENSG00000101144,ENSG00000104267,ENSG00000106366,ENSG00000107779,ENSG00000107831,ENSG00000114739,ENSG00000115596,ENSG00000117318,ENSG00000119535,ENSG00000119699,ENSG00000120659,ENSG00000122641,ENSG00000122691,ENSG00000124813,ENSG00000128602,ENSG00000134363,ENSG00000134853,ENSG00000135925…
GO:0006865	43	106	2.21662980653205e-09	amino_acid_transport	ENSG00000003989,ENSG00000005379,ENSG00000010379,ENSG00000011083,ENSG00000018280,ENSG00000018625,ENSG00000040487,ENSG00000067715,ENSG00000079215,ENSG00000079841,ENSG00000089041,ENSG00000091664,ENSG00000101188,ENSG00000106688,ENSG00000107282,ENSG00000110436,ENSG00000111181,ENSG00000112425,ENSG00000116741,ENSG00000118520,ENSG00000132164,ENSG00000133107,ENSG00000135312,ENSG00000135744,ENSG00000139220…
GO:0032835	25	34	2.2840852069301e-09	glomerulus_development	ENSG00000007062,ENSG00000018408,ENSG00000075891,ENSG00000081189,ENSG00000091879,ENSG00000100311,ENSG00000101144,ENSG00000101384,ENSG00000120156,ENSG00000134250,ENSG00000134853,ENSG00000138193,ENSG00000151490,ENSG00000160712,ENSG00000161270,ENSG00000163909,ENSG00000165731,ENSG00000166396,ENSG00000170962,ENSG00000174059,ENSG00000181092,ENSG00000183691,ENSG00000184937,ENSG00000261371,ENSG00000272398
GO:0032958	21	22	2.7541411684934e-09	inositol_phosphate_biosynthetic_process	ENSG00000078549,ENSG00000086544,ENSG00000101188,ENSG00000101333,ENSG00000114805,ENSG00000115896,ENSG00000115956,ENSG00000120899,ENSG00000137841,ENSG00000138039,ENSG00000138193,ENSG00000139151,ENSG00000143772,ENSG00000152266,ENSG00000154822,ENSG00000160801,ENSG00000169403,ENSG00000169860,ENSG00000196639,ENSG00000197943,ENSG00000198049
GO:0045834	42	103	3.15249128980766e-09	positive_regulation_of_lipid_metabolic_process	ENSG00000000938,ENSG00000009950,ENSG00000012504,ENSG00000069122,ENSG00000100311,ENSG00000102468,ENSG00000102755,ENSG00000110244,ENSG00000113578,ENSG00000118137,ENSG00000120156,ENSG00000120899,ENSG00000121853,ENSG00000122025,ENSG00000122691,ENSG00000123892,ENSG00000126368,ENSG00000130304,ENSG00000134215,ENSG00000134853,ENSG00000135744,ENSG00000135914,ENSG00000137077,ENSG00000142871,ENSG00000144891…
GO:0072009	35	73	3.61844870265035e-09	nephron_epithelium_development	ENSG00000007062,ENSG00000008196,ENSG00000018408,ENSG00000075891,ENSG00000081189,ENSG00000085741,ENSG00000101384,ENSG00000104313,ENSG00000104327,ENSG00000107831,ENSG00000113578,ENSG00000115596,ENSG00000119630,ENSG00000125618,ENSG00000126562,ENSG00000128342,ENSG00000128602,ENSG00000134245,ENSG00000134250,ENSG00000135744,ENSG00000145536,ENSG00000147257,ENSG00000151490,ENSG00000161270,ENSG00000162552…
GO:0032963	34	69	3.75058887313898e-09	collagen_metabolic_process	ENSG00000078098,ENSG00000087245,ENSG00000089041,ENSG00000099953,ENSG00000101439,ENSG00000102996,ENSG00000106991,ENSG00000118113,ENSG00000118520,ENSG00000118523,ENSG00000119699,ENSG00000123342,ENSG00000125966,ENSG00000137673,ENSG00000137745,ENSG00000140564,ENSG00000143387,ENSG00000149968,ENSG00000156103,ENSG00000156140,ENSG00000162552,ENSG00000163131,ENSG00000163273,ENSG00000163501,ENSG00000164171…
GO:0005003	13	4	3.87255993298775e-09	ephrin_receptor_activity	ENSG00000044524,ENSG00000080224,ENSG00000106123,ENSG00000108947,ENSG00000133216,ENSG00000135333,ENSG00000143590,ENSG00000145242,ENSG00000146904,ENSG00000154928,ENSG00000183317,ENSG00000196411,ENSG00000243364
GO:0097755	24	32	3.93154541417241e-09	positive_regulation_of_blood_vessel_diameter	ENSG00000036828,ENSG00000089250,ENSG00000100292,ENSG00000110680,ENSG00000116741,ENSG00000134640,ENSG00000135744,ENSG00000136160,ENSG00000145936,ENSG00000146469,ENSG00000148926,ENSG00000152661,ENSG00000156113,ENSG00000163273,ENSG00000163485,ENSG00000164251,ENSG00000164867,ENSG00000168398,ENSG00000169403,ENSG00000171388,ENSG00000184845,ENSG00000185532,ENSG00000204217,ENSG00000213949
GO:0005178	40	95	3.94339416320852e-09	integrin_binding	ENSG00000006210,ENSG00000008277,ENSG00000010278,ENSG00000017427,ENSG00000029559,ENSG00000035862,ENSG00000036828,ENSG00000064205,ENSG00000078098,ENSG00000099866,ENSG00000104415,ENSG00000105371,ENSG00000105664,ENSG00000105894,ENSG00000106278,ENSG00000108622,ENSG00000110799,ENSG00000113296,ENSG00000113578,ENSG00000115221,ENSG00000118523,ENSG00000118785,ENSG00000127324,ENSG00000131095,ENSG00000137845…
GO:0045471	39	91	4.37429596812913e-09	response_to_ethanol	ENSG00000041982,ENSG00000066468,ENSG00000069696,ENSG00000078549,ENSG00000082556,ENSG00000101958,ENSG00000105697,ENSG00000108688,ENSG00000112038,ENSG00000113140,ENSG00000116741,ENSG00000118432,ENSG00000120899,ENSG00000121281,ENSG00000130649,ENSG00000133958,ENSG00000135312,ENSG00000138379,ENSG00000139193,ENSG00000143546,ENSG00000145708,ENSG00000145888,ENSG00000145936,ENSG00000147437,ENSG00000149295…
GO:0004950	16	10	4.55488450517876e-09	chemokine_receptor_activity	ENSG00000112486,ENSG00000129048,ENSG00000144230,ENSG00000144648,ENSG00000160683,ENSG00000163464,ENSG00000163823,ENSG00000168329,ENSG00000172215,ENSG00000173578,ENSG00000173585,ENSG00000174600,ENSG00000179934,ENSG00000180871,ENSG00000183625,ENSG00000183813
GO:1901343	44	116	6.8673318946414e-09	negative_regulation_of_vasculature_development	ENSG00000006071,ENSG00000010327,ENSG00000064300,ENSG00000066056,ENSG00000071246,ENSG00000072736,ENSG00000091583,ENSG00000091879,ENSG00000092969,ENSG00000100311,ENSG00000101144,ENSG00000101230,ENSG00000102678,ENSG00000105894,ENSG00000106366,ENSG00000112116,ENSG00000113140,ENSG00000113296,ENSG00000113905,ENSG00000117560,ENSG00000120156,ENSG00000127528,ENSG00000128917,ENSG00000131196,ENSG00000132386…
GO:0030879	40	98	7.70416123873188e-09	mammary_gland_development	ENSG00000064270,ENSG00000065320,ENSG00000066468,ENSG00000070193,ENSG00000082175,ENSG00000100068,ENSG00000100219,ENSG00000106128,ENSG00000108379,ENSG00000109321,ENSG00000113494,ENSG00000115461,ENSG00000115738,ENSG00000117601,ENSG00000118520,ENSG00000119699,ENSG00000120659,ENSG00000120833,ENSG00000128602,ENSG00000135374,ENSG00000137869,ENSG00000141655,ENSG00000160007,ENSG00000162337,ENSG00000162552…
GO:0051899	30	56	8.89492454316433e-09	membrane_depolarization	ENSG00000007314,ENSG00000018625,ENSG00000055118,ENSG00000070159,ENSG00000078401,ENSG00000089041,ENSG00000101188,ENSG00000101204,ENSG00000114279,ENSG00000136531,ENSG00000136546,ENSG00000141837,ENSG00000144285,ENSG00000148408,ENSG00000151067,ENSG00000153253,ENSG00000153956,ENSG00000157388,ENSG00000165995,ENSG00000166257,ENSG00000166862,ENSG00000168356,ENSG00000169432,ENSG00000182533,ENSG00000183023…
GO:0035176	22	28	1.11132815899401e-08	social_behavior	ENSG00000008735,ENSG00000021645,ENSG00000069696,ENSG00000078725,ENSG00000108576,ENSG00000110076,ENSG00000126010,ENSG00000128683,ENSG00000134443,ENSG00000146938,ENSG00000151577,ENSG00000161681,ENSG00000162105,ENSG00000165246,ENSG00000166148,ENSG00000168329,ENSG00000174576,ENSG00000179915,ENSG00000180176,ENSG00000180914,ENSG00000182771,ENSG00000184058
GO:0060076	22	28	1.11132815899401e-08	excitatory_synapse	ENSG00000006116,ENSG00000066468,ENSG00000067715,ENSG00000091664,ENSG00000101333,ENSG00000101463,ENSG00000102003,ENSG00000125675,ENSG00000134115,ENSG00000137766,ENSG00000146938,ENSG00000152208,ENSG00000155511,ENSG00000161681,ENSG00000162728,ENSG00000162989,ENSG00000164061,ENSG00000165246,ENSG00000169760,ENSG00000172137,ENSG00000179520,ENSG00000188803
GO:0045776	21	25	1.17955204050758e-08	negative_regulation_of_blood_pressure	ENSG00000007171,ENSG00000089250,ENSG00000100739,ENSG00000101188,ENSG00000110680,ENSG00000118432,ENSG00000120907,ENSG00000125510,ENSG00000149295,ENSG00000151577,ENSG00000163485,ENSG00000164867,ENSG00000169403,ENSG00000169676,ENSG00000170075,ENSG00000171388,ENSG00000175206,ENSG00000181092,ENSG00000186951,ENSG00000196689,ENSG00000204217
GO:0007369	47	134	1.32918732264915e-08	gastrulation	ENSG00000066468,ENSG00000075290,ENSG00000075891,ENSG00000085741,ENSG00000087245,ENSG00000100068,ENSG00000101144,ENSG00000102996,ENSG00000104313,ENSG00000104332,ENSG00000107779,ENSG00000107831,ENSG00000107984,ENSG00000108379,ENSG00000114739,ENSG00000115170,ENSG00000118113,ENSG00000118137,ENSG00000120129,ENSG00000120875,ENSG00000121989,ENSG00000122641,ENSG00000134817,ENSG00000135100,ENSG00000135374…
GO:0007586	39	96	1.35381405264116e-08	digestion	ENSG00000050628,ENSG00000053918,ENSG00000070193,ENSG00000082556,ENSG00000100170,ENSG00000105697,ENSG00000109255,ENSG00000110148,ENSG00000110244,ENSG00000113389,ENSG00000113749,ENSG00000118137,ENSG00000121853,ENSG00000125510,ENSG00000126562,ENSG00000133019,ENSG00000133063,ENSG00000135218,ENSG00000145113,ENSG00000145384,ENSG00000150594,ENSG00000151577,ENSG00000157005,ENSG00000162992,ENSG00000163581…
GO:0010543	17	14	1.37195360432042e-08	regulation_of_platelet_activation	ENSG00000010278,ENSG00000065675,ENSG00000100311,ENSG00000111252,ENSG00000113905,ENSG00000115956,ENSG00000134853,ENSG00000135605,ENSG00000135919,ENSG00000140873,ENSG00000158869,ENSG00000162493,ENSG00000164867,ENSG00000173918,ENSG00000178726,ENSG00000180210,ENSG00000185532
GO:1903725	30	58	1.59281739597856e-08	regulation_of_phospholipid_metabolic_process	ENSG00000000938,ENSG00000012504,ENSG00000069122,ENSG00000100311,ENSG00000102468,ENSG00000102755,ENSG00000110148,ENSG00000114737,ENSG00000120156,ENSG00000120833,ENSG00000120899,ENSG00000122025,ENSG00000123892,ENSG00000130304,ENSG00000134215,ENSG00000134853,ENSG00000135914,ENSG00000137077,ENSG00000141506,ENSG00000147246,ENSG00000157404,ENSG00000169313,ENSG00000170677,ENSG00000171150,ENSG00000172724…
GO:0045933	22	29	1.70283540375482e-08	positive_regulation_of_muscle_contraction	ENSG00000053918,ENSG00000075073,ENSG00000078401,ENSG00000109255,ENSG00000116741,ENSG00000118523,ENSG00000120907,ENSG00000121853,ENSG00000133019,ENSG00000141052,ENSG00000157404,ENSG00000158286,ENSG00000163421,ENSG00000164171,ENSG00000169403,ENSG00000169836,ENSG00000170214,ENSG00000171873,ENSG00000175206,ENSG00000180914,ENSG00000181104,ENSG00000185149
GO:0004866	45	126	1.87617895719766e-08	endopeptidase_inhibitor_activity	ENSG00000008196,ENSG00000012223,ENSG00000035862,ENSG00000055955,ENSG00000057149,ENSG00000087250,ENSG00000100234,ENSG00000100767,ENSG00000101439,ENSG00000102265,ENSG00000105825,ENSG00000106366,ENSG00000106804,ENSG00000106927,ENSG00000113905,ENSG00000117601,ENSG00000122711,ENSG00000124102,ENSG00000124107,ENSG00000125730,ENSG00000126838,ENSG00000132386,ENSG00000134259,ENSG00000135744,ENSG00000135919…
GO:0005272	20	23	1.92839764848407e-08	sodium_channel_activity	ENSG00000007314,ENSG00000102452,ENSG00000105737,ENSG00000108684,ENSG00000136531,ENSG00000136546,ENSG00000142185,ENSG00000144285,ENSG00000149403,ENSG00000153253,ENSG00000163873,ENSG00000164418,ENSG00000164588,ENSG00000166257,ENSG00000168356,ENSG00000169432,ENSG00000171189,ENSG00000185313,ENSG00000186815,ENSG00000196876
GO:0001540	27	47	1.95144154073326e-08	amyloid-beta_binding	ENSG00000008735,ENSG00000019169,ENSG00000034053,ENSG00000038945,ENSG00000064300,ENSG00000092969,ENSG00000101439,ENSG00000107282,ENSG00000116544,ENSG00000118137,ENSG00000121351,ENSG00000125675,ENSG00000133216,ENSG00000135218,ENSG00000141837,ENSG00000148408,ENSG00000152578,ENSG00000155511,ENSG00000163251,ENSG00000164171,ENSG00000169760,ENSG00000174804,ENSG00000175344,ENSG00000183454,ENSG00000186088…
GO:0044070	31	63	2.07312138577677e-08	regulation_of_anion_transport	ENSG00000018625,ENSG00000047936,ENSG00000078401,ENSG00000085563,ENSG00000087237,ENSG00000089041,ENSG00000101188,ENSG00000104267,ENSG00000116741,ENSG00000118137,ENSG00000118520,ENSG00000118972,ENSG00000120659,ENSG00000132671,ENSG00000132932,ENSG00000135312,ENSG00000135744,ENSG00000138669,ENSG00000141655,ENSG00000157103,ENSG00000163485,ENSG00000164129,ENSG00000166148,ENSG00000168959,ENSG00000169403…
GO:0030324	45	127	2.2221880980809e-08	lung_development	ENSG00000041982,ENSG00000066468,ENSG00000070193,ENSG00000082175,ENSG00000085741,ENSG00000089225,ENSG00000102678,ENSG00000105894,ENSG00000107779,ENSG00000107831,ENSG00000113083,ENSG00000113140,ENSG00000113578,ENSG00000114739,ENSG00000115461,ENSG00000117594,ENSG00000117707,ENSG00000118520,ENSG00000118523,ENSG00000119699,ENSG00000124664,ENSG00000127528,ENSG00000128342,ENSG00000133048,ENSG00000134245…
GO:0060041	40	103	2.2221880980809e-08	retina_development_in_camera-type_eye	ENSG00000007062,ENSG00000008196,ENSG00000075891,ENSG00000092969,ENSG00000099250,ENSG00000100068,ENSG00000104327,ENSG00000105894,ENSG00000113262,ENSG00000114349,ENSG00000114739,ENSG00000116035,ENSG00000117707,ENSG00000121905,ENSG00000128917,ENSG00000132386,ENSG00000132932,ENSG00000134853,ENSG00000138696,ENSG00000139445,ENSG00000139567,ENSG00000146350,ENSG00000148053,ENSG00000150625,ENSG00000153208…
GO:0061337	40	103	2.2221880980809e-08	cardiac_conduction	ENSG00000006116,ENSG00000007402,ENSG00000018625,ENSG00000053918,ENSG00000055118,ENSG00000067191,ENSG00000067842,ENSG00000069431,ENSG00000080709,ENSG00000081248,ENSG00000089250,ENSG00000100678,ENSG00000118160,ENSG00000120457,ENSG00000132681,ENSG00000135744,ENSG00000151062,ENSG00000151067,ENSG00000152661,ENSG00000153956,ENSG00000157087,ENSG00000157388,ENSG00000158286,ENSG00000162989,ENSG00000163273…
GO:0042730	15	10	2.41252894253206e-08	fibrinolysis	ENSG00000078098,ENSG00000080618,ENSG00000088926,ENSG00000091583,ENSG00000104368,ENSG00000106366,ENSG00000113905,ENSG00000122194,ENSG00000122861,ENSG00000164344,ENSG00000171564,ENSG00000178726,ENSG00000180210,ENSG00000184500,ENSG00000197632
GO:0031225	43	118	2.53917630926101e-08	anchored_component_of_membrane	ENSG00000018236,ENSG00000040608,ENSG00000076716,ENSG00000086548,ENSG00000099617,ENSG00000105388,ENSG00000109743,ENSG00000113805,ENSG00000116824,ENSG00000117091,ENSG00000117154,ENSG00000122756,ENSG00000124785,ENSG00000134115,ENSG00000136750,ENSG00000143590,ENSG00000147257,ENSG00000149294,ENSG00000149972,ENSG00000150556,ENSG00000152932,ENSG00000154096,ENSG00000156535,ENSG00000162551,ENSG00000162631…
GO:0002062	36	86	2.95047658359007e-08	chondrocyte_differentiation	ENSG00000019549,ENSG00000020633,ENSG00000081189,ENSG00000087494,ENSG00000100473,ENSG00000102678,ENSG00000104415,ENSG00000105664,ENSG00000107779,ENSG00000118523,ENSG00000124813,ENSG00000125965,ENSG00000132031,ENSG00000134245,ENSG00000138696,ENSG00000139219,ENSG00000139567,ENSG00000143816,ENSG00000145423,ENSG00000149948,ENSG00000152266,ENSG00000153162,ENSG00000154764,ENSG00000156427,ENSG00000156466…
GO:0005245	20	24	3.01171395485182e-08	voltage-gated_calcium_channel_activity	ENSG00000005379,ENSG00000006116,ENSG00000007402,ENSG00000067191,ENSG00000081248,ENSG00000112038,ENSG00000118432,ENSG00000135312,ENSG00000141837,ENSG00000148408,ENSG00000151062,ENSG00000151067,ENSG00000153956,ENSG00000157388,ENSG00000162341,ENSG00000165995,ENSG00000166862,ENSG00000186815,ENSG00000198216,ENSG00000283228
GO:0010977	41	110	3.52032926569579e-08	negative_regulation_of_neuron_projection_development	ENSG00000004468,ENSG00000040608,ENSG00000064300,ENSG00000065320,ENSG00000072315,ENSG00000072832,ENSG00000078018,ENSG00000087250,ENSG00000099250,ENSG00000100097,ENSG00000100968,ENSG00000101977,ENSG00000104435,ENSG00000107984,ENSG00000108379,ENSG00000108947,ENSG00000109099,ENSG00000111199,ENSG00000118785,ENSG00000129682,ENSG00000131095,ENSG00000132359,ENSG00000133216,ENSG00000135333,ENSG00000135622…
GO:0008361	45	130	3.8348966625151e-08	regulation_of_cell_size	ENSG00000006327,ENSG00000011021,ENSG00000040608,ENSG00000064651,ENSG00000065320,ENSG00000070915,ENSG00000072315,ENSG00000074803,ENSG00000078018,ENSG00000078401,ENSG00000080293,ENSG00000087250,ENSG00000089041,ENSG00000099250,ENSG00000108379,ENSG00000111199,ENSG00000115956,ENSG00000117020,ENSG00000118785,ENSG00000124140,ENSG00000129682,ENSG00000130558,ENSG00000132359,ENSG00000134215,ENSG00000134259…
GO:0046888	25	42	4.37504108548295e-08	negative_regulation_of_hormone_secretion	ENSG00000006071,ENSG00000075073,ENSG00000078401,ENSG00000082556,ENSG00000099985,ENSG00000102362,ENSG00000104332,ENSG00000118972,ENSG00000121853,ENSG00000122641,ENSG00000123612,ENSG00000123999,ENSG00000128342,ENSG00000134640,ENSG00000145708,ENSG00000149295,ENSG00000150594,ENSG00000152661,ENSG00000163083,ENSG00000163485,ENSG00000164326,ENSG00000181092,ENSG00000183682,ENSG00000185345,ENSG00000198643
GO:0004222	31	66	4.59488524815708e-08	metalloendopeptidase_activity	ENSG00000008277,ENSG00000078098,ENSG00000087245,ENSG00000099953,ENSG00000102996,ENSG00000112818,ENSG00000118113,ENSG00000123342,ENSG00000125966,ENSG00000134028,ENSG00000135074,ENSG00000137673,ENSG00000137745,ENSG00000137845,ENSG00000140470,ENSG00000140873,ENSG00000141434,ENSG00000145536,ENSG00000149968,ENSG00000151694,ENSG00000154734,ENSG00000154736,ENSG00000156103,ENSG00000156140,ENSG00000158859…
GO:0062013	39	102	4.75562308229203e-08	positive_regulation_of_small_molecule_metabolic_process	ENSG00000007171,ENSG00000009950,ENSG00000012504,ENSG00000017427,ENSG00000078549,ENSG00000089041,ENSG00000089250,ENSG00000100311,ENSG00000101188,ENSG00000102468,ENSG00000106633,ENSG00000110244,ENSG00000113578,ENSG00000115263,ENSG00000118137,ENSG00000121853,ENSG00000122691,ENSG00000126368,ENSG00000138039,ENSG00000145861,ENSG00000148926,ENSG00000152266,ENSG00000153162,ENSG00000160179,ENSG00000160801…
GO:0004435	15	11	4.86088278119045e-08	phosphatidylinositol_phospholipase_C_activity	ENSG00000036828,ENSG00000101333,ENSG00000114805,ENSG00000115896,ENSG00000133019,ENSG00000137841,ENSG00000138193,ENSG00000139151,ENSG00000151617,ENSG00000154822,ENSG00000163823,ENSG00000168398,ENSG00000168539,ENSG00000184984,ENSG00000197943
GO:0090303	24	39	5.49082142350973e-08	positive_regulation_of_wound_healing	ENSG00000080618,ENSG00000091583,ENSG00000100219,ENSG00000104415,ENSG00000106366,ENSG00000113070,ENSG00000113905,ENSG00000115956,ENSG00000117525,ENSG00000122194,ENSG00000129152,ENSG00000135218,ENSG00000137857,ENSG00000140279,ENSG00000150594,ENSG00000162493,ENSG00000163347,ENSG00000171132,ENSG00000172016,ENSG00000173083,ENSG00000178726,ENSG00000180210,ENSG00000181104,ENSG00000197822
GO:0031279	22	32	5.63546511091365e-08	regulation_of_cyclase_activity	ENSG00000007171,ENSG00000035862,ENSG00000056291,ENSG00000089250,ENSG00000113389,ENSG00000120088,ENSG00000121905,ENSG00000136160,ENSG00000136928,ENSG00000149295,ENSG00000151067,ENSG00000151577,ENSG00000157388,ENSG00000164082,ENSG00000164867,ENSG00000166573,ENSG00000169676,ENSG00000181631,ENSG00000196277,ENSG00000197273,ENSG00000198570,ENSG00000198822
GO:0003044	21	29	6.53718764203571e-08	regulation_of_systemic_arterial_blood_pressure_mediated_by_a_chemical_signal	ENSG00000078401,ENSG00000092009,ENSG00000100448,ENSG00000120907,ENSG00000124205,ENSG00000135744,ENSG00000143839,ENSG00000144891,ENSG00000151577,ENSG00000159640,ENSG00000163751,ENSG00000164251,ENSG00000164867,ENSG00000166148,ENSG00000169676,ENSG00000170214,ENSG00000171873,ENSG00000180914,ENSG00000181104,ENSG00000198049,ENSG00000198829
GO:0003209	16	14	6.5795918527024e-08	cardiac_atrium_morphogenesis	ENSG00000016082,ENSG00000089225,ENSG00000092969,ENSG00000106991,ENSG00000115170,ENSG00000117707,ENSG00000128602,ENSG00000128917,ENSG00000134250,ENSG00000135547,ENSG00000136574,ENSG00000142871,ENSG00000163217,ENSG00000173706,ENSG00000183691,ENSG00000204217
GO:0046718	34	81	7.34274024389718e-08	viral_entry_into_host_cell	ENSG00000057149,ENSG00000073008,ENSG00000092445,ENSG00000100097,ENSG00000102468,ENSG00000108947,ENSG00000110876,ENSG00000113249,ENSG00000114013,ENSG00000115221,ENSG00000117090,ENSG00000117322,ENSG00000117335,ENSG00000121594,ENSG00000128536,ENSG00000149294,ENSG00000161638,ENSG00000163347,ENSG00000163661,ENSG00000164171,ENSG00000166825,ENSG00000168961,ENSG00000170180,ENSG00000183087,ENSG00000184012…
GO:0045823	19	23	7.90523269989037e-08	positive_regulation_of_heart_contraction	ENSG00000018625,ENSG00000053918,ENSG00000078401,ENSG00000092969,ENSG00000106688,ENSG00000109255,ENSG00000116741,ENSG00000118523,ENSG00000120907,ENSG00000124205,ENSG00000135547,ENSG00000148926,ENSG00000158286,ENSG00000166148,ENSG00000166257,ENSG00000169836,ENSG00000171388,ENSG00000175206,ENSG00000198626
GO:0061098	22	33	8.16726192947383e-08	positive_regulation_of_protein_tyrosine_kinase_activity	ENSG00000035720,ENSG00000086991,ENSG00000088538,ENSG00000100311,ENSG00000111859,ENSG00000120907,ENSG00000124882,ENSG00000135744,ENSG00000148053,ENSG00000150594,ENSG00000151694,ENSG00000158517,ENSG00000159640,ENSG00000163485,ENSG00000168959,ENSG00000169242,ENSG00000182578,ENSG00000183087,ENSG00000189056,ENSG00000196711,ENSG00000272398,ENSG00000277363
GO:0070405	26	48	8.72544421166154e-08	ammonium_ion_binding	ENSG00000069696,ENSG00000087237,ENSG00000101204,ENSG00000102468,ENSG00000108576,ENSG00000110244,ENSG00000117971,ENSG00000118137,ENSG00000132693,ENSG00000133019,ENSG00000135312,ENSG00000135914,ENSG00000147246,ENSG00000149295,ENSG00000151577,ENSG00000157219,ENSG00000165029,ENSG00000166736,ENSG00000168830,ENSG00000169676,ENSG00000169684,ENSG00000172575,ENSG00000175344,ENSG00000178394,ENSG00000180176…
GO:0043266	32	73	8.94092066079233e-08	regulation_of_potassium_ion_transport	ENSG00000006071,ENSG00000053918,ENSG00000055118,ENSG00000080709,ENSG00000082556,ENSG00000089250,ENSG00000102468,ENSG00000106633,ENSG00000118507,ENSG00000120899,ENSG00000124205,ENSG00000126562,ENSG00000129159,ENSG00000130226,ENSG00000134640,ENSG00000145936,ENSG00000146469,ENSG00000149295,ENSG00000150594,ENSG00000151577,ENSG00000157388,ENSG00000158286,ENSG00000163485,ENSG00000164867,ENSG00000175206…
GO:0015718	42	120	9.28114883794752e-08	monocarboxylic_acid_transport	ENSG00000007171,ENSG00000010379,ENSG00000012504,ENSG00000036828,ENSG00000069696,ENSG00000078401,ENSG00000089041,ENSG00000101188,ENSG00000103569,ENSG00000107282,ENSG00000111181,ENSG00000113396,ENSG00000118777,ENSG00000120659,ENSG00000130304,ENSG00000132164,ENSG00000132671,ENSG00000132911,ENSG00000133107,ENSG00000135100,ENSG00000135218,ENSG00000135312,ENSG00000139155,ENSG00000141655,ENSG00000141837…
GO:0055081	23	37	9.53506564591481e-08	anion_homeostasis	ENSG00000008196,ENSG00000009950,ENSG00000012504,ENSG00000040487,ENSG00000064651,ENSG00000070915,ENSG00000074410,ENSG00000074803,ENSG00000087237,ENSG00000100219,ENSG00000117560,ENSG00000118137,ENSG00000118972,ENSG00000124140,ENSG00000141837,ENSG00000151012,ENSG00000152266,ENSG00000160179,ENSG00000160867,ENSG00000163485,ENSG00000164082,ENSG00000165029,ENSG00000221955
GO:0045453	24	41	1.06688940309779e-07	bone_resorption	ENSG00000004468,ENSG00000086991,ENSG00000089041,ENSG00000104267,ENSG00000110680,ENSG00000118785,ENSG00000120659,ENSG00000120899,ENSG00000121351,ENSG00000135100,ENSG00000141655,ENSG00000143387,ENSG00000152266,ENSG00000160801,ENSG00000163501,ENSG00000164326,ENSG00000164761,ENSG00000164935,ENSG00000168918,ENSG00000170989,ENSG00000182578,ENSG00000197046,ENSG00000242252,ENSG00000259207
GO:0048639	45	136	1.08804782642633e-07	positive_regulation_of_developmental_growth	ENSG00000006327,ENSG00000007402,ENSG00000017427,ENSG00000065320,ENSG00000066468,ENSG00000067715,ENSG00000069702,ENSG00000072315,ENSG00000078401,ENSG00000079841,ENSG00000081189,ENSG00000089225,ENSG00000099250,ENSG00000102678,ENSG00000105697,ENSG00000106128,ENSG00000107779,ENSG00000107831,ENSG00000108379,ENSG00000112964,ENSG00000117707,ENSG00000118702,ENSG00000121853,ENSG00000122122,ENSG00000128602…
GO:0032924	19	24	1.23701438947527e-07	activin_receptor_signaling_pathway	ENSG00000070193,ENSG00000102678,ENSG00000114739,ENSG00000115170,ENSG00000121989,ENSG00000122641,ENSG00000123612,ENSG00000134363,ENSG00000139567,ENSG00000143869,ENSG00000156466,ENSG00000156574,ENSG00000160973,ENSG00000163083,ENSG00000163217,ENSG00000164488,ENSG00000168509,ENSG00000204217,ENSG00000263761
GO:0050926	14	10	1.26476392562265e-07	regulation_of_positive_chemotaxis	ENSG00000036828,ENSG00000070193,ENSG00000091879,ENSG00000117525,ENSG00000119630,ENSG00000164171,ENSG00000164251,ENSG00000165197,ENSG00000170989,ENSG00000172349,ENSG00000173511,ENSG00000183813,ENSG00000185652,ENSG00000204305
GO:2000310	17	18	1.29208474248683e-07	regulation_of_NMDA_receptor_activity	ENSG00000008735,ENSG00000058335,ENSG00000081189,ENSG00000108370,ENSG00000112038,ENSG00000120899,ENSG00000125675,ENSG00000133216,ENSG00000145708,ENSG00000150672,ENSG00000152578,ENSG00000155511,ENSG00000159128,ENSG00000169760,ENSG00000179915,ENSG00000183454,ENSG00000189056
GO:0051590	18	21	1.29957637856276e-07	positive_regulation_of_neurotransmitter_transport	ENSG00000011347,ENSG00000067715,ENSG00000069696,ENSG00000075073,ENSG00000089041,ENSG00000101188,ENSG00000108576,ENSG00000118432,ENSG00000120659,ENSG00000149295,ENSG00000157103,ENSG00000157388,ENSG00000165995,ENSG00000169760,ENSG00000170743,ENSG00000171388,ENSG00000175206,ENSG00000185345
GO:0032589	23	38	1.34987358181224e-07	neuron_projection_membrane	ENSG00000011677,ENSG00000022355,ENSG00000109158,ENSG00000110436,ENSG00000112038,ENSG00000113327,ENSG00000113763,ENSG00000116329,ENSG00000121905,ENSG00000129159,ENSG00000143473,ENSG00000145863,ENSG00000151834,ENSG00000154096,ENSG00000155511,ENSG00000163485,ENSG00000169836,ENSG00000182256,ENSG00000186297,ENSG00000186868,ENSG00000188803,ENSG00000196689,ENSG00000237515
GO:0000186	21	31	1.42072171620335e-07	activation_of_MAPKK_activity	ENSG00000006432,ENSG00000085511,ENSG00000091436,ENSG00000095015,ENSG00000099860,ENSG00000107263,ENSG00000107968,ENSG00000123572,ENSG00000130758,ENSG00000134259,ENSG00000134313,ENSG00000143674,ENSG00000152822,ENSG00000163485,ENSG00000164326,ENSG00000166225,ENSG00000168615,ENSG00000172680,ENSG00000180815,ENSG00000181104,ENSG00000197442
GO:0014812	29	62	1.43974258534419e-07	muscle_cell_migration	ENSG00000017427,ENSG00000068024,ENSG00000081189,ENSG00000086991,ENSG00000099250,ENSG00000100311,ENSG00000102678,ENSG00000104368,ENSG00000104415,ENSG00000106366,ENSG00000107779,ENSG00000113296,ENSG00000115461,ENSG00000122861,ENSG00000128602,ENSG00000133110,ENSG00000135744,ENSG00000138379,ENSG00000141052,ENSG00000154734,ENSG00000159640,ENSG00000164171,ENSG00000170962,ENSG00000173334,ENSG00000181092…
GO:0015293	38	103	1.49799070692948e-07	symporter_activity	ENSG00000010379,ENSG00000011083,ENSG00000036565,ENSG00000064651,ENSG00000070915,ENSG00000074803,ENSG00000079215,ENSG00000080493,ENSG00000091664,ENSG00000100170,ENSG00000100191,ENSG00000106688,ENSG00000108576,ENSG00000109667,ENSG00000110436,ENSG00000110911,ENSG00000111181,ENSG00000112337,ENSG00000124140,ENSG00000124568,ENSG00000132164,ENSG00000140090,ENSG00000144290,ENSG00000146477,ENSG00000147100…
GO:0030165	28	58	1.51304845370361e-07	PDZ_domain_binding	ENSG00000006116,ENSG00000066230,ENSG00000067842,ENSG00000069702,ENSG00000104290,ENSG00000105737,ENSG00000121989,ENSG00000134313,ENSG00000151694,ENSG00000152208,ENSG00000152661,ENSG00000155511,ENSG00000155760,ENSG00000157087,ENSG00000157240,ENSG00000164418,ENSG00000168135,ENSG00000169439,ENSG00000169760,ENSG00000174804,ENSG00000180340,ENSG00000180616,ENSG00000181790,ENSG00000185345,ENSG00000188803…
GO:0014821	13	8	1.56688210105305e-07	phasic_smooth_muscle_contraction	ENSG00000050628,ENSG00000075073,ENSG00000078401,ENSG00000109991,ENSG00000121853,ENSG00000124205,ENSG00000135914,ENSG00000136160,ENSG00000149295,ENSG00000157404,ENSG00000180616,ENSG00000184845,ENSG00000187848
GO:0050805	26	50	1.57017965072626e-07	negative_regulation_of_synaptic_transmission	ENSG00000004468,ENSG00000102468,ENSG00000108576,ENSG00000120899,ENSG00000135312,ENSG00000146938,ENSG00000149295,ENSG00000151577,ENSG00000152208,ENSG00000155511,ENSG00000155886,ENSG00000156395,ENSG00000157103,ENSG00000162105,ENSG00000163485,ENSG00000163873,ENSG00000164129,ENSG00000164418,ENSG00000169676,ENSG00000181092,ENSG00000184845,ENSG00000185149,ENSG00000185345,ENSG00000186868,ENSG00000188822…
GO:0099509	12	6	1.72863079144652e-07	regulation_of_presynaptic_cytosolic_calcium_ion_concentration	ENSG00000005379,ENSG00000067842,ENSG00000104327,ENSG00000118432,ENSG00000135312,ENSG00000141837,ENSG00000157087,ENSG00000157388,ENSG00000163485,ENSG00000165995,ENSG00000169860,ENSG00000172137
GO:0032355	37	99	1.7387522111367e-07	response_to_estradiol	ENSG00000004468,ENSG00000070193,ENSG00000075290,ENSG00000078549,ENSG00000101144,ENSG00000101439,ENSG00000102996,ENSG00000104332,ENSG00000105894,ENSG00000108370,ENSG00000108576,ENSG00000109321,ENSG00000111276,ENSG00000118523,ENSG00000120129,ENSG00000120833,ENSG00000121853,ENSG00000122420,ENSG00000125510,ENSG00000129152,ENSG00000133110,ENSG00000133475,ENSG00000134954,ENSG00000135744,ENSG00000145708…
GO:0008236	44	134	1.83406073053435e-07	serine-type_peptidase_activity	ENSG00000012223,ENSG00000019991,ENSG00000078098,ENSG00000087245,ENSG00000088926,ENSG00000092009,ENSG00000100448,ENSG00000104368,ENSG00000112812,ENSG00000117525,ENSG00000118113,ENSG00000122194,ENSG00000122861,ENSG00000125851,ENSG00000126218,ENSG00000130226,ENSG00000137673,ENSG00000137747,ENSG00000140564,ENSG00000142515,ENSG00000149418,ENSG00000149968,ENSG00000154646,ENSG00000159403,ENSG00000159640…
GO:0032689	16	16	2.01551334173349e-07	negative_regulation_of_interferon-gamma_production	ENSG00000012504,ENSG00000115602,ENSG00000117586,ENSG00000122641,ENSG00000123999,ENSG00000135077,ENSG00000136695,ENSG00000137033,ENSG00000143184,ENSG00000153283,ENSG00000168961,ENSG00000170298,ENSG00000171916,ENSG00000174564,ENSG00000183087,ENSG00000197646
GO:0098686	16	16	2.01551334173349e-07	hippocampal_mossy_fiber_to_CA3_synapse	ENSG00000011347,ENSG00000067715,ENSG00000091428,ENSG00000104327,ENSG00000105737,ENSG00000107295,ENSG00000108947,ENSG00000109991,ENSG00000118507,ENSG00000135333,ENSG00000149403,ENSG00000164418,ENSG00000164742,ENSG00000166862,ENSG00000170743,ENSG00000186318
GO:0090183	21	32	2.04891997965921e-07	regulation_of_kidney_development	ENSG00000007062,ENSG00000018408,ENSG00000075891,ENSG00000100311,ENSG00000101144,ENSG00000125618,ENSG00000128342,ENSG00000128602,ENSG00000134245,ENSG00000135744,ENSG00000160712,ENSG00000162552,ENSG00000165731,ENSG00000166396,ENSG00000170962,ENSG00000181092,ENSG00000183691,ENSG00000183943,ENSG00000184937,ENSG00000272398,ENSG00000275410
GO:2000516	17	19	2.09374569302697e-07	positive_regulation_of_CD4-positive,_alpha-beta_T_cell_activation	ENSG00000065675,ENSG00000077238,ENSG00000104312,ENSG00000112149,ENSG00000114013,ENSG00000117586,ENSG00000121594,ENSG00000122122,ENSG00000123338,ENSG00000143184,ENSG00000144802,ENSG00000162594,ENSG00000162711,ENSG00000168961,ENSG00000171150,ENSG00000172724,ENSG00000196352
GO:0042089	34	86	2.18221053490927e-07	cytokine_biosynthetic_process	ENSG00000065675,ENSG00000069399,ENSG00000071575,ENSG00000081237,ENSG00000092009,ENSG00000100292,ENSG00000103855,ENSG00000112116,ENSG00000114013,ENSG00000115008,ENSG00000120949,ENSG00000121594,ENSG00000121853,ENSG00000122641,ENSG00000123999,ENSG00000124882,ENSG00000129988,ENSG00000137265,ENSG00000137764,ENSG00000145839,ENSG00000150455,ENSG00000159958,ENSG00000163083,ENSG00000165168,ENSG00000168329…
GO:0050777	39	110	2.22584411946357e-07	negative_regulation_of_immune_response	ENSG00000077238,ENSG00000081237,ENSG00000090376,ENSG00000092445,ENSG00000092969,ENSG00000100292,ENSG00000105639,ENSG00000106927,ENSG00000115602,ENSG00000117586,ENSG00000118137,ENSG00000118520,ENSG00000119699,ENSG00000123496,ENSG00000134460,ENSG00000135077,ENSG00000137033,ENSG00000143184,ENSG00000143507,ENSG00000144230,ENSG00000149295,ENSG00000151422,ENSG00000153283,ENSG00000155307,ENSG00000163982…
GO:0008009	20	29	2.44826891714403e-07	chemokine_activity	ENSG00000006210,ENSG00000106804,ENSG00000108688,ENSG00000108702,ENSG00000115009,ENSG00000124875,ENSG00000137077,ENSG00000143184,ENSG00000145824,ENSG00000151882,ENSG00000156234,ENSG00000161921,ENSG00000163734,ENSG00000163736,ENSG00000163737,ENSG00000169248,ENSG00000172156,ENSG00000172724,ENSG00000181374,ENSG00000276070
GO:1903169	40	116	2.69719314709104e-07	regulation_of_calcium_ion_transmembrane_transport	ENSG00000006210,ENSG00000018625,ENSG00000067191,ENSG00000069696,ENSG00000088320,ENSG00000089250,ENSG00000100739,ENSG00000101188,ENSG00000102466,ENSG00000103888,ENSG00000105851,ENSG00000108370,ENSG00000120088,ENSG00000120899,ENSG00000121905,ENSG00000125510,ENSG00000134242,ENSG00000134817,ENSG00000135413,ENSG00000143184,ENSG00000149295,ENSG00000150594,ENSG00000151067,ENSG00000151577,ENSG00000153956…
GO:0044060	19	26	2.82199518956024e-07	regulation_of_endocrine_process	ENSG00000075073,ENSG00000082556,ENSG00000104918,ENSG00000120088,ENSG00000122641,ENSG00000123999,ENSG00000135744,ENSG00000143839,ENSG00000144891,ENSG00000145708,ENSG00000152661,ENSG00000153162,ENSG00000163083,ENSG00000164251,ENSG00000166573,ENSG00000170498,ENSG00000171388,ENSG00000173918,ENSG00000181104
GO:1990782	28	61	3.29945408198855e-07	protein_tyrosine_kinase_binding	ENSG00000033327,ENSG00000035720,ENSG00000086991,ENSG00000090554,ENSG00000091622,ENSG00000091879,ENSG00000095585,ENSG00000105767,ENSG00000111252,ENSG00000111859,ENSG00000115170,ENSG00000115290,ENSG00000116824,ENSG00000134242,ENSG00000148082,ENSG00000153064,ENSG00000160999,ENSG00000163519,ENSG00000166225,ENSG00000168959,ENSG00000171150,ENSG00000171587,ENSG00000183087,ENSG00000185737,ENSG00000196711…
GO:0045907	16	17	3.36278991161982e-07	positive_regulation_of_vasoconstriction	ENSG00000004468,ENSG00000036828,ENSG00000102468,ENSG00000113749,ENSG00000120907,ENSG00000133019,ENSG00000152661,ENSG00000166148,ENSG00000169403,ENSG00000170214,ENSG00000171564,ENSG00000171873,ENSG00000180914,ENSG00000181104,ENSG00000196639,ENSG00000198049
GO:0046660	32	79	3.5198238064988e-07	female_sex_differentiation	ENSG00000049130,ENSG00000054356,ENSG00000070193,ENSG00000078549,ENSG00000082175,ENSG00000092445,ENSG00000104332,ENSG00000104899,ENSG00000104918,ENSG00000118689,ENSG00000122641,ENSG00000123342,ENSG00000123999,ENSG00000124882,ENSG00000130385,ENSG00000134363,ENSG00000134853,ENSG00000135409,ENSG00000137869,ENSG00000138696,ENSG00000147437,ENSG00000153208,ENSG00000154734,ENSG00000157404,ENSG00000162552…
GO:0055123	37	103	3.7752772053565e-07	digestive_system_development	ENSG00000052850,ENSG00000066468,ENSG00000070193,ENSG00000081059,ENSG00000085741,ENSG00000092969,ENSG00000100219,ENSG00000102678,ENSG00000104332,ENSG00000106538,ENSG00000110148,ENSG00000113749,ENSG00000114739,ENSG00000115738,ENSG00000119699,ENSG00000122585,ENSG00000124664,ENSG00000128602,ENSG00000130700,ENSG00000134853,ENSG00000136160,ENSG00000136574,ENSG00000139352,ENSG00000139515,ENSG00000141052…
GO:0001965	14	12	4.55828263751419e-07	G-protein_alpha-subunit_binding	ENSG00000090104,ENSG00000102468,ENSG00000111785,ENSG00000111961,ENSG00000112038,ENSG00000116741,ENSG00000135914,ENSG00000148908,ENSG00000164251,ENSG00000169220,ENSG00000171517,ENSG00000171700,ENSG00000181104,ENSG00000198121
GO:0048592	38	109	4.62992120381763e-07	eye_morphogenesis	ENSG00000002745,ENSG00000007062,ENSG00000008196,ENSG00000075891,ENSG00000101144,ENSG00000101384,ENSG00000104327,ENSG00000105894,ENSG00000114349,ENSG00000116035,ENSG00000117560,ENSG00000117707,ENSG00000118733,ENSG00000122691,ENSG00000127928,ENSG00000132932,ENSG00000133216,ENSG00000134245,ENSG00000134250,ENSG00000134376,ENSG00000135414,ENSG00000139445,ENSG00000143816,ENSG00000143995,ENSG00000148053…
GO:0002703	45	145	4.68091424213384e-07	regulation_of_leukocyte_mediated_immunity	ENSG00000000938,ENSG00000010671,ENSG00000033327,ENSG00000073008,ENSG00000077238,ENSG00000081237,ENSG00000089041,ENSG00000100292,ENSG00000105639,ENSG00000110169,ENSG00000115604,ENSG00000117586,ENSG00000118520,ENSG00000122122,ENSG00000123496,ENSG00000124875,ENSG00000125730,ENSG00000129465,ENSG00000135077,ENSG00000143184,ENSG00000150637,ENSG00000151422,ENSG00000153283,ENSG00000158473,ENSG00000158869…
GO:2000826	18	24	4.86219409287046e-07	regulation_of_heart_morphogenesis	ENSG00000016082,ENSG00000085741,ENSG00000089225,ENSG00000092969,ENSG00000101144,ENSG00000101384,ENSG00000104313,ENSG00000106991,ENSG00000107984,ENSG00000115170,ENSG00000122691,ENSG00000128602,ENSG00000130700,ENSG00000158286,ENSG00000163217,ENSG00000164107,ENSG00000183691,ENSG00000204217
GO:0005109	17	21	5.33878456205303e-07	frizzled_binding	ENSG00000002745,ENSG00000075290,ENSG00000085741,ENSG00000104332,ENSG00000108379,ENSG00000115596,ENSG00000134245,ENSG00000135925,ENSG00000143816,ENSG00000154764,ENSG00000155760,ENSG00000157240,ENSG00000162552,ENSG00000163785,ENSG00000169071,ENSG00000169884,ENSG00000188064
GO:0099173	41	125	5.34063510841489e-07	postsynapse_organization	ENSG00000030304,ENSG00000077264,ENSG00000099250,ENSG00000105894,ENSG00000109738,ENSG00000110076,ENSG00000121853,ENSG00000128805,ENSG00000133216,ENSG00000135333,ENSG00000135905,ENSG00000137845,ENSG00000138311,ENSG00000139220,ENSG00000146938,ENSG00000149970,ENSG00000150672,ENSG00000151012,ENSG00000152208,ENSG00000152413,ENSG00000153707,ENSG00000154764,ENSG00000154928,ENSG00000161681,ENSG00000162105…
GO:0002673	19	28	6.23118926219001e-07	regulation_of_acute_inflammatory_response	ENSG00000010671,ENSG00000050628,ENSG00000099985,ENSG00000105851,ENSG00000118432,ENSG00000120659,ENSG00000125730,ENSG00000132965,ENSG00000134352,ENSG00000136160,ENSG00000141655,ENSG00000145623,ENSG00000158869,ENSG00000162711,ENSG00000163485,ENSG00000164129,ENSG00000164344,ENSG00000174564,ENSG00000213918
GO:0048644	26	55	6.23118926219001e-07	muscle_organ_morphogenesis	ENSG00000009709,ENSG00000016082,ENSG00000066468,ENSG00000069702,ENSG00000092969,ENSG00000106991,ENSG00000107779,ENSG00000111046,ENSG00000111049,ENSG00000117707,ENSG00000128342,ENSG00000128917,ENSG00000135547,ENSG00000157240,ENSG00000160808,ENSG00000160973,ENSG00000163092,ENSG00000163217,ENSG00000168542,ENSG00000170989,ENSG00000173706,ENSG00000180340,ENSG00000183691,ENSG00000184058,ENSG00000198626…
GO:0003181	13	10	6.35213147270384e-07	atrioventricular_valve_morphogenesis	ENSG00000089225,ENSG00000092969,ENSG00000107779,ENSG00000115170,ENSG00000122691,ENSG00000130558,ENSG00000135547,ENSG00000136574,ENSG00000137834,ENSG00000142871,ENSG00000163909,ENSG00000169242,ENSG00000204217
GO:0033612	13	10	6.35213147270384e-07	receptor_serine/threonine_kinase_binding	ENSG00000082556,ENSG00000101144,ENSG00000112175,ENSG00000116329,ENSG00000116985,ENSG00000122641,ENSG00000137834,ENSG00000144230,ENSG00000152785,ENSG00000153162,ENSG00000156574,ENSG00000163217,ENSG00000183682
GO:0034776	9	2	6.74775328348725e-07	response_to_histamine	ENSG00000022355,ENSG00000069696,ENSG00000113327,ENSG00000145864,ENSG00000149295,ENSG00000151577,ENSG00000163288,ENSG00000166206,ENSG00000196639
GO:2000107	18	25	7.27316105837445e-07	negative_regulation_of_leukocyte_apoptotic_process	ENSG00000049130,ENSG00000065675,ENSG00000105639,ENSG00000114861,ENSG00000121853,ENSG00000137077,ENSG00000139193,ENSG00000143772,ENSG00000153208,ENSG00000157514,ENSG00000158869,ENSG00000168685,ENSG00000169242,ENSG00000172724,ENSG00000180353,ENSG00000180871,ENSG00000183087,ENSG00000185950
GO:0014033	27	60	7.44441463131109e-07	neural_crest_cell_differentiation	ENSG00000016082,ENSG00000019549,ENSG00000049130,ENSG00000078401,ENSG00000081189,ENSG00000090776,ENSG00000099250,ENSG00000101144,ENSG00000101384,ENSG00000104332,ENSG00000107779,ENSG00000115170,ENSG00000122691,ENSG00000124205,ENSG00000128602,ENSG00000135622,ENSG00000135914,ENSG00000135925,ENSG00000136160,ENSG00000151617,ENSG00000162998,ENSG00000164107,ENSG00000165731,ENSG00000170381,ENSG00000171119…
GO:0021953	44	143	7.70674696949332e-07	central_nervous_system_neuron_differentiation	ENSG00000009709,ENSG00000016082,ENSG00000066468,ENSG00000069667,ENSG00000070610,ENSG00000078018,ENSG00000099250,ENSG00000104332,ENSG00000107831,ENSG00000107984,ENSG00000108379,ENSG00000117707,ENSG00000122585,ENSG00000122641,ENSG00000128602,ENSG00000128917,ENSG00000133216,ENSG00000139352,ENSG00000139445,ENSG00000141837,ENSG00000143869,ENSG00000144290,ENSG00000145423,ENSG00000148053,ENSG00000149295…
GO:1901861	37	107	7.79349133430711e-07	regulation_of_muscle_tissue_development	ENSG00000017427,ENSG00000066468,ENSG00000068024,ENSG00000069702,ENSG00000078401,ENSG00000078579,ENSG00000081189,ENSG00000082482,ENSG00000089225,ENSG00000102678,ENSG00000105697,ENSG00000107779,ENSG00000107831,ENSG00000107984,ENSG00000111046,ENSG00000111049,ENSG00000113083,ENSG00000115461,ENSG00000116741,ENSG00000122691,ENSG00000129152,ENSG00000135547,ENSG00000138379,ENSG00000141052,ENSG00000143995…
GO:0031016	25	52	8.43076244514383e-07	pancreas_development	ENSG00000016082,ENSG00000070193,ENSG00000100219,ENSG00000112175,ENSG00000114739,ENSG00000116833,ENSG00000117707,ENSG00000122859,ENSG00000128602,ENSG00000134852,ENSG00000135100,ENSG00000135414,ENSG00000139515,ENSG00000148737,ENSG00000153162,ENSG00000160712,ENSG00000162992,ENSG00000163501,ENSG00000163623,ENSG00000167244,ENSG00000169856,ENSG00000172071,ENSG00000198719,ENSG00000275410,ENSG00000284862
GO:0048708	25	52	8.43076244514383e-07	astrocyte_differentiation	ENSG00000027697,ENSG00000087250,ENSG00000115738,ENSG00000123560,ENSG00000126368,ENSG00000128342,ENSG00000128602,ENSG00000131095,ENSG00000134352,ENSG00000135919,ENSG00000137270,ENSG00000143546,ENSG00000160307,ENSG00000169071,ENSG00000170075,ENSG00000175505,ENSG00000180210,ENSG00000183691,ENSG00000184144,ENSG00000184845,ENSG00000185483,ENSG00000186868,ENSG00000198719,ENSG00000204305,ENSG00000242689
GO:0051057	24	48	8.69276663693766e-07	positive_regulation_of_small_GTPase_mediated_signal_transduction	ENSG00000017427,ENSG00000040608,ENSG00000049130,ENSG00000058335,ENSG00000070193,ENSG00000078549,ENSG00000107263,ENSG00000118137,ENSG00000125245,ENSG00000130427,ENSG00000134250,ENSG00000134259,ENSG00000143772,ENSG00000144230,ENSG00000147145,ENSG00000163947,ENSG00000164251,ENSG00000168542,ENSG00000171777,ENSG00000172575,ENSG00000181104,ENSG00000185950,ENSG00000189056,ENSG00000198121
GO:0003203	16	19	8.72534621246528e-07	endocardial_cushion_morphogenesis	ENSG00000016082,ENSG00000019549,ENSG00000092969,ENSG00000101144,ENSG00000106991,ENSG00000107779,ENSG00000107831,ENSG00000112175,ENSG00000115170,ENSG00000122691,ENSG00000130700,ENSG00000135547,ENSG00000139567,ENSG00000163909,ENSG00000164867,ENSG00000183691
GO:0048844	23	44	8.72534621246528e-07	artery_morphogenesis	ENSG00000008196,ENSG00000069122,ENSG00000085741,ENSG00000092969,ENSG00000099250,ENSG00000101384,ENSG00000104313,ENSG00000105664,ENSG00000106991,ENSG00000107779,ENSG00000107831,ENSG00000117020,ENSG00000117707,ENSG00000128917,ENSG00000135547,ENSG00000139567,ENSG00000141052,ENSG00000160973,ENSG00000164107,ENSG00000168542,ENSG00000183691,ENSG00000184058,ENSG00000204217
GO:0061383	19	29	8.87017319831242e-07	trabecula_morphogenesis	ENSG00000069702,ENSG00000087245,ENSG00000092969,ENSG00000101144,ENSG00000104332,ENSG00000106991,ENSG00000107779,ENSG00000112175,ENSG00000120156,ENSG00000128917,ENSG00000135547,ENSG00000154734,ENSG00000160973,ENSG00000163217,ENSG00000169884,ENSG00000170989,ENSG00000173706,ENSG00000182533,ENSG00000183691
GO:0050728	39	118	9.03147200287841e-07	negative_regulation_of_inflammatory_response	ENSG00000006210,ENSG00000012504,ENSG00000016082,ENSG00000017427,ENSG00000019991,ENSG00000069667,ENSG00000081237,ENSG00000092445,ENSG00000118137,ENSG00000120156,ENSG00000121281,ENSG00000121853,ENSG00000123610,ENSG00000126368,ENSG00000132386,ENSG00000134460,ENSG00000134954,ENSG00000137869,ENSG00000143507,ENSG00000144230,ENSG00000162711,ENSG00000163485,ENSG00000163606,ENSG00000164129,ENSG00000165379…
GO:0007216	10	4	9.6296542261539e-07	G_protein-coupled_glutamate_receptor_signaling_pathway	ENSG00000083067,ENSG00000113262,ENSG00000152413,ENSG00000152822,ENSG00000163873,ENSG00000164082,ENSG00000168959,ENSG00000179603,ENSG00000196277,ENSG00000198822
GO:0019198	11	6	9.70762392272629e-07	transmembrane_receptor_protein_phosphatase_activity	ENSG00000060656,ENSG00000081237,ENSG00000106278,ENSG00000127329,ENSG00000132334,ENSG00000132670,ENSG00000151490,ENSG00000153233,ENSG00000153707,ENSG00000155093,ENSG00000196090
GO:0007229	30	75	1.06411792673983e-06	integrin-mediated_signaling_pathway	ENSG00000000938,ENSG00000005961,ENSG00000083457,ENSG00000099250,ENSG00000099866,ENSG00000102265,ENSG00000105894,ENSG00000109743,ENSG00000111859,ENSG00000115221,ENSG00000115956,ENSG00000118137,ENSG00000118523,ENSG00000120899,ENSG00000123560,ENSG00000134215,ENSG00000135605,ENSG00000137809,ENSG00000137845,ENSG00000140873,ENSG00000154096,ENSG00000154734,ENSG00000158869,ENSG00000161638,ENSG00000164171…
GO:0070509	25	53	1.08456230067337e-06	calcium_ion_import	ENSG00000036828,ENSG00000064270,ENSG00000081248,ENSG00000100311,ENSG00000100678,ENSG00000106633,ENSG00000111199,ENSG00000113262,ENSG00000115263,ENSG00000133107,ENSG00000141837,ENSG00000142185,ENSG00000148408,ENSG00000151067,ENSG00000152413,ENSG00000153956,ENSG00000157388,ENSG00000165125,ENSG00000165995,ENSG00000170290,ENSG00000182533,ENSG00000183023,ENSG00000196689,ENSG00000198216,ENSG00000204442
GO:0001678	38	114	1.08796391349632e-06	cellular_glucose_homeostasis	ENSG00000006071,ENSG00000009950,ENSG00000012504,ENSG00000036828,ENSG00000054356,ENSG00000064300,ENSG00000075891,ENSG00000080618,ENSG00000082556,ENSG00000086991,ENSG00000092009,ENSG00000100068,ENSG00000100097,ENSG00000100219,ENSG00000105737,ENSG00000106128,ENSG00000106633,ENSG00000115263,ENSG00000118689,ENSG00000126368,ENSG00000131620,ENSG00000132386,ENSG00000136574,ENSG00000139515,ENSG00000145242…
GO:0002792	37	109	1.09866054968846e-06	negative_regulation_of_peptide_secretion	ENSG00000006071,ENSG00000006210,ENSG00000012124,ENSG00000012504,ENSG00000069696,ENSG00000102362,ENSG00000104332,ENSG00000112038,ENSG00000118137,ENSG00000121853,ENSG00000123612,ENSG00000134242,ENSG00000134640,ENSG00000136695,ENSG00000137033,ENSG00000145708,ENSG00000146072,ENSG00000149295,ENSG00000150594,ENSG00000151577,ENSG00000153064,ENSG00000162711,ENSG00000163083,ENSG00000163606,ENSG00000164251…
GO:0061035	24	49	1.13239873151457e-06	regulation_of_cartilage_development	ENSG00000019549,ENSG00000085741,ENSG00000087494,ENSG00000104415,ENSG00000118523,ENSG00000124813,ENSG00000125965,ENSG00000138696,ENSG00000139567,ENSG00000142871,ENSG00000143387,ENSG00000143816,ENSG00000152266,ENSG00000153162,ENSG00000156427,ENSG00000156466,ENSG00000162878,ENSG00000162998,ENSG00000163217,ENSG00000168487,ENSG00000178573,ENSG00000183691,ENSG00000204217,ENSG00000263761
GO:0090193	8	1	1.13910727428328e-06	positive_regulation_of_glomerulus_development	ENSG00000075891,ENSG00000100311,ENSG00000160712,ENSG00000165731,ENSG00000166396,ENSG00000170962,ENSG00000181092,ENSG00000183691
GO:0004725	29	71	1.196039109357e-06	protein_tyrosine_phosphatase_activity	ENSG00000054356,ENSG00000060656,ENSG00000070159,ENSG00000070778,ENSG00000072135,ENSG00000081237,ENSG00000104313,ENSG00000106278,ENSG00000110786,ENSG00000112425,ENSG00000116675,ENSG00000120129,ENSG00000120875,ENSG00000127329,ENSG00000132334,ENSG00000132670,ENSG00000134242,ENSG00000138166,ENSG00000139318,ENSG00000143507,ENSG00000143851,ENSG00000151490,ENSG00000153233,ENSG00000153707,ENSG00000155093…
GO:0051928	33	90	1.25360544107458e-06	positive_regulation_of_calcium_ion_transport	ENSG00000006210,ENSG00000036828,ENSG00000064270,ENSG00000070808,ENSG00000078549,ENSG00000089041,ENSG00000100311,ENSG00000100739,ENSG00000101188,ENSG00000102466,ENSG00000103888,ENSG00000109991,ENSG00000113262,ENSG00000115263,ENSG00000134817,ENSG00000135413,ENSG00000137672,ENSG00000143184,ENSG00000152413,ENSG00000153956,ENSG00000154096,ENSG00000157388,ENSG00000163823,ENSG00000165995,ENSG00000169248…
GO:0030666	38	115	1.28233578253126e-06	endocytic_vesicle_membrane	ENSG00000006116,ENSG00000010278,ENSG00000010327,ENSG00000011347,ENSG00000018280,ENSG00000019169,ENSG00000038945,ENSG00000070808,ENSG00000107263,ENSG00000107295,ENSG00000108379,ENSG00000113070,ENSG00000115596,ENSG00000118473,ENSG00000122986,ENSG00000123892,ENSG00000125675,ENSG00000128602,ENSG00000135218,ENSG00000152578,ENSG00000154764,ENSG00000155511,ENSG00000162552,ENSG00000163251,ENSG00000164867…
GO:0032633	16	20	1.35085517170219e-06	interleukin-4_production	ENSG00000065675,ENSG00000112149,ENSG00000113263,ENSG00000114013,ENSG00000117586,ENSG00000122122,ENSG00000134250,ENSG00000134258,ENSG00000135077,ENSG00000137033,ENSG00000137265,ENSG00000158869,ENSG00000162711,ENSG00000168961,ENSG00000174564,ENSG00000196083
GO:0043407	24	50	1.47546076247451e-06	negative_regulation_of_MAP_kinase_activity	ENSG00000057149,ENSG00000090376,ENSG00000101144,ENSG00000104332,ENSG00000111252,ENSG00000116741,ENSG00000120129,ENSG00000120875,ENSG00000121653,ENSG00000134242,ENSG00000135744,ENSG00000138166,ENSG00000139318,ENSG00000143507,ENSG00000145423,ENSG00000158050,ENSG00000164086,ENSG00000166068,ENSG00000168939,ENSG00000169220,ENSG00000175206,ENSG00000181092,ENSG00000182533,ENSG00000187678
GO:0033627	23	46	1.52345744182606e-06	cell_adhesion_mediated_by_integrin	ENSG00000019549,ENSG00000050030,ENSG00000092969,ENSG00000105851,ENSG00000106366,ENSG00000110031,ENSG00000113905,ENSG00000115221,ENSG00000122861,ENSG00000123338,ENSG00000128342,ENSG00000137077,ENSG00000137809,ENSG00000145423,ENSG00000151694,ENSG00000156234,ENSG00000161638,ENSG00000164171,ENSG00000165731,ENSG00000168615,ENSG00000169242,ENSG00000169313,ENSG00000259207
GO:0060048	35	101	1.56369978231451e-06	cardiac_muscle_contraction	ENSG00000018625,ENSG00000053918,ENSG00000055118,ENSG00000068024,ENSG00000080709,ENSG00000089250,ENSG00000105851,ENSG00000114279,ENSG00000116741,ENSG00000118523,ENSG00000120457,ENSG00000120907,ENSG00000129682,ENSG00000136574,ENSG00000144285,ENSG00000151067,ENSG00000152661,ENSG00000153956,ENSG00000157388,ENSG00000158286,ENSG00000160808,ENSG00000162989,ENSG00000163217,ENSG00000163485,ENSG00000165995…
GO:0032612	30	77	1.61479062731966e-06	interleukin-1_production	ENSG00000006210,ENSG00000012504,ENSG00000016082,ENSG00000017427,ENSG00000073150,ENSG00000089041,ENSG00000091592,ENSG00000092009,ENSG00000104312,ENSG00000105383,ENSG00000110680,ENSG00000114861,ENSG00000118137,ENSG00000121853,ENSG00000135077,ENSG00000135218,ENSG00000162711,ENSG00000163251,ENSG00000164251,ENSG00000165029,ENSG00000168329,ENSG00000168961,ENSG00000172724,ENSG00000173432,ENSG00000181104…
GO:0016048	12	9	1.62546302951186e-06	detection_of_temperature_stimulus	ENSG00000064300,ENSG00000083067,ENSG00000101188,ENSG00000102468,ENSG00000110680,ENSG00000125966,ENSG00000131620,ENSG00000134343,ENSG00000144481,ENSG00000154928,ENSG00000163485,ENSG00000196689
GO:0045649	12	9	1.62546302951186e-06	regulation_of_macrophage_differentiation	ENSG00000110680,ENSG00000115738,ENSG00000122641,ENSG00000123999,ENSG00000128342,ENSG00000130584,ENSG00000157368,ENSG00000163737,ENSG00000169071,ENSG00000173334,ENSG00000180353,ENSG00000181092
GO:0050954	40	127	1.67368888723337e-06	sensory_perception_of_mechanical_stimulus	ENSG00000019549,ENSG00000053918,ENSG00000079215,ENSG00000095777,ENSG00000100473,ENSG00000102468,ENSG00000103888,ENSG00000104313,ENSG00000104321,ENSG00000108684,ENSG00000111276,ENSG00000112320,ENSG00000112782,ENSG00000115155,ENSG00000135903,ENSG00000135919,ENSG00000139219,ENSG00000144285,ENSG00000145864,ENSG00000149972,ENSG00000154016,ENSG00000157087,ENSG00000157388,ENSG00000157404,ENSG00000160183…
GO:0071248	43	143	1.68279481147434e-06	cellular_response_to_metal_ion	ENSG00000011347,ENSG00000019505,ENSG00000067715,ENSG00000068831,ENSG00000078401,ENSG00000081189,ENSG00000087250,ENSG00000100292,ENSG00000100968,ENSG00000101958,ENSG00000111276,ENSG00000115738,ENSG00000121281,ENSG00000121905,ENSG00000122986,ENSG00000125148,ENSG00000132386,ENSG00000132965,ENSG00000142185,ENSG00000143473,ENSG00000143772,ENSG00000143858,ENSG00000145708,ENSG00000145888,ENSG00000150672…
GO:0099501	31	82	1.70015229546844e-06	exocytic_vesicle_membrane	ENSG00000006071,ENSG00000011347,ENSG00000036565,ENSG00000067715,ENSG00000078053,ENSG00000082556,ENSG00000089169,ENSG00000091664,ENSG00000102003,ENSG00000107295,ENSG00000115155,ENSG00000116329,ENSG00000122012,ENSG00000136750,ENSG00000137766,ENSG00000143858,ENSG00000149295,ENSG00000151577,ENSG00000151834,ENSG00000152128,ENSG00000152932,ENSG00000155093,ENSG00000157152,ENSG00000163630,ENSG00000164061…
GO:1905517	19	31	1.77670819377791e-06	macrophage_migration	ENSG00000006210,ENSG00000010278,ENSG00000035720,ENSG00000106538,ENSG00000106804,ENSG00000111199,ENSG00000120899,ENSG00000136160,ENSG00000137869,ENSG00000138379,ENSG00000153898,ENSG00000163606,ENSG00000168329,ENSG00000169071,ENSG00000169313,ENSG00000171860,ENSG00000173432,ENSG00000173531,ENSG00000174600
GO:0051592	37	112	1.82025643474502e-06	response_to_calcium_ion	ENSG00000011347,ENSG00000019505,ENSG00000036828,ENSG00000067715,ENSG00000068831,ENSG00000078401,ENSG00000081189,ENSG00000089041,ENSG00000113140,ENSG00000120129,ENSG00000120899,ENSG00000121905,ENSG00000132965,ENSG00000142185,ENSG00000143473,ENSG00000143772,ENSG00000143858,ENSG00000145708,ENSG00000145936,ENSG00000148344,ENSG00000152413,ENSG00000156113,ENSG00000157103,ENSG00000164742,ENSG00000165125…
GO:0009582	35	102	1.85913016737519e-06	detection_of_abiotic_stimulus	ENSG00000056291,ENSG00000064300,ENSG00000074771,ENSG00000083067,ENSG00000101188,ENSG00000102468,ENSG00000104321,ENSG00000108684,ENSG00000110680,ENSG00000113262,ENSG00000114124,ENSG00000114349,ENSG00000115353,ENSG00000125388,ENSG00000125966,ENSG00000127928,ENSG00000131620,ENSG00000132932,ENSG00000134343,ENSG00000135919,ENSG00000144285,ENSG00000144481,ENSG00000151062,ENSG00000154928,ENSG00000157404…
GO:0060037	13	12	2.06827409909619e-06	pharyngeal_system_development	ENSG00000016082,ENSG00000069122,ENSG00000076356,ENSG00000092969,ENSG00000101144,ENSG00000104313,ENSG00000107779,ENSG00000107831,ENSG00000112175,ENSG00000115170,ENSG00000183691,ENSG00000184058,ENSG00000204217
GO:0072676	31	83	2.06827409909619e-06	lymphocyte_migration	ENSG00000006210,ENSG00000064651,ENSG00000099866,ENSG00000105851,ENSG00000108688,ENSG00000108702,ENSG00000112486,ENSG00000115009,ENSG00000115085,ENSG00000120899,ENSG00000129465,ENSG00000137077,ENSG00000137845,ENSG00000143184,ENSG00000145824,ENSG00000151694,ENSG00000156234,ENSG00000161921,ENSG00000163606,ENSG00000165731,ENSG00000169248,ENSG00000170989,ENSG00000172156,ENSG00000172724,ENSG00000172817…
GO:0002027	28	69	2.07595153819158e-06	regulation_of_heart_rate	ENSG00000053918,ENSG00000055118,ENSG00000078401,ENSG00000106688,ENSG00000109255,ENSG00000120457,ENSG00000120907,ENSG00000124205,ENSG00000135547,ENSG00000135744,ENSG00000148926,ENSG00000149295,ENSG00000151067,ENSG00000153956,ENSG00000157388,ENSG00000162989,ENSG00000165995,ENSG00000166148,ENSG00000166257,ENSG00000169836,ENSG00000175206,ENSG00000180509,ENSG00000182533,ENSG00000183023,ENSG00000185313…
GO:0035264	36	108	2.18056470275367e-06	multicellular_organism_growth	ENSG00000007402,ENSG00000017427,ENSG00000018408,ENSG00000034053,ENSG00000105664,ENSG00000106128,ENSG00000107282,ENSG00000110436,ENSG00000112964,ENSG00000113739,ENSG00000118702,ENSG00000120833,ENSG00000121853,ENSG00000124140,ENSG00000125965,ENSG00000127528,ENSG00000128602,ENSG00000131482,ENSG00000132932,ENSG00000133958,ENSG00000134250,ENSG00000140279,ENSG00000144290,ENSG00000149295,ENSG00000151577…
GO:0007158	10	5	2.37329903384914e-06	neuron_cell-cell_adhesion	ENSG00000021645,ENSG00000110076,ENSG00000146938,ENSG00000152092,ENSG00000154654,ENSG00000165246,ENSG00000165731,ENSG00000169760,ENSG00000170835,ENSG00000179915
GO:0097366	19	32	2.48105005704025e-06	response_to_bronchodilator	ENSG00000069696,ENSG00000087250,ENSG00000091844,ENSG00000108370,ENSG00000116741,ENSG00000148908,ENSG00000149295,ENSG00000149968,ENSG00000151577,ENSG00000153234,ENSG00000165646,ENSG00000169676,ENSG00000172724,ENSG00000180176,ENSG00000180914,ENSG00000183454,ENSG00000184845,ENSG00000188822,ENSG00000240583
GO:0045123	22	44	2.69295764260889e-06	cellular_extravasation	ENSG00000006210,ENSG00000007908,ENSG00000099866,ENSG00000105851,ENSG00000109743,ENSG00000110876,ENSG00000129465,ENSG00000137077,ENSG00000151422,ENSG00000151882,ENSG00000154096,ENSG00000168329,ENSG00000169403,ENSG00000170962,ENSG00000171522,ENSG00000196776,ENSG00000197471,ENSG00000197561,ENSG00000198053,ENSG00000204305,ENSG00000213949,ENSG00000261371
GO:0032370	21	40	2.70911124255839e-06	positive_regulation_of_lipid_transport	ENSG00000005421,ENSG00000078401,ENSG00000087237,ENSG00000089041,ENSG00000101188,ENSG00000104918,ENSG00000118137,ENSG00000118785,ENSG00000120659,ENSG00000132671,ENSG00000132932,ENSG00000137869,ENSG00000141655,ENSG00000153162,ENSG00000160179,ENSG00000165029,ENSG00000166573,ENSG00000173918,ENSG00000178752,ENSG00000181092,ENSG00000198049
GO:0006970	25	57	2.89504844642329e-06	response_to_osmotic_stress	ENSG00000064651,ENSG00000076984,ENSG00000085563,ENSG00000102908,ENSG00000103569,ENSG00000104856,ENSG00000109339,ENSG00000111199,ENSG00000117394,ENSG00000120899,ENSG00000124140,ENSG00000130427,ENSG00000136531,ENSG00000156113,ENSG00000157005,ENSG00000157514,ENSG00000160223,ENSG00000163347,ENSG00000164171,ENSG00000168398,ENSG00000169836,ENSG00000180176,ENSG00000181856,ENSG00000198771,ENSG00000240583
GO:0048640	30	80	2.93452558463182e-06	negative_regulation_of_developmental_growth	ENSG00000040608,ENSG00000065320,ENSG00000078018,ENSG00000082482,ENSG00000087250,ENSG00000089225,ENSG00000099250,ENSG00000104332,ENSG00000108379,ENSG00000108576,ENSG00000111276,ENSG00000113739,ENSG00000116741,ENSG00000118785,ENSG00000120833,ENSG00000129682,ENSG00000135333,ENSG00000135622,ENSG00000138379,ENSG00000143507,ENSG00000143995,ENSG00000145423,ENSG00000152661,ENSG00000163785,ENSG00000170381…
GO:0032634	12	10	3.01607808672512e-06	interleukin-5_production	ENSG00000056736,ENSG00000091181,ENSG00000115602,ENSG00000137033,ENSG00000145777,ENSG00000145839,ENSG00000146072,ENSG00000162711,ENSG00000166090,ENSG00000177663,ENSG00000188379,ENSG00000196083
GO:0002821	28	71	3.17306020039041e-06	positive_regulation_of_adaptive_immune_response	ENSG00000010671,ENSG00000018280,ENSG00000065675,ENSG00000073008,ENSG00000081237,ENSG00000089041,ENSG00000104312,ENSG00000110169,ENSG00000115604,ENSG00000117586,ENSG00000121594,ENSG00000122122,ENSG00000125730,ENSG00000134352,ENSG00000143184,ENSG00000144802,ENSG00000150637,ENSG00000158473,ENSG00000158869,ENSG00000159958,ENSG00000162594,ENSG00000162711,ENSG00000163251,ENSG00000168811,ENSG00000171150…
GO:0001656	26	62	3.26267034990267e-06	metanephros_development	ENSG00000008196,ENSG00000018408,ENSG00000070193,ENSG00000075891,ENSG00000100311,ENSG00000101144,ENSG00000104313,ENSG00000104327,ENSG00000107831,ENSG00000115738,ENSG00000117318,ENSG00000125618,ENSG00000128342,ENSG00000128602,ENSG00000134853,ENSG00000135414,ENSG00000147257,ENSG00000151208,ENSG00000162552,ENSG00000165731,ENSG00000174059,ENSG00000180871,ENSG00000181092,ENSG00000184937,ENSG00000188064…
GO:0043507	23	49	3.33228036871991e-06	positive_regulation_of_JUN_kinase_activity	ENSG00000006432,ENSG00000076984,ENSG00000078401,ENSG00000085511,ENSG00000091436,ENSG00000107984,ENSG00000111432,ENSG00000111961,ENSG00000120659,ENSG00000120899,ENSG00000123572,ENSG00000130758,ENSG00000134398,ENSG00000135272,ENSG00000141655,ENSG00000143674,ENSG00000163251,ENSG00000169071,ENSG00000172724,ENSG00000174804,ENSG00000188064,ENSG00000197442,ENSG00000204305
GO:0003180	13	13	3.49785231138497e-06	aortic_valve_morphogenesis	ENSG00000019549,ENSG00000049540,ENSG00000101384,ENSG00000122691,ENSG00000128917,ENSG00000130700,ENSG00000131196,ENSG00000135547,ENSG00000136574,ENSG00000137834,ENSG00000163909,ENSG00000164867,ENSG00000169242
GO:0015491	13	13	3.49785231138497e-06	cation:cation_antiporter_activity	ENSG00000018280,ENSG00000066230,ENSG00000100678,ENSG00000115616,ENSG00000118160,ENSG00000140090,ENSG00000155886,ENSG00000180251,ENSG00000181804,ENSG00000183023,ENSG00000185052,ENSG00000197208,ENSG00000197818
GO:0050766	22	45	3.49785231138497e-06	positive_regulation_of_phagocytosis	ENSG00000018280,ENSG00000035720,ENSG00000081237,ENSG00000100385,ENSG00000107263,ENSG00000118137,ENSG00000123338,ENSG00000125730,ENSG00000135218,ENSG00000140545,ENSG00000147168,ENSG00000153208,ENSG00000158869,ENSG00000163661,ENSG00000164171,ENSG00000164251,ENSG00000165471,ENSG00000183087,ENSG00000196776,ENSG00000198053,ENSG00000224389,ENSG00000244731
GO:1902932	13	13	3.49785231138497e-06	positive_regulation_of_alcohol_biosynthetic_process	ENSG00000078549,ENSG00000101188,ENSG00000113578,ENSG00000138039,ENSG00000152266,ENSG00000153162,ENSG00000160179,ENSG00000160801,ENSG00000162552,ENSG00000169403,ENSG00000169860,ENSG00000196639,ENSG00000198049
GO:0001890	36	111	3.50969086648303e-06	placenta_development	ENSG00000066468,ENSG00000071246,ENSG00000085511,ENSG00000100311,ENSG00000101144,ENSG00000105894,ENSG00000111276,ENSG00000112175,ENSG00000113555,ENSG00000113739,ENSG00000118785,ENSG00000121853,ENSG00000122194,ENSG00000123572,ENSG00000128342,ENSG00000134250,ENSG00000135074,ENSG00000135100,ENSG00000135547,ENSG00000137270,ENSG00000142871,ENSG00000148926,ENSG00000149418,ENSG00000152661,ENSG00000156574…
GO:0035108	36	111	3.50969086648303e-06	limb_morphogenesis	ENSG00000008196,ENSG00000052850,ENSG00000066468,ENSG00000070193,ENSG00000075388,ENSG00000076356,ENSG00000089225,ENSG00000091436,ENSG00000092969,ENSG00000101144,ENSG00000102678,ENSG00000107779,ENSG00000107831,ENSG00000107984,ENSG00000108379,ENSG00000122691,ENSG00000124813,ENSG00000125965,ENSG00000134250,ENSG00000135100,ENSG00000138696,ENSG00000139219,ENSG00000143816,ENSG00000145423,ENSG00000146350…
GO:0098685	25	58	3.54336728496123e-06	Schaffer_collateral_-_CA1_synapse	ENSG00000006116,ENSG00000034053,ENSG00000070808,ENSG00000102003,ENSG00000104368,ENSG00000107282,ENSG00000107295,ENSG00000109991,ENSG00000121853,ENSG00000122194,ENSG00000132670,ENSG00000135333,ENSG00000148948,ENSG00000152822,ENSG00000154764,ENSG00000157152,ENSG00000161681,ENSG00000162631,ENSG00000164061,ENSG00000164742,ENSG00000166862,ENSG00000168539,ENSG00000168959,ENSG00000179915,ENSG00000204681
GO:0099068	14	16	3.54336728496123e-06	postsynapse_assembly	ENSG00000110076,ENSG00000133216,ENSG00000146938,ENSG00000152208,ENSG00000153707,ENSG00000154764,ENSG00000161681,ENSG00000162105,ENSG00000165246,ENSG00000169760,ENSG00000170835,ENSG00000172020,ENSG00000179915,ENSG00000196083
GO:0001502	11	8	4.07061263848901e-06	cartilage_condensation	ENSG00000075388,ENSG00000111049,ENSG00000111241,ENSG00000111341,ENSG00000118523,ENSG00000138696,ENSG00000139219,ENSG00000154764,ENSG00000157766,ENSG00000168487,ENSG00000169071
GO:0045063	11	8	4.07061263848901e-06	T-helper_1_cell_differentiation	ENSG00000077238,ENSG00000104312,ENSG00000104856,ENSG00000105639,ENSG00000115604,ENSG00000117586,ENSG00000121594,ENSG00000171150,ENSG00000172724,ENSG00000196189,ENSG00000197471
GO:0090195	11	8	4.07061263848901e-06	chemokine_secretion	ENSG00000077238,ENSG00000106804,ENSG00000114861,ENSG00000115602,ENSG00000133110,ENSG00000137033,ENSG00000153898,ENSG00000164251,ENSG00000182578,ENSG00000197971,ENSG00000204472
GO:0043524	35	107	4.21912075587099e-06	negative_regulation_of_neuron_apoptotic_process	ENSG00000006210,ENSG00000008196,ENSG00000016082,ENSG00000074317,ENSG00000078579,ENSG00000081189,ENSG00000087250,ENSG00000092445,ENSG00000099250,ENSG00000100292,ENSG00000100968,ENSG00000106278,ENSG00000107831,ENSG00000119699,ENSG00000120899,ENSG00000122756,ENSG00000125965,ENSG00000134121,ENSG00000134259,ENSG00000134640,ENSG00000141837,ENSG00000145864,ENSG00000148053,ENSG00000153234,ENSG00000164418…
GO:0005518	22	46	4.46100796195094e-06	collagen_binding	ENSG00000088053,ENSG00000100311,ENSG00000100473,ENSG00000105664,ENSG00000110799,ENSG00000113083,ENSG00000113140,ENSG00000135413,ENSG00000137745,ENSG00000137809,ENSG00000139329,ENSG00000143387,ENSG00000154175,ENSG00000163131,ENSG00000163710,ENSG00000164171,ENSG00000168615,ENSG00000173918,ENSG00000183287,ENSG00000196104,ENSG00000213949,ENSG00000262406
GO:0032623	21	42	4.63533705371999e-06	interleukin-2_production	ENSG00000012504,ENSG00000018280,ENSG00000065675,ENSG00000081237,ENSG00000104312,ENSG00000112116,ENSG00000112149,ENSG00000114013,ENSG00000115008,ENSG00000121594,ENSG00000122122,ENSG00000134258,ENSG00000135077,ENSG00000137265,ENSG00000143184,ENSG00000158869,ENSG00000174059,ENSG00000174564,ENSG00000196083,ENSG00000198286,ENSG00000198821
GO:0001823	28	73	4.69536930782783e-06	mesonephros_development	ENSG00000066468,ENSG00000070193,ENSG00000075891,ENSG00000085741,ENSG00000101144,ENSG00000104313,ENSG00000104327,ENSG00000104332,ENSG00000107831,ENSG00000112246,ENSG00000113578,ENSG00000115596,ENSG00000119630,ENSG00000124145,ENSG00000125618,ENSG00000128602,ENSG00000134245,ENSG00000135414,ENSG00000135744,ENSG00000137834,ENSG00000143839,ENSG00000145536,ENSG00000147257,ENSG00000162552,ENSG00000165731…
GO:0001837	34	103	5.13768818888673e-06	epithelial_to_mesenchymal_transition	ENSG00000002745,ENSG00000016082,ENSG00000018408,ENSG00000019549,ENSG00000019991,ENSG00000044524,ENSG00000057149,ENSG00000066468,ENSG00000069702,ENSG00000085741,ENSG00000089225,ENSG00000092969,ENSG00000101144,ENSG00000101384,ENSG00000104332,ENSG00000106991,ENSG00000107831,ENSG00000112175,ENSG00000115170,ENSG00000119699,ENSG00000122691,ENSG00000130558,ENSG00000135547,ENSG00000145423,ENSG00000148737…
GO:0006837	10	6	5.14162282033269e-06	serotonin_transport	ENSG00000036565,ENSG00000046653,ENSG00000089250,ENSG00000108576,ENSG00000118432,ENSG00000135312,ENSG00000158869,ENSG00000165646,ENSG00000178394,ENSG00000259207
GO:0031649	10	6	5.14162282033269e-06	heat_generation	ENSG00000050628,ENSG00000109255,ENSG00000115008,ENSG00000118432,ENSG00000120659,ENSG00000130304,ENSG00000136160,ENSG00000141655,ENSG00000171388,ENSG00000196689
GO:0046935	10	6	5.14162282033269e-06	1-phosphatidylinositol-3-kinase_regulator_activity	ENSG00000110148,ENSG00000114737,ENSG00000120833,ENSG00000141506,ENSG00000170677,ENSG00000171150,ENSG00000180008,ENSG00000184557,ENSG00000274211,ENSG00000276231
GO:0005231	14	17	5.61884387024742e-06	excitatory_extracellular_ligand-gated_ion_channel_activity	ENSG00000089041,ENSG00000101204,ENSG00000101958,ENSG00000109738,ENSG00000109991,ENSG00000117971,ENSG00000145451,ENSG00000145888,ENSG00000164418,ENSG00000166736,ENSG00000169684,ENSG00000175344,ENSG00000187848,ENSG00000196689
GO:0048813	35	109	5.82546618704238e-06	dendrite_morphogenesis	ENSG00000004139,ENSG00000008735,ENSG00000070808,ENSG00000072315,ENSG00000077264,ENSG00000078018,ENSG00000099250,ENSG00000100968,ENSG00000105894,ENSG00000110911,ENSG00000112137,ENSG00000122859,ENSG00000133216,ENSG00000134313,ENSG00000135905,ENSG00000137672,ENSG00000137845,ENSG00000138311,ENSG00000139220,ENSG00000141837,ENSG00000143126,ENSG00000153707,ENSG00000154764,ENSG00000154928,ENSG00000161681…
GO:0007589	26	65	6.1191997684792e-06	body_fluid_secretion	ENSG00000070193,ENSG00000078401,ENSG00000082556,ENSG00000100219,ENSG00000106128,ENSG00000112499,ENSG00000113389,ENSG00000113494,ENSG00000117601,ENSG00000120833,ENSG00000126562,ENSG00000133019,ENSG00000135413,ENSG00000143126,ENSG00000146469,ENSG00000163485,ENSG00000168539,ENSG00000170835,ENSG00000171132,ENSG00000171388,ENSG00000172179,ENSG00000175591,ENSG00000180914,ENSG00000188687,ENSG00000197208…
GO:0032720	20	39	6.14130918375786e-06	negative_regulation_of_tumor_necrosis_factor_production	ENSG00000006210,ENSG00000012504,ENSG00000017427,ENSG00000069399,ENSG00000090376,ENSG00000105383,ENSG00000117090,ENSG00000121853,ENSG00000122691,ENSG00000125245,ENSG00000129988,ENSG00000134242,ENSG00000135077,ENSG00000168961,ENSG00000174059,ENSG00000175344,ENSG00000176194,ENSG00000181092,ENSG00000183087,ENSG00000198053
GO:0071346	39	132	7.64627682795929e-06	cellular_response_to_interferon-gamma	ENSG00000006210,ENSG00000007171,ENSG00000027697,ENSG00000070808,ENSG00000074966,ENSG00000078401,ENSG00000108688,ENSG00000108702,ENSG00000110169,ENSG00000115009,ENSG00000117560,ENSG00000118520,ENSG00000125148,ENSG00000137077,ENSG00000137265,ENSG00000140968,ENSG00000143184,ENSG00000149294,ENSG00000159128,ENSG00000163347,ENSG00000163982,ENSG00000166263,ENSG00000168961,ENSG00000169403,ENSG00000171885…
GO:0051954	15	21	7.6774253141366e-06	positive_regulation_of_amine_transport	ENSG00000067715,ENSG00000069696,ENSG00000075073,ENSG00000082556,ENSG00000089041,ENSG00000101188,ENSG00000135744,ENSG00000146469,ENSG00000149295,ENSG00000157103,ENSG00000164326,ENSG00000166148,ENSG00000180914,ENSG00000185149,ENSG00000187094
GO:0030728	11	9	7.72660979956842e-06	ovulation	ENSG00000077238,ENSG00000082175,ENSG00000116741,ENSG00000118689,ENSG00000122641,ENSG00000123342,ENSG00000123610,ENSG00000124882,ENSG00000154734,ENSG00000163083,ENSG00000164867
GO:0048645	21	44	7.91553815707702e-06	animal_organ_formation	ENSG00000016082,ENSG00000066468,ENSG00000070193,ENSG00000075891,ENSG00000081189,ENSG00000085741,ENSG00000089225,ENSG00000101144,ENSG00000104313,ENSG00000107779,ENSG00000107831,ENSG00000107984,ENSG00000113578,ENSG00000125618,ENSG00000130700,ENSG00000134245,ENSG00000160973,ENSG00000164107,ENSG00000166225,ENSG00000183691,ENSG00000184937
GO:0006968	18	32	8.03084590131146e-06	cellular_defense_response	ENSG00000112486,ENSG00000113263,ENSG00000115598,ENSG00000116701,ENSG00000120899,ENSG00000129988,ENSG00000139187,ENSG00000154589,ENSG00000158517,ENSG00000163519,ENSG00000168329,ENSG00000173585,ENSG00000175592,ENSG00000180871,ENSG00000183625,ENSG00000183918,ENSG00000197471,ENSG00000266200
GO:0045744	18	32	8.03084590131146e-06	negative_regulation_of_G_protein-coupled_receptor_signaling_pathway	ENSG00000105290,ENSG00000110680,ENSG00000112038,ENSG00000115956,ENSG00000116741,ENSG00000125388,ENSG00000125510,ENSG00000127074,ENSG00000132671,ENSG00000134817,ENSG00000135312,ENSG00000135914,ENSG00000148926,ENSG00000149295,ENSG00000151577,ENSG00000169220,ENSG00000170262,ENSG00000171388
GO:0055078	18	32	8.03084590131146e-06	sodium_ion_homeostasis	ENSG00000008196,ENSG00000018625,ENSG00000064651,ENSG00000070915,ENSG00000074803,ENSG00000075673,ENSG00000078401,ENSG00000132681,ENSG00000135744,ENSG00000136160,ENSG00000136546,ENSG00000144891,ENSG00000149295,ENSG00000151577,ENSG00000160183,ENSG00000163485,ENSG00000166148,ENSG00000183023
GO:0031295	19	36	8.27604476630317e-06	T_cell_costimulation	ENSG00000077264,ENSG00000090776,ENSG00000100097,ENSG00000106123,ENSG00000107968,ENSG00000108947,ENSG00000114013,ENSG00000117586,ENSG00000121594,ENSG00000137077,ENSG00000159958,ENSG00000160223,ENSG00000163600,ENSG00000172724,ENSG00000188389,ENSG00000197646,ENSG00000198286,ENSG00000272398,ENSG00000277117
GO:0003071	12	12	9.08076208630532e-06	renal_system_process_involved_in_regulation_of_systemic_arterial_blood_pressure	ENSG00000100311,ENSG00000103647,ENSG00000135744,ENSG00000143839,ENSG00000144891,ENSG00000151490,ENSG00000152661,ENSG00000163485,ENSG00000164251,ENSG00000181104,ENSG00000183087,ENSG00000198829
GO:2000311	12	12	9.08076208630532e-06	regulation_of_AMPA_receptor_activity	ENSG00000006116,ENSG00000008735,ENSG00000081189,ENSG00000143786,ENSG00000161681,ENSG00000162105,ENSG00000166862,ENSG00000169760,ENSG00000179915,ENSG00000188803,ENSG00000189056,ENSG00000237515
GO:0045639	26	67	9.39398864159245e-06	positive_regulation_of_myeloid_cell_differentiation	ENSG00000049130,ENSG00000101384,ENSG00000104267,ENSG00000110680,ENSG00000115738,ENSG00000117400,ENSG00000118689,ENSG00000120659,ENSG00000121989,ENSG00000122641,ENSG00000123338,ENSG00000128342,ENSG00000134250,ENSG00000134256,ENSG00000134954,ENSG00000149635,ENSG00000157368,ENSG00000162594,ENSG00000163737,ENSG00000163823,ENSG00000164935,ENSG00000168918,ENSG00000169071,ENSG00000173334,ENSG00000180353…
GO:0035418	24	58	9.87336413837574e-06	protein_localization_to_synapse	ENSG00000006116,ENSG00000008277,ENSG00000076716,ENSG00000108231,ENSG00000108684,ENSG00000109339,ENSG00000110076,ENSG00000121853,ENSG00000137845,ENSG00000150672,ENSG00000154764,ENSG00000161270,ENSG00000161509,ENSG00000161681,ENSG00000164061,ENSG00000166862,ENSG00000169760,ENSG00000179915,ENSG00000183098,ENSG00000183454,ENSG00000186472,ENSG00000186868,ENSG00000188803,ENSG00000189056
GO:0031623	29	82	1.05232932259749e-05	receptor_internalization	ENSG00000006116,ENSG00000007908,ENSG00000010278,ENSG00000069696,ENSG00000100077,ENSG00000107295,ENSG00000107984,ENSG00000110680,ENSG00000121905,ENSG00000125388,ENSG00000135218,ENSG00000135312,ENSG00000135914,ENSG00000148926,ENSG00000149295,ENSG00000151577,ENSG00000155511,ENSG00000157601,ENSG00000158869,ENSG00000163464,ENSG00000166862,ENSG00000169174,ENSG00000171388,ENSG00000180871,ENSG00000182533…
GO:0015812	10	7	1.06101663918671e-05	gamma-aminobutyric_acid_transport	ENSG00000010379,ENSG00000089041,ENSG00000101188,ENSG00000107282,ENSG00000111181,ENSG00000132164,ENSG00000133107,ENSG00000135312,ENSG00000141837,ENSG00000157103
GO:0072604	18	33	1.09267809316434e-05	interleukin-6_secretion	ENSG00000007171,ENSG00000100219,ENSG00000111199,ENSG00000112116,ENSG00000115008,ENSG00000122691,ENSG00000134242,ENSG00000153064,ENSG00000163606,ENSG00000164251,ENSG00000168961,ENSG00000170298,ENSG00000171916,ENSG00000181104,ENSG00000183087,ENSG00000196083,ENSG00000197971,ENSG00000204472
GO:0002701	14	19	1.32091305440491e-05	negative_regulation_of_production_of_molecular_mediator_of_immune_response	ENSG00000012124,ENSG00000090376,ENSG00000092969,ENSG00000100292,ENSG00000105639,ENSG00000118137,ENSG00000118520,ENSG00000119699,ENSG00000123496,ENSG00000137033,ENSG00000143184,ENSG00000153283,ENSG00000171855,ENSG00000188379
GO:0042755	14	19	1.32091305440491e-05	eating_behavior	ENSG00000082556,ENSG00000109255,ENSG00000112038,ENSG00000116329,ENSG00000121351,ENSG00000121853,ENSG00000125510,ENSG00000132911,ENSG00000132932,ENSG00000164129,ENSG00000169860,ENSG00000180176,ENSG00000180914,ENSG00000187094
GO:0097306	25	64	1.33536747657608e-05	cellular_response_to_alcohol	ENSG00000041982,ENSG00000078295,ENSG00000101958,ENSG00000104332,ENSG00000106546,ENSG00000108688,ENSG00000117586,ENSG00000118689,ENSG00000121281,ENSG00000122420,ENSG00000122641,ENSG00000125384,ENSG00000127528,ENSG00000128602,ENSG00000145242,ENSG00000145888,ENSG00000145936,ENSG00000164742,ENSG00000165029,ENSG00000165168,ENSG00000171132,ENSG00000171522,ENSG00000174576,ENSG00000184349,ENSG00000186469
GO:0071236	34	109	1.34333041900876e-05	cellular_response_to_antibiotic	ENSG00000019991,ENSG00000075891,ENSG00000078295,ENSG00000081189,ENSG00000100311,ENSG00000101439,ENSG00000101958,ENSG00000106546,ENSG00000108688,ENSG00000111276,ENSG00000117318,ENSG00000118520,ENSG00000118689,ENSG00000121281,ENSG00000127528,ENSG00000129465,ENSG00000134954,ENSG00000137496,ENSG00000137672,ENSG00000142185,ENSG00000145242,ENSG00000145888,ENSG00000145936,ENSG00000148346,ENSG00000163586…
GO:0002456	26	69	1.4100587024696e-05	T_cell_mediated_immunity	ENSG00000018280,ENSG00000073008,ENSG00000081237,ENSG00000089041,ENSG00000101384,ENSG00000106123,ENSG00000111801,ENSG00000115604,ENSG00000117335,ENSG00000117586,ENSG00000118520,ENSG00000122122,ENSG00000129465,ENSG00000143184,ENSG00000153563,ENSG00000158473,ENSG00000162594,ENSG00000162711,ENSG00000163251,ENSG00000168685,ENSG00000168811,ENSG00000171855,ENSG00000174564,ENSG00000188379,ENSG00000196352…
GO:0008038	17	30	1.42292204859376e-05	neuron_recognition	ENSG00000044524,ENSG00000099250,ENSG00000108947,ENSG00000113555,ENSG00000118432,ENSG00000133216,ENSG00000134115,ENSG00000146072,ENSG00000154654,ENSG00000160007,ENSG00000171587,ENSG00000172020,ENSG00000176165,ENSG00000177103,ENSG00000182667,ENSG00000183715,ENSG00000184144
GO:0032715	17	30	1.42292204859376e-05	negative_regulation_of_interleukin-6_production	ENSG00000006210,ENSG00000012504,ENSG00000019991,ENSG00000090376,ENSG00000117090,ENSG00000121853,ENSG00000123338,ENSG00000127528,ENSG00000134242,ENSG00000135077,ENSG00000136695,ENSG00000153064,ENSG00000163606,ENSG00000168918,ENSG00000171150,ENSG00000183087,ENSG00000198053
GO:0099172	17	30	1.42292204859376e-05	presynapse_organization	ENSG00000076716,ENSG00000107984,ENSG00000139220,ENSG00000141668,ENSG00000146938,ENSG00000149972,ENSG00000153707,ENSG00000154764,ENSG00000157240,ENSG00000165246,ENSG00000165379,ENSG00000169306,ENSG00000169760,ENSG00000170835,ENSG00000179915,ENSG00000183098,ENSG00000196083
GO:0086019	13	16	1.45089223486249e-05	cell-cell_signaling_involved_in_cardiac_conduction	ENSG00000053918,ENSG00000080709,ENSG00000120457,ENSG00000151067,ENSG00000152661,ENSG00000153956,ENSG00000157388,ENSG00000158286,ENSG00000162989,ENSG00000165995,ENSG00000166257,ENSG00000185313,ENSG00000198626
GO:0071320	18	34	1.46014887335017e-05	cellular_response_to_cAMP	ENSG00000053918,ENSG00000086991,ENSG00000100678,ENSG00000103569,ENSG00000105851,ENSG00000106546,ENSG00000107263,ENSG00000115461,ENSG00000118507,ENSG00000145708,ENSG00000164588,ENSG00000169403,ENSG00000169884,ENSG00000180509,ENSG00000181092,ENSG00000183023,ENSG00000184937,ENSG00000240583
GO:0010575	12	13	1.49151080303241e-05	positive_regulation_of_vascular_endothelial_growth_factor_production	ENSG00000016082,ENSG00000069667,ENSG00000106804,ENSG00000115008,ENSG00000125730,ENSG00000134352,ENSG00000136574,ENSG00000156574,ENSG00000171860,ENSG00000172071,ENSG00000173083,ENSG00000183287
GO:0001906	36	121	1.61797483785999e-05	cell_killing	ENSG00000000971,ENSG00000007171,ENSG00000012223,ENSG00000035720,ENSG00000073008,ENSG00000081237,ENSG00000089041,ENSG00000100448,ENSG00000105697,ENSG00000113600,ENSG00000113905,ENSG00000118520,ENSG00000124875,ENSG00000125730,ENSG00000129465,ENSG00000135077,ENSG00000143184,ENSG00000150637,ENSG00000158473,ENSG00000162594,ENSG00000163737,ENSG00000164251,ENSG00000164822,ENSG00000165471,ENSG00000168685…
GO:0016247	33	105	1.61814066464998e-05	channel_regulator_activity	ENSG00000021645,ENSG00000069431,ENSG00000069696,ENSG00000070159,ENSG00000088320,ENSG00000089250,ENSG00000106927,ENSG00000110076,ENSG00000114279,ENSG00000122585,ENSG00000126562,ENSG00000129682,ENSG00000130226,ENSG00000143786,ENSG00000145936,ENSG00000160183,ENSG00000164082,ENSG00000166257,ENSG00000169174,ENSG00000175344,ENSG00000175497,ENSG00000179915,ENSG00000180509,ENSG00000182132,ENSG00000182533…
GO:0060349	29	85	1.78096904710671e-05	bone_morphogenesis	ENSG00000012223,ENSG00000066468,ENSG00000075388,ENSG00000081189,ENSG00000100068,ENSG00000100473,ENSG00000105664,ENSG00000111199,ENSG00000112964,ENSG00000119699,ENSG00000120156,ENSG00000122691,ENSG00000124813,ENSG00000132031,ENSG00000137745,ENSG00000138696,ENSG00000139219,ENSG00000145423,ENSG00000153162,ENSG00000156103,ENSG00000156427,ENSG00000162337,ENSG00000162551,ENSG00000163273,ENSG00000163501…
GO:0001764	36	122	1.86506733783426e-05	neuron_migration	ENSG00000006210,ENSG00000050030,ENSG00000065320,ENSG00000070808,ENSG00000081189,ENSG00000099250,ENSG00000104290,ENSG00000112137,ENSG00000116141,ENSG00000122691,ENSG00000129682,ENSG00000134121,ENSG00000139352,ENSG00000143126,ENSG00000147437,ENSG00000148053,ENSG00000149295,ENSG00000150625,ENSG00000152092,ENSG00000153234,ENSG00000156687,ENSG00000163623,ENSG00000168038,ENSG00000168209,ENSG00000168542…
GO:0070820	36	122	1.86506733783426e-05	tertiary_granule	ENSG00000012223,ENSG00000018280,ENSG00000035862,ENSG00000059804,ENSG00000068650,ENSG00000101439,ENSG00000104043,ENSG00000105383,ENSG00000116260,ENSG00000117971,ENSG00000118113,ENSG00000122861,ENSG00000123338,ENSG00000123610,ENSG00000127329,ENSG00000133063,ENSG00000137845,ENSG00000142185,ENSG00000147234,ENSG00000155093,ENSG00000158869,ENSG00000163131,ENSG00000163531,ENSG00000163661,ENSG00000163736…
GO:0043394	14	20	1.92778318560375e-05	proteoglycan_binding	ENSG00000000971,ENSG00000041982,ENSG00000078579,ENSG00000081237,ENSG00000105664,ENSG00000105894,ENSG00000113905,ENSG00000134363,ENSG00000139219,ENSG00000143387,ENSG00000163131,ENSG00000164171,ENSG00000172987,ENSG00000173083
GO:0045777	15	24	2.2928054562095e-05	positive_regulation_of_blood_pressure	ENSG00000109255,ENSG00000112164,ENSG00000115738,ENSG00000118432,ENSG00000120907,ENSG00000135744,ENSG00000159640,ENSG00000163485,ENSG00000164326,ENSG00000166148,ENSG00000169676,ENSG00000169836,ENSG00000170214,ENSG00000171873,ENSG00000180914
GO:2001236	35	118	2.2928054562095e-05	regulation_of_extrinsic_apoptotic_signaling_pathway	ENSG00000006210,ENSG00000006327,ENSG00000017427,ENSG00000019549,ENSG00000019991,ENSG00000026103,ENSG00000056558,ENSG00000070193,ENSG00000081237,ENSG00000082146,ENSG00000099250,ENSG00000100234,ENSG00000100292,ENSG00000101349,ENSG00000104313,ENSG00000104332,ENSG00000106366,ENSG00000111321,ENSG00000112175,ENSG00000115008,ENSG00000115170,ENSG00000117560,ENSG00000121858,ENSG00000122641,ENSG00000135744…
GO:0072562	32	102	2.30144065351013e-05	blood_microparticle	ENSG00000000971,ENSG00000005421,ENSG00000005961,ENSG00000055955,ENSG00000106927,ENSG00000106991,ENSG00000110169,ENSG00000110244,ENSG00000113600,ENSG00000113905,ENSG00000116785,ENSG00000117394,ENSG00000117601,ENSG00000118137,ENSG00000121410,ENSG00000122194,ENSG00000124491,ENSG00000125730,ENSG00000126838,ENSG00000135744,ENSG00000137747,ENSG00000171564,ENSG00000175899,ENSG00000180210,ENSG00000182326…
GO:0034104	11	11	2.36791157067039e-05	negative_regulation_of_tissue_remodeling	ENSG00000004468,ENSG00000089041,ENSG00000101439,ENSG00000104332,ENSG00000110680,ENSG00000121351,ENSG00000135744,ENSG00000164326,ENSG00000164761,ENSG00000168918,ENSG00000204305
GO:0035270	31	97	2.38505190583991e-05	endocrine_system_development	ENSG00000016082,ENSG00000070193,ENSG00000085741,ENSG00000106128,ENSG00000107779,ENSG00000107831,ENSG00000112175,ENSG00000118137,ENSG00000118702,ENSG00000122859,ENSG00000125618,ENSG00000128602,ENSG00000134852,ENSG00000134853,ENSG00000134954,ENSG00000135100,ENSG00000139352,ENSG00000139515,ENSG00000140279,ENSG00000149295,ENSG00000153162,ENSG00000160712,ENSG00000162552,ENSG00000162992,ENSG00000163623…
GO:0005328	12	14	2.38579297080705e-05	neurotransmitter:sodium_symporter_activity	ENSG00000010379,ENSG00000011083,ENSG00000036565,ENSG00000079215,ENSG00000106688,ENSG00000108576,ENSG00000110436,ENSG00000111181,ENSG00000132164,ENSG00000157103,ENSG00000165646,ENSG00000165970
GO:0006884	12	14	2.38579297080705e-05	cell_volume_homeostasis	ENSG00000011021,ENSG00000064651,ENSG00000070915,ENSG00000074803,ENSG00000080293,ENSG00000089041,ENSG00000111199,ENSG00000124140,ENSG00000156113,ENSG00000171885,ENSG00000221955,ENSG00000240583
GO:0042246	22	53	2.38579297080705e-05	tissue_regeneration	ENSG00000009709,ENSG00000010278,ENSG00000017427,ENSG00000070193,ENSG00000105894,ENSG00000111046,ENSG00000111276,ENSG00000122194,ENSG00000129152,ENSG00000133110,ENSG00000135605,ENSG00000136574,ENSG00000138379,ENSG00000143507,ENSG00000146678,ENSG00000154764,ENSG00000155760,ENSG00000167755,ENSG00000169884,ENSG00000172020,ENSG00000187616,ENSG00000188763
GO:0004715	16	28	2.48432582601135e-05	non-membrane_spanning_protein_tyrosine_kinase_activity	ENSG00000000938,ENSG00000010671,ENSG00000074966,ENSG00000102010,ENSG00000104312,ENSG00000105639,ENSG00000111816,ENSG00000113263,ENSG00000115085,ENSG00000120899,ENSG00000125508,ENSG00000135605,ENSG00000136573,ENSG00000143322,ENSG00000151422,ENSG00000162878
GO:0032736	9	6	2.69387392348957e-05	positive_regulation_of_interleukin-13_production	ENSG00000056736,ENSG00000117586,ENSG00000137033,ENSG00000137265,ENSG00000145777,ENSG00000162711,ENSG00000168961,ENSG00000177663,ENSG00000196083
GO:0003158	30	93	2.8809066245769e-05	endothelium_development	ENSG00000099250,ENSG00000101384,ENSG00000105894,ENSG00000106991,ENSG00000107263,ENSG00000113578,ENSG00000114739,ENSG00000114861,ENSG00000115170,ENSG00000117707,ENSG00000128917,ENSG00000135547,ENSG00000136110,ENSG00000139567,ENSG00000152661,ENSG00000153162,ENSG00000154764,ENSG00000162493,ENSG00000163347,ENSG00000164251,ENSG00000170989,ENSG00000173706,ENSG00000174059,ENSG00000188064,ENSG00000198719…
GO:0060135	20	45	2.94319992832118e-05	maternal_process_involved_in_female_pregnancy	ENSG00000082175,ENSG00000091879,ENSG00000105894,ENSG00000113739,ENSG00000116741,ENSG00000118432,ENSG00000118520,ENSG00000118785,ENSG00000121281,ENSG00000121853,ENSG00000128342,ENSG00000135077,ENSG00000137673,ENSG00000152661,ENSG00000156574,ENSG00000162552,ENSG00000163501,ENSG00000165474,ENSG00000168961,ENSG00000204217
GO:0048786	22	54	2.98765637840577e-05	presynaptic_active_zone	ENSG00000040731,ENSG00000079841,ENSG00000102003,ENSG00000104290,ENSG00000107282,ENSG00000115155,ENSG00000117016,ENSG00000128683,ENSG00000135604,ENSG00000137766,ENSG00000139220,ENSG00000150625,ENSG00000157388,ENSG00000162631,ENSG00000163485,ENSG00000164061,ENSG00000169860,ENSG00000176406,ENSG00000179915,ENSG00000186472,ENSG00000187672,ENSG00000196277
GO:0051148	19	41	3.1973135919986e-05	negative_regulation_of_muscle_cell_differentiation	ENSG00000068024,ENSG00000072736,ENSG00000100219,ENSG00000100311,ENSG00000102678,ENSG00000105388,ENSG00000107984,ENSG00000116741,ENSG00000124882,ENSG00000131196,ENSG00000135547,ENSG00000141052,ENSG00000155760,ENSG00000159200,ENSG00000166225,ENSG00000180535,ENSG00000182533,ENSG00000186951,ENSG00000198719
GO:0007618	15	25	3.20120956754264e-05	mating	ENSG00000008735,ENSG00000068024,ENSG00000108576,ENSG00000118432,ENSG00000121989,ENSG00000124102,ENSG00000135919,ENSG00000136160,ENSG00000146469,ENSG00000166148,ENSG00000169676,ENSG00000169860,ENSG00000180176,ENSG00000180914,ENSG00000184845
GO:0097090	8	4	3.20120956754264e-05	presynaptic_membrane_organization	ENSG00000146938,ENSG00000153707,ENSG00000165246,ENSG00000169306,ENSG00000169760,ENSG00000170835,ENSG00000179915,ENSG00000184144
GO:0099566	8	4	3.20120956754264e-05	regulation_of_postsynaptic_cytosolic_calcium_ion_concentration	ENSG00000100678,ENSG00000104327,ENSG00000152822,ENSG00000155511,ENSG00000157087,ENSG00000168959,ENSG00000183023,ENSG00000188763
GO:0001776	23	59	3.2362846376325e-05	leukocyte_homeostasis	ENSG00000049130,ENSG00000081189,ENSG00000089041,ENSG00000105639,ENSG00000111252,ENSG00000117400,ENSG00000122025,ENSG00000123338,ENSG00000124875,ENSG00000129465,ENSG00000134460,ENSG00000135905,ENSG00000143772,ENSG00000151012,ENSG00000151694,ENSG00000153208,ENSG00000157514,ENSG00000158869,ENSG00000159958,ENSG00000160999,ENSG00000168961,ENSG00000180871,ENSG00000240505
GO:0046622	18	37	3.35258618133313e-05	positive_regulation_of_organ_growth	ENSG00000007402,ENSG00000017427,ENSG00000066468,ENSG00000069702,ENSG00000078401,ENSG00000081189,ENSG00000089225,ENSG00000102678,ENSG00000105697,ENSG00000107779,ENSG00000107831,ENSG00000117707,ENSG00000122122,ENSG00000128602,ENSG00000135547,ENSG00000163217,ENSG00000175097,ENSG00000184937
GO:0010463	16	29	3.39548260338577e-05	mesenchymal_cell_proliferation	ENSG00000066468,ENSG00000075388,ENSG00000085741,ENSG00000101144,ENSG00000102678,ENSG00000105894,ENSG00000107779,ENSG00000128602,ENSG00000140285,ENSG00000147257,ENSG00000162337,ENSG00000163501,ENSG00000164107,ENSG00000184058,ENSG00000185950,ENSG00000197410
GO:0008076	24	64	3.40164740777525e-05	voltage-gated_potassium_channel_complex	ENSG00000053918,ENSG00000055118,ENSG00000082482,ENSG00000120457,ENSG00000129159,ENSG00000130226,ENSG00000143473,ENSG00000145936,ENSG00000150672,ENSG00000153822,ENSG00000156113,ENSG00000157542,ENSG00000162989,ENSG00000164588,ENSG00000168135,ENSG00000175497,ENSG00000180509,ENSG00000182132,ENSG00000182674,ENSG00000184408,ENSG00000185760,ENSG00000185774,ENSG00000197584,ENSG00000276289
GO:0005044	17	33	3.43197103698834e-05	scavenger_receptor_activity	ENSG00000010327,ENSG00000013725,ENSG00000019169,ENSG00000038945,ENSG00000129048,ENSG00000135218,ENSG00000137747,ENSG00000144648,ENSG00000154646,ENSG00000160183,ENSG00000161921,ENSG00000164099,ENSG00000168079,ENSG00000177575,ENSG00000184012,ENSG00000204305,ENSG00000205403
GO:0001696	10	9	3.59726336639768e-05	gastric_acid_secretion	ENSG00000050628,ENSG00000053918,ENSG00000109255,ENSG00000110148,ENSG00000113749,ENSG00000125510,ENSG00000180251,ENSG00000180914,ENSG00000184984,ENSG00000196689
GO:0030307	36	127	3.69942376706018e-05	positive_regulation_of_cell_growth	ENSG00000004468,ENSG00000006327,ENSG00000017427,ENSG00000065320,ENSG00000067715,ENSG00000072315,ENSG00000078401,ENSG00000079841,ENSG00000092969,ENSG00000099250,ENSG00000104332,ENSG00000105697,ENSG00000108231,ENSG00000108379,ENSG00000113070,ENSG00000120899,ENSG00000134259,ENSG00000137764,ENSG00000137845,ENSG00000143546,ENSG00000143858,ENSG00000145423,ENSG00000145839,ENSG00000146678,ENSG00000151694…
GO:0031233	11	12	3.88852580852359e-05	intrinsic_component_of_external_side_of_plasma_membrane	ENSG00000040608,ENSG00000090554,ENSG00000105388,ENSG00000117154,ENSG00000117525,ENSG00000126218,ENSG00000154096,ENSG00000167434,ENSG00000168615,ENSG00000184349,ENSG00000272398
GO:0034113	19	42	4.05817491967012e-05	heterotypic_cell-cell_adhesion	ENSG00000081237,ENSG00000086548,ENSG00000099866,ENSG00000101144,ENSG00000116824,ENSG00000118137,ENSG00000137764,ENSG00000154096,ENSG00000158473,ENSG00000161638,ENSG00000163531,ENSG00000163606,ENSG00000171564,ENSG00000181092,ENSG00000196776,ENSG00000197971,ENSG00000198053,ENSG00000204305,ENSG00000259207
GO:0070542	24	65	4.13032064223744e-05	response_to_fatty_acid	ENSG00000005421,ENSG00000012504,ENSG00000041982,ENSG00000069702,ENSG00000078401,ENSG00000100968,ENSG00000104332,ENSG00000109424,ENSG00000117318,ENSG00000117586,ENSG00000118523,ENSG00000122420,ENSG00000125384,ENSG00000135218,ENSG00000137077,ENSG00000139515,ENSG00000147437,ENSG00000163347,ENSG00000169403,ENSG00000171132,ENSG00000171522,ENSG00000172724,ENSG00000181092,ENSG00000186469
GO:0014902	28	85	4.19017093784601e-05	myotube_differentiation	ENSG00000010278,ENSG00000017427,ENSG00000068024,ENSG00000077238,ENSG00000081189,ENSG00000089250,ENSG00000090554,ENSG00000100219,ENSG00000105388,ENSG00000111046,ENSG00000111049,ENSG00000115593,ENSG00000128602,ENSG00000129152,ENSG00000141052,ENSG00000143473,ENSG00000152413,ENSG00000159200,ENSG00000161270,ENSG00000166148,ENSG00000169884,ENSG00000180535,ENSG00000181790,ENSG00000182533,ENSG00000184058…
GO:0043279	28	85	4.19017093784601e-05	response_to_alkaloid	ENSG00000069696,ENSG00000081248,ENSG00000082556,ENSG00000102468,ENSG00000112038,ENSG00000112964,ENSG00000118432,ENSG00000120899,ENSG00000135312,ENSG00000139515,ENSG00000145708,ENSG00000149295,ENSG00000151577,ENSG00000152413,ENSG00000157103,ENSG00000166736,ENSG00000169676,ENSG00000169836,ENSG00000171132,ENSG00000180176,ENSG00000180914,ENSG00000183023,ENSG00000184845,ENSG00000196689,ENSG00000198626…
GO:0042116	25	70	4.22799996485435e-05	macrophage_activation	ENSG00000003989,ENSG00000006210,ENSG00000018280,ENSG00000027697,ENSG00000035720,ENSG00000069122,ENSG00000069667,ENSG00000077238,ENSG00000081237,ENSG00000114861,ENSG00000115602,ENSG00000118113,ENSG00000126368,ENSG00000129988,ENSG00000135077,ENSG00000137033,ENSG00000159128,ENSG00000165379,ENSG00000171132,ENSG00000174125,ENSG00000186868,ENSG00000196689,ENSG00000198829,ENSG00000204305,ENSG00000204472
GO:0002367	26	75	4.26737039256088e-05	cytokine_production_involved_in_immune_response	ENSG00000010671,ENSG00000018280,ENSG00000090376,ENSG00000092969,ENSG00000100292,ENSG00000105639,ENSG00000115604,ENSG00000117586,ENSG00000118137,ENSG00000118520,ENSG00000119699,ENSG00000122122,ENSG00000135218,ENSG00000143184,ENSG00000150637,ENSG00000153283,ENSG00000157404,ENSG00000158869,ENSG00000162711,ENSG00000163251,ENSG00000164251,ENSG00000168811,ENSG00000171855,ENSG00000183087,ENSG00000188379…
GO:0007190	15	26	4.37350204614476e-05	activation_of_adenylate_cyclase_activity	ENSG00000078295,ENSG00000106018,ENSG00000106128,ENSG00000110680,ENSG00000112164,ENSG00000120088,ENSG00000121281,ENSG00000121933,ENSG00000138039,ENSG00000151617,ENSG00000164742,ENSG00000165409,ENSG00000169676,ENSG00000171509,ENSG00000184845
GO:0044058	15	26	4.37350204614476e-05	regulation_of_digestive_system_process	ENSG00000050628,ENSG00000053918,ENSG00000070193,ENSG00000082556,ENSG00000105697,ENSG00000109255,ENSG00000110244,ENSG00000118137,ENSG00000121853,ENSG00000125510,ENSG00000126562,ENSG00000162992,ENSG00000180914,ENSG00000196689,ENSG00000240583
GO:1900744	15	26	4.37350204614476e-05	regulation_of_p38MAPK_cascade	ENSG00000019991,ENSG00000082556,ENSG00000085511,ENSG00000099860,ENSG00000111961,ENSG00000120129,ENSG00000134242,ENSG00000143507,ENSG00000156466,ENSG00000158517,ENSG00000164107,ENSG00000168038,ENSG00000182533,ENSG00000197442,ENSG00000204305
GO:0048168	17	34	4.5040045419305e-05	regulation_of_neuronal_synaptic_plasticity	ENSG00000058335,ENSG00000070808,ENSG00000102003,ENSG00000118160,ENSG00000133216,ENSG00000135744,ENSG00000144290,ENSG00000149295,ENSG00000154118,ENSG00000157404,ENSG00000160307,ENSG00000163630,ENSG00000164418,ENSG00000168959,ENSG00000184144,ENSG00000188803,ENSG00000237515
GO:0005901	22	56	4.52084130878736e-05	caveola	ENSG00000007908,ENSG00000018625,ENSG00000078549,ENSG00000089250,ENSG00000100292,ENSG00000102468,ENSG00000107779,ENSG00000117394,ENSG00000117560,ENSG00000120907,ENSG00000128602,ENSG00000133107,ENSG00000156113,ENSG00000164867,ENSG00000166068,ENSG00000169313,ENSG00000170214,ENSG00000181104,ENSG00000182533,ENSG00000184349,ENSG00000188611,ENSG00000204217
GO:0001569	13	19	4.83533537258158e-05	branching_involved_in_blood_vessel_morphogenesis	ENSG00000078401,ENSG00000099250,ENSG00000100968,ENSG00000106991,ENSG00000107831,ENSG00000115170,ENSG00000128917,ENSG00000145423,ENSG00000151617,ENSG00000163501,ENSG00000170381,ENSG00000204301,ENSG00000263761
GO:0042136	25	71	5.09038915967222e-05	neurotransmitter_biosynthetic_process	ENSG00000003989,ENSG00000007171,ENSG00000069667,ENSG00000070748,ENSG00000078401,ENSG00000079215,ENSG00000089250,ENSG00000108576,ENSG00000112499,ENSG00000118113,ENSG00000120899,ENSG00000127528,ENSG00000128683,ENSG00000135218,ENSG00000135744,ENSG00000136750,ENSG00000163661,ENSG00000164867,ENSG00000168329,ENSG00000174059,ENSG00000180176,ENSG00000196689,ENSG00000196776,ENSG00000198053,ENSG00000204472
GO:0031670	21	52	5.19381113724354e-05	cellular_response_to_nutrient	ENSG00000012504,ENSG00000019186,ENSG00000019549,ENSG00000036828,ENSG00000041982,ENSG00000089041,ENSG00000100219,ENSG00000100292,ENSG00000104332,ENSG00000105894,ENSG00000109991,ENSG00000118972,ENSG00000133110,ENSG00000165168,ENSG00000169313,ENSG00000169860,ENSG00000175591,ENSG00000183087,ENSG00000196689,ENSG00000198838,ENSG00000242252
GO:0051969	9	7	5.21343158855966e-05	regulation_of_transmission_of_nerve_impulse	ENSG00000114279,ENSG00000117971,ENSG00000121853,ENSG00000134640,ENSG00000135744,ENSG00000145888,ENSG00000164171,ENSG00000164326,ENSG00000166148
GO:0048010	23	62	5.90098940468004e-05	vascular_endothelial_growth_factor_receptor_signaling_pathway	ENSG00000027869,ENSG00000070193,ENSG00000087250,ENSG00000099250,ENSG00000102678,ENSG00000102755,ENSG00000105767,ENSG00000116701,ENSG00000119630,ENSG00000120899,ENSG00000123338,ENSG00000134215,ENSG00000136110,ENSG00000152804,ENSG00000155849,ENSG00000156427,ENSG00000158517,ENSG00000161638,ENSG00000165168,ENSG00000165197,ENSG00000173511,ENSG00000174804,ENSG00000259207
GO:0048662	17	35	5.95424699577701e-05	negative_regulation_of_smooth_muscle_cell_proliferation	ENSG00000081189,ENSG00000100292,ENSG00000106018,ENSG00000111276,ENSG00000113389,ENSG00000115461,ENSG00000119699,ENSG00000141052,ENSG00000146469,ENSG00000160013,ENSG00000168811,ENSG00000171388,ENSG00000173334,ENSG00000181092,ENSG00000185532,ENSG00000204472,ENSG00000214274
GO:0043123	38	142	5.97865035998251e-05	positive_regulation_of_I-kappaB_kinase/NF-kappaB_signaling	ENSG00000006210,ENSG00000012223,ENSG00000055208,ENSG00000073331,ENSG00000100097,ENSG00000100292,ENSG00000104312,ENSG00000111321,ENSG00000115008,ENSG00000117560,ENSG00000120659,ENSG00000121858,ENSG00000124602,ENSG00000125571,ENSG00000127863,ENSG00000135218,ENSG00000135914,ENSG00000136688,ENSG00000136694,ENSG00000136696,ENSG00000136697,ENSG00000137077,ENSG00000150455,ENSG00000152661,ENSG00000160307…
GO:0006509	15	27	6.01330261396372e-05	membrane_protein_ectodomain_proteolysis	ENSG00000035862,ENSG00000065675,ENSG00000070159,ENSG00000089041,ENSG00000100234,ENSG00000102265,ENSG00000135074,ENSG00000137845,ENSG00000140564,ENSG00000150594,ENSG00000151694,ENSG00000157150,ENSG00000168615,ENSG00000182175,ENSG00000186318
GO:0097028	15	27	6.01330261396372e-05	dendritic_cell_differentiation	ENSG00000104856,ENSG00000111321,ENSG00000122025,ENSG00000123685,ENSG00000130584,ENSG00000134250,ENSG00000137265,ENSG00000142185,ENSG00000156127,ENSG00000164251,ENSG00000164935,ENSG00000168961,ENSG00000172724,ENSG00000183087,ENSG00000204305
GO:0002407	11	13	6.13538801195482e-05	dendritic_cell_chemotaxis	ENSG00000105851,ENSG00000112486,ENSG00000137077,ENSG00000142185,ENSG00000163464,ENSG00000163823,ENSG00000168811,ENSG00000168961,ENSG00000172724,ENSG00000180871,ENSG00000183087
GO:0042923	11	13	6.13538801195482e-05	neuropeptide_binding	ENSG00000078549,ENSG00000082556,ENSG00000112038,ENSG00000116329,ENSG00000125510,ENSG00000126010,ENSG00000132671,ENSG00000132911,ENSG00000166573,ENSG00000180616,ENSG00000278195
GO:0051953	11	13	6.13538801195482e-05	negative_regulation_of_amine_transport	ENSG00000116741,ENSG00000118432,ENSG00000121853,ENSG00000135312,ENSG00000149295,ENSG00000150594,ENSG00000163485,ENSG00000164129,ENSG00000169313,ENSG00000169860,ENSG00000196277
GO:0072378	11	13	6.13538801195482e-05	blood_coagulation,_fibrin_clot_formation	ENSG00000088926,ENSG00000091583,ENSG00000110799,ENSG00000117525,ENSG00000117601,ENSG00000124491,ENSG00000126218,ENSG00000164344,ENSG00000171564,ENSG00000175899,ENSG00000180210
GO:0043627	21	53	6.37959867401382e-05	response_to_estrogen	ENSG00000054356,ENSG00000077238,ENSG00000082556,ENSG00000100292,ENSG00000104267,ENSG00000104332,ENSG00000106128,ENSG00000113273,ENSG00000118137,ENSG00000119699,ENSG00000120156,ENSG00000130427,ENSG00000137834,ENSG00000138379,ENSG00000145708,ENSG00000149635,ENSG00000154764,ENSG00000159200,ENSG00000164761,ENSG00000242252,ENSG00000272398
GO:0042130	19	44	6.49204619163892e-05	negative_regulation_of_T_cell_proliferation	ENSG00000114013,ENSG00000118520,ENSG00000121594,ENSG00000124145,ENSG00000134258,ENSG00000134460,ENSG00000135077,ENSG00000143184,ENSG00000146072,ENSG00000147437,ENSG00000151208,ENSG00000163501,ENSG00000168961,ENSG00000170298,ENSG00000171916,ENSG00000174564,ENSG00000197471,ENSG00000197646,ENSG00000277117
GO:0051965	19	44	6.49204619163892e-05	positive_regulation_of_synapse_assembly	ENSG00000101463,ENSG00000108684,ENSG00000133216,ENSG00000141668,ENSG00000148053,ENSG00000151208,ENSG00000152208,ENSG00000153707,ENSG00000154764,ENSG00000154928,ENSG00000169306,ENSG00000169760,ENSG00000174482,ENSG00000179915,ENSG00000180914,ENSG00000181790,ENSG00000184349,ENSG00000196083,ENSG00000196189
GO:0006828	8	5	6.87043461115947e-05	manganese_ion_transport	ENSG00000018280,ENSG00000064270,ENSG00000072315,ENSG00000110911,ENSG00000133107,ENSG00000137672,ENSG00000142185,ENSG00000196660
GO:0035051	33	115	6.87043461115947e-05	cardiocyte_differentiation	ENSG00000016082,ENSG00000017427,ENSG00000069702,ENSG00000078401,ENSG00000081189,ENSG00000086991,ENSG00000089225,ENSG00000092969,ENSG00000101144,ENSG00000101384,ENSG00000105697,ENSG00000107984,ENSG00000115170,ENSG00000116741,ENSG00000117707,ENSG00000120907,ENSG00000122691,ENSG00000134853,ENSG00000135547,ENSG00000135744,ENSG00000136574,ENSG00000141052,ENSG00000155760,ENSG00000163217,ENSG00000163508…
GO:0071107	8	5	6.87043461115947e-05	response_to_parathyroid_hormone	ENSG00000068024,ENSG00000081189,ENSG00000118972,ENSG00000152266,ENSG00000152661,ENSG00000164171,ENSG00000167941,ENSG00000169884
GO:0071634	13	20	6.89427769264241e-05	regulation_of_transforming_growth_factor_beta_production	ENSG00000006210,ENSG00000062038,ENSG00000085741,ENSG00000092969,ENSG00000115221,ENSG00000117335,ENSG00000139329,ENSG00000140564,ENSG00000143184,ENSG00000166396,ENSG00000168961,ENSG00000174059,ENSG00000272398
GO:1904659	27	83	6.94809027691582e-05	glucose_transmembrane_transport	ENSG00000006831,ENSG00000017427,ENSG00000059804,ENSG00000078401,ENSG00000100170,ENSG00000100191,ENSG00000109667,ENSG00000110436,ENSG00000117394,ENSG00000125730,ENSG00000135100,ENSG00000145861,ENSG00000147257,ENSG00000151617,ENSG00000152266,ENSG00000162344,ENSG00000163581,ENSG00000163736,ENSG00000166263,ENSG00000178752,ENSG00000179914,ENSG00000181092,ENSG00000181856,ENSG00000184845,ENSG00000185950…
GO:0140253	18	40	7.07136162186629e-05	cell-cell_fusion	ENSG00000010278,ENSG00000077238,ENSG00000089250,ENSG00000090554,ENSG00000111046,ENSG00000111049,ENSG00000129152,ENSG00000137270,ENSG00000143473,ENSG00000149635,ENSG00000156535,ENSG00000161270,ENSG00000164935,ENSG00000168615,ENSG00000181790,ENSG00000182533,ENSG00000187616,ENSG00000242950
GO:0033273	24	68	7.12867769799429e-05	response_to_vitamin	ENSG00000019186,ENSG00000019549,ENSG00000036828,ENSG00000041982,ENSG00000077498,ENSG00000101144,ENSG00000104332,ENSG00000105697,ENSG00000105894,ENSG00000113140,ENSG00000113739,ENSG00000118520,ENSG00000118785,ENSG00000118972,ENSG00000130427,ENSG00000133110,ENSG00000136574,ENSG00000139352,ENSG00000139515,ENSG00000152266,ENSG00000162551,ENSG00000164171,ENSG00000183087,ENSG00000242252
GO:0031638	17	36	7.61398588345609e-05	zymogen_activation	ENSG00000080618,ENSG00000088926,ENSG00000091583,ENSG00000104312,ENSG00000104368,ENSG00000106366,ENSG00000122861,ENSG00000135919,ENSG00000140564,ENSG00000142515,ENSG00000163815,ENSG00000164099,ENSG00000164344,ENSG00000167748,ENSG00000167751,ENSG00000171564,ENSG00000183454
GO:0004983	7	3	7.65664891224355e-05	neuropeptide_Y_receptor_activity	ENSG00000101292,ENSG00000123901,ENSG00000164128,ENSG00000164129,ENSG00000185149,ENSG00000186867,ENSG00000204174
GO:0002823	14	24	7.67497922871967e-05	negative_regulation_of_adaptive_immune_response_based_on_somatic_recombination_of_immune_receptors_built_from_immunoglobulin_superfamily_domains	ENSG00000077238,ENSG00000081237,ENSG00000105639,ENSG00000115602,ENSG00000117586,ENSG00000118520,ENSG00000135077,ENSG00000137033,ENSG00000143184,ENSG00000168685,ENSG00000171855,ENSG00000174564,ENSG00000188379,ENSG00000203710
GO:0001952	28	89	7.88129748542787e-05	regulation_of_cell-matrix_adhesion	ENSG00000006210,ENSG00000044524,ENSG00000046653,ENSG00000050030,ENSG00000086548,ENSG00000099250,ENSG00000101384,ENSG00000104332,ENSG00000106366,ENSG00000109743,ENSG00000111049,ENSG00000113905,ENSG00000120156,ENSG00000120899,ENSG00000122861,ENSG00000124145,ENSG00000133110,ENSG00000135218,ENSG00000137077,ENSG00000139567,ENSG00000146904,ENSG00000151882,ENSG00000154096,ENSG00000162552,ENSG00000169856…
GO:1905330	37	139	8.24473231590166e-05	regulation_of_morphogenesis_of_an_epithelium	ENSG00000019549,ENSG00000019991,ENSG00000070193,ENSG00000075891,ENSG00000076716,ENSG00000085741,ENSG00000101144,ENSG00000104290,ENSG00000104332,ENSG00000107984,ENSG00000113578,ENSG00000114861,ENSG00000125618,ENSG00000128342,ENSG00000128602,ENSG00000134245,ENSG00000135744,ENSG00000140285,ENSG00000143126,ENSG00000145423,ENSG00000147257,ENSG00000152661,ENSG00000154764,ENSG00000155760,ENSG00000157240…
GO:0001773	12	17	8.27285048194093e-05	myeloid_dendritic_cell_activation	ENSG00000090554,ENSG00000104856,ENSG00000111321,ENSG00000116824,ENSG00000117090,ENSG00000123685,ENSG00000134250,ENSG00000135077,ENSG00000137265,ENSG00000156127,ENSG00000164935,ENSG00000166527
GO:0035640	11	14	9.50465542611486e-05	exploration_behavior	ENSG00000018625,ENSG00000078725,ENSG00000101204,ENSG00000128683,ENSG00000134121,ENSG00000143322,ENSG00000144290,ENSG00000154118,ENSG00000162105,ENSG00000171132,ENSG00000178394
GO:0060669	11	14	9.50465542611486e-05	embryonic_placenta_morphogenesis	ENSG00000066468,ENSG00000101144,ENSG00000112175,ENSG00000137270,ENSG00000142871,ENSG00000148926,ENSG00000149418,ENSG00000163251,ENSG00000167244,ENSG00000184557,ENSG00000188064
GO:0001941	14	25	0.00010535865639135	postsynaptic_membrane_organization	ENSG00000030304,ENSG00000105894,ENSG00000109738,ENSG00000110076,ENSG00000133216,ENSG00000146938,ENSG00000151012,ENSG00000165246,ENSG00000169760,ENSG00000170835,ENSG00000179915,ENSG00000188763,ENSG00000188803,ENSG00000189056
GO:0016597	18	42	0.000114579566194115	amino_acid_binding	ENSG00000007171,ENSG00000036828,ENSG00000079215,ENSG00000089250,ENSG00000101958,ENSG00000106688,ENSG00000109738,ENSG00000116032,ENSG00000128683,ENSG00000136750,ENSG00000142484,ENSG00000145451,ENSG00000145888,ENSG00000164867,ENSG00000180176,ENSG00000188828,ENSG00000196277,ENSG00000198785
GO:0030902	33	119	0.000117393670006567	hindbrain_development	ENSG00000018236,ENSG00000063015,ENSG00000069667,ENSG00000076356,ENSG00000100095,ENSG00000101144,ENSG00000105894,ENSG00000108576,ENSG00000112175,ENSG00000117707,ENSG00000122859,ENSG00000128602,ENSG00000129159,ENSG00000135919,ENSG00000138311,ENSG00000139352,ENSG00000141837,ENSG00000146938,ENSG00000150361,ENSG00000152208,ENSG00000154764,ENSG00000162992,ENSG00000170075,ENSG00000174804,ENSG00000179915…
GO:0044298	12	18	0.000121340784431801	cell_body_membrane	ENSG00000012124,ENSG00000113763,ENSG00000121905,ENSG00000129159,ENSG00000135824,ENSG00000154096,ENSG00000168329,ENSG00000169313,ENSG00000169836,ENSG00000182674,ENSG00000184408,ENSG00000186297
GO:1904645	17	38	0.000126444698165211	response_to_amyloid-beta	ENSG00000017427,ENSG00000064300,ENSG00000067191,ENSG00000087245,ENSG00000118689,ENSG00000135218,ENSG00000137745,ENSG00000141837,ENSG00000148408,ENSG00000149968,ENSG00000152661,ENSG00000153956,ENSG00000168959,ENSG00000175344,ENSG00000186318,ENSG00000204305,ENSG00000262406
GO:0090102	16	34	0.000136993171726472	cochlea_development	ENSG00000075891,ENSG00000082482,ENSG00000095777,ENSG00000104313,ENSG00000104327,ENSG00000112320,ENSG00000135547,ENSG00000137845,ENSG00000145864,ENSG00000162998,ENSG00000165409,ENSG00000166206,ENSG00000179520,ENSG00000180340,ENSG00000184058,ENSG00000186297
GO:0099550	8	6	0.000137360040047297	trans-synaptic_signaling,_modulating_synaptic_transmission	ENSG00000104368,ENSG00000108947,ENSG00000118432,ENSG00000122194,ENSG00000133216,ENSG00000148053,ENSG00000168959,ENSG00000181104
GO:0050680	31	109	0.000138253516618507	negative_regulation_of_epithelial_cell_proliferation	ENSG00000016082,ENSG00000019549,ENSG00000020633,ENSG00000064300,ENSG00000066468,ENSG00000069702,ENSG00000071246,ENSG00000080618,ENSG00000081189,ENSG00000091583,ENSG00000092969,ENSG00000102755,ENSG00000104332,ENSG00000105894,ENSG00000111276,ENSG00000113140,ENSG00000124882,ENSG00000125965,ENSG00000128917,ENSG00000129757,ENSG00000132386,ENSG00000136110,ENSG00000139567,ENSG00000143507,ENSG00000145423…
GO:0061614	15	30	0.000143373484995449	pri-miRNA_transcription_by_RNA_polymerase_II	ENSG00000064300,ENSG00000068024,ENSG00000072736,ENSG00000092969,ENSG00000100311,ENSG00000100968,ENSG00000107779,ENSG00000134954,ENSG00000137834,ENSG00000171388,ENSG00000172179,ENSG00000175592,ENSG00000184937,ENSG00000186951,ENSG00000187079
GO:0001709	14	26	0.00014434046831261	cell_fate_determination	ENSG00000016082,ENSG00000075891,ENSG00000081189,ENSG00000101384,ENSG00000117707,ENSG00000129152,ENSG00000134250,ENSG00000139352,ENSG00000154764,ENSG00000176165,ENSG00000177103,ENSG00000198719,ENSG00000204301,ENSG00000221818
GO:0045445	22	62	0.00014667803574855	myoblast_differentiation	ENSG00000016082,ENSG00000017427,ENSG00000081189,ENSG00000090554,ENSG00000100097,ENSG00000101384,ENSG00000111046,ENSG00000111049,ENSG00000111241,ENSG00000115593,ENSG00000117318,ENSG00000122194,ENSG00000129152,ENSG00000138379,ENSG00000141052,ENSG00000145824,ENSG00000148737,ENSG00000166091,ENSG00000169884,ENSG00000184344,ENSG00000197442,ENSG00000198719
GO:0006801	19	48	0.000159327248119678	superoxide_metabolic_process	ENSG00000007171,ENSG00000074771,ENSG00000078401,ENSG00000086991,ENSG00000087250,ENSG00000101144,ENSG00000109743,ENSG00000110244,ENSG00000116701,ENSG00000132693,ENSG00000135218,ENSG00000135744,ENSG00000137857,ENSG00000140279,ENSG00000158517,ENSG00000164251,ENSG00000164867,ENSG00000165168,ENSG00000186868
GO:0005242	10	12	0.000161637631903098	inward_rectifier_potassium_channel_activity	ENSG00000006071,ENSG00000055118,ENSG00000069431,ENSG00000120457,ENSG00000153822,ENSG00000157542,ENSG00000157551,ENSG00000162728,ENSG00000162989,ENSG00000168135
GO:0045576	17	39	0.000161637631903098	mast_cell_activation	ENSG00000000938,ENSG00000010671,ENSG00000033327,ENSG00000077238,ENSG00000100292,ENSG00000105851,ENSG00000118432,ENSG00000123496,ENSG00000145777,ENSG00000150637,ENSG00000151422,ENSG00000157404,ENSG00000158869,ENSG00000168961,ENSG00000172575,ENSG00000175206,ENSG00000188822
GO:0031290	9	9	0.000162738328091112	retinal_ganglion_cell_axon_guidance	ENSG00000016082,ENSG00000099250,ENSG00000133216,ENSG00000135333,ENSG00000135622,ENSG00000138696,ENSG00000151490,ENSG00000154928,ENSG00000184349
GO:0044849	9	9	0.000162738328091112	estrous_cycle	ENSG00000082556,ENSG00000105894,ENSG00000112038,ENSG00000125510,ENSG00000134954,ENSG00000137673,ENSG00000142185,ENSG00000147437,ENSG00000180914
GO:0060080	9	9	0.000162738328091112	inhibitory_postsynaptic_potential	ENSG00000069696,ENSG00000079841,ENSG00000101188,ENSG00000101204,ENSG00000145888,ENSG00000164418,ENSG00000166206,ENSG00000174576,ENSG00000176406
GO:0060603	12	19	0.000173676025048743	mammary_gland_duct_morphogenesis	ENSG00000065320,ENSG00000066468,ENSG00000070193,ENSG00000082175,ENSG00000100068,ENSG00000109321,ENSG00000162337,ENSG00000162552,ENSG00000172156,ENSG00000173531,ENSG00000182533,ENSG00000182578
GO:0060021	22	63	0.000175208010664883	roof_of_mouth_development	ENSG00000019549,ENSG00000052850,ENSG00000069702,ENSG00000081189,ENSG00000085741,ENSG00000092969,ENSG00000107779,ENSG00000114739,ENSG00000119699,ENSG00000122641,ENSG00000122691,ENSG00000133216,ENSG00000134853,ENSG00000135414,ENSG00000139219,ENSG00000154764,ENSG00000157240,ENSG00000162878,ENSG00000164107,ENSG00000166206,ENSG00000180340,ENSG00000184058
GO:0005024	7	4	0.000175290221340994	transforming_growth_factor_beta-activated_receptor_activity	ENSG00000069702,ENSG00000107779,ENSG00000115170,ENSG00000135409,ENSG00000138696,ENSG00000139567,ENSG00000204217
GO:0009629	7	4	0.000175290221340994	response_to_gravity	ENSG00000074771,ENSG00000113140,ENSG00000138379,ENSG00000163982,ENSG00000169403,ENSG00000175592,ENSG00000242252
GO:0017146	7	4	0.000175290221340994	NMDA_selective_glutamate_receptor_complex	ENSG00000116032,ENSG00000120899,ENSG00000161509,ENSG00000161681,ENSG00000169760,ENSG00000183454,ENSG00000198785
GO:0070673	7	4	0.000175290221340994	response_to_interleukin-18	ENSG00000012779,ENSG00000100311,ENSG00000104312,ENSG00000115604,ENSG00000137496,ENSG00000163347,ENSG00000197822
GO:1904251	7	4	0.000175290221340994	regulation_of_bile_acid_metabolic_process	ENSG00000012504,ENSG00000117707,ENSG00000126368,ENSG00000157404,ENSG00000160867,ENSG00000162344,ENSG00000204740
GO:2000302	7	4	0.000175290221340994	positive_regulation_of_synaptic_vesicle_exocytosis	ENSG00000011347,ENSG00000067715,ENSG00000118432,ENSG00000157388,ENSG00000165995,ENSG00000169760,ENSG00000170743
GO:0007588	18	44	0.000177844918287474	excretion	ENSG00000075073,ENSG00000078401,ENSG00000100292,ENSG00000102908,ENSG00000103569,ENSG00000117971,ENSG00000118777,ENSG00000120907,ENSG00000135744,ENSG00000136160,ENSG00000144891,ENSG00000149295,ENSG00000151577,ENSG00000156113,ENSG00000161270,ENSG00000163485,ENSG00000166148,ENSG00000196689
GO:0010675	31	111	0.000177844918287474	regulation_of_cellular_carbohydrate_metabolic_process	ENSG00000017427,ENSG00000068024,ENSG00000069667,ENSG00000078549,ENSG00000101188,ENSG00000106633,ENSG00000115263,ENSG00000115956,ENSG00000116678,ENSG00000120899,ENSG00000126368,ENSG00000138039,ENSG00000141753,ENSG00000143365,ENSG00000145861,ENSG00000152266,ENSG00000160801,ENSG00000165953,ENSG00000167244,ENSG00000168209,ENSG00000169403,ENSG00000169860,ENSG00000171132,ENSG00000173918,ENSG00000178752…
GO:0071622	15	31	0.000184892859064842	regulation_of_granulocyte_chemotaxis	ENSG00000078401,ENSG00000106538,ENSG00000109743,ENSG00000111199,ENSG00000113296,ENSG00000123338,ENSG00000129988,ENSG00000137077,ENSG00000138379,ENSG00000143184,ENSG00000150455,ENSG00000171860,ENSG00000172724,ENSG00000174600,ENSG00000180871
GO:0007223	13	23	0.000186801499544505	Wnt_signaling_pathway,_calcium_modulating_pathway	ENSG00000070808,ENSG00000085741,ENSG00000087258,ENSG00000104290,ENSG00000107984,ENSG00000131196,ENSG00000137841,ENSG00000148737,ENSG00000163251,ENSG00000169071,ENSG00000174804,ENSG00000180340,ENSG00000186469
GO:0034142	13	23	0.000186801499544505	toll-like_receptor_4_signaling_pathway	ENSG00000012223,ENSG00000012504,ENSG00000050730,ENSG00000104312,ENSG00000126368,ENSG00000129988,ENSG00000134242,ENSG00000150455,ENSG00000154589,ENSG00000155629,ENSG00000164251,ENSG00000171132,ENSG00000276600
GO:0090218	13	23	0.000186801499544505	positive_regulation_of_lipid_kinase_activity	ENSG00000000938,ENSG00000100311,ENSG00000102755,ENSG00000120156,ENSG00000120899,ENSG00000122025,ENSG00000134215,ENSG00000134853,ENSG00000137077,ENSG00000157404,ENSG00000169313,ENSG00000172724,ENSG00000180210
GO:0001974	14	27	0.000189980061945567	blood_vessel_remodeling	ENSG00000070193,ENSG00000081189,ENSG00000101384,ENSG00000101439,ENSG00000107831,ENSG00000113905,ENSG00000114739,ENSG00000128342,ENSG00000128917,ENSG00000135744,ENSG00000139567,ENSG00000159640,ENSG00000164867,ENSG00000204217
GO:0030856	31	112	0.000203546451603352	regulation_of_epithelial_cell_differentiation	ENSG00000007062,ENSG00000018408,ENSG00000075891,ENSG00000088002,ENSG00000101384,ENSG00000106366,ENSG00000111276,ENSG00000113494,ENSG00000125618,ENSG00000128342,ENSG00000128602,ENSG00000134852,ENSG00000135547,ENSG00000139352,ENSG00000139567,ENSG00000143387,ENSG00000153162,ENSG00000156535,ENSG00000156574,ENSG00000162998,ENSG00000163623,ENSG00000169884,ENSG00000172016,ENSG00000181092,ENSG00000183943…
GO:0032281	11	16	0.000210592727682603	AMPA_glutamate_receptor_complex	ENSG00000006116,ENSG00000118733,ENSG00000124785,ENSG00000125675,ENSG00000143786,ENSG00000152578,ENSG00000155511,ENSG00000166862,ENSG00000188730,ENSG00000188803,ENSG00000237515
GO:0043090	11	16	0.000210592727682603	amino_acid_import	ENSG00000003989,ENSG00000018625,ENSG00000079215,ENSG00000101188,ENSG00000106688,ENSG00000110436,ENSG00000116741,ENSG00000135744,ENSG00000151012,ENSG00000157103,ENSG00000165970
GO:0099604	11	16	0.000210592727682603	ligand-gated_calcium_channel_activity	ENSG00000104321,ENSG00000142185,ENSG00000153898,ENSG00000154118,ENSG00000161509,ENSG00000162341,ENSG00000183454,ENSG00000186815,ENSG00000196689,ENSG00000198626,ENSG00000198838
GO:0072089	27	91	0.000239633996045009	stem_cell_proliferation	ENSG00000006210,ENSG00000019549,ENSG00000049130,ENSG00000066468,ENSG00000080166,ENSG00000081237,ENSG00000085563,ENSG00000104290,ENSG00000105894,ENSG00000108379,ENSG00000128602,ENSG00000129682,ENSG00000134245,ENSG00000139352,ENSG00000145423,ENSG00000149295,ENSG00000149948,ENSG00000152661,ENSG00000159640,ENSG00000166225,ENSG00000168329,ENSG00000169884,ENSG00000174059,ENSG00000176165,ENSG00000183662…
GO:0007157	15	32	0.000242043873147574	heterophilic_cell-cell_adhesion_via_plasma_membrane_cell_adhesion_molecules	ENSG00000007908,ENSG00000009694,ENSG00000013725,ENSG00000073008,ENSG00000086548,ENSG00000105388,ENSG00000117154,ENSG00000134376,ENSG00000152208,ENSG00000153707,ENSG00000161638,ENSG00000169306,ENSG00000169760,ENSG00000172016,ENSG00000179915
GO:0015813	10	13	0.000245522106628781	L-glutamate_transmembrane_transport	ENSG00000018625,ENSG00000079215,ENSG00000091664,ENSG00000101188,ENSG00000106688,ENSG00000110436,ENSG00000112425,ENSG00000151012,ENSG00000162383,ENSG00000179520
GO:0032098	10	13	0.000245522106628781	regulation_of_appetite	ENSG00000080293,ENSG00000112038,ENSG00000121853,ENSG00000122585,ENSG00000146477,ENSG00000147246,ENSG00000164270,ENSG00000164326,ENSG00000186951,ENSG00000187094
GO:0051968	10	13	0.000245522106628781	positive_regulation_of_synaptic_transmission,_glutamatergic	ENSG00000120899,ENSG00000161681,ENSG00000162105,ENSG00000169071,ENSG00000169760,ENSG00000179915,ENSG00000180914,ENSG00000184845,ENSG00000189056,ENSG00000214285
GO:0072010	10	13	0.000245522106628781	glomerular_epithelium_development	ENSG00000007062,ENSG00000101384,ENSG00000134250,ENSG00000151490,ENSG00000161270,ENSG00000174059,ENSG00000181092,ENSG00000184937,ENSG00000261371,ENSG00000272398
GO:0004953	8	7	0.000246767599210395	icosanoid_receptor_activity	ENSG00000050628,ENSG00000122420,ENSG00000125384,ENSG00000152207,ENSG00000160013,ENSG00000171522,ENSG00000173198,ENSG00000213903
GO:0048185	8	7	0.000246767599210395	activin_binding	ENSG00000069702,ENSG00000106991,ENSG00000114739,ENSG00000115170,ENSG00000121989,ENSG00000123612,ENSG00000134363,ENSG00000139567
GO:0051873	8	7	0.000246767599210395	killing_by_host_of_symbiont_cells	ENSG00000100448,ENSG00000118520,ENSG00000124875,ENSG00000163737,ENSG00000164251,ENSG00000165471,ENSG00000180210,ENSG00000197561
GO:0051967	8	7	0.000246767599210395	negative_regulation_of_synaptic_transmission,_glutamatergic	ENSG00000102468,ENSG00000135312,ENSG00000149295,ENSG00000151577,ENSG00000163485,ENSG00000163873,ENSG00000164418,ENSG00000185149
GO:0060134	8	7	0.000246767599210395	prepulse_inhibition	ENSG00000149295,ENSG00000151577,ENSG00000152208,ENSG00000164434,ENSG00000179915,ENSG00000184845,ENSG00000186318,ENSG00000198785
GO:0098688	8	7	0.000246767599210395	parallel_fiber_to_Purkinje_cell_synapse	ENSG00000101333,ENSG00000125675,ENSG00000134115,ENSG00000137766,ENSG00000152208,ENSG00000162728,ENSG00000162989,ENSG00000172137
GO:0060412	14	28	0.000250782930186133	ventricular_septum_morphogenesis	ENSG00000066468,ENSG00000069702,ENSG00000085741,ENSG00000092969,ENSG00000115170,ENSG00000115738,ENSG00000117707,ENSG00000135547,ENSG00000157240,ENSG00000163909,ENSG00000164867,ENSG00000180340,ENSG00000183691,ENSG00000204217
GO:0004935	9	10	0.000262014458572204	adrenergic_receptor_activity	ENSG00000120907,ENSG00000149295,ENSG00000150594,ENSG00000151577,ENSG00000165370,ENSG00000169676,ENSG00000170214,ENSG00000171873,ENSG00000184845
GO:0007213	9	10	0.000262014458572204	G_protein-coupled_acetylcholine_receptor_signaling_pathway	ENSG00000060558,ENSG00000112038,ENSG00000133019,ENSG00000134489,ENSG00000135824,ENSG00000148908,ENSG00000168539,ENSG00000181072,ENSG00000184984
GO:0031681	9	10	0.000262014458572204	G-protein_beta-subunit_binding	ENSG00000076344,ENSG00000100302,ENSG00000112038,ENSG00000127928,ENSG00000164251,ENSG00000176533,ENSG00000181104,ENSG00000182901,ENSG00000186469
GO:0042693	9	10	0.000262014458572204	muscle_cell_fate_commitment	ENSG00000070193,ENSG00000081189,ENSG00000107984,ENSG00000111046,ENSG00000111049,ENSG00000115170,ENSG00000129152,ENSG00000184058,ENSG00000184937
GO:0051092	31	114	0.000262014458572204	positive_regulation_of_NF-kappaB_transcription_factor_activity	ENSG00000006210,ENSG00000010671,ENSG00000012223,ENSG00000055208,ENSG00000056558,ENSG00000065675,ENSG00000070808,ENSG00000090376,ENSG00000104312,ENSG00000104899,ENSG00000115604,ENSG00000120659,ENSG00000129465,ENSG00000134070,ENSG00000134852,ENSG00000135218,ENSG00000135744,ENSG00000141655,ENSG00000143546,ENSG00000150455,ENSG00000151422,ENSG00000162711,ENSG00000168329,ENSG00000168961,ENSG00000171094…
GO:0030316	24	76	0.00027564511628912	osteoclast_differentiation	ENSG00000012223,ENSG00000033327,ENSG00000099617,ENSG00000104267,ENSG00000104332,ENSG00000104415,ENSG00000110680,ENSG00000114861,ENSG00000120659,ENSG00000134250,ENSG00000141655,ENSG00000147257,ENSG00000149635,ENSG00000156535,ENSG00000158869,ENSG00000162594,ENSG00000163823,ENSG00000164326,ENSG00000164935,ENSG00000168918,ENSG00000182578,ENSG00000197046,ENSG00000242252,ENSG00000243364
GO:0051145	19	51	0.000286453744686725	smooth_muscle_cell_differentiation	ENSG00000066468,ENSG00000070193,ENSG00000072736,ENSG00000081189,ENSG00000100311,ENSG00000100968,ENSG00000102678,ENSG00000105664,ENSG00000106991,ENSG00000115170,ENSG00000124882,ENSG00000131196,ENSG00000135547,ENSG00000136160,ENSG00000141052,ENSG00000148926,ENSG00000157404,ENSG00000159200,ENSG00000162552
GO:0032677	20	56	0.000294524722758818	regulation_of_interleukin-8_production	ENSG00000069399,ENSG00000081237,ENSG00000105383,ENSG00000106366,ENSG00000110680,ENSG00000112116,ENSG00000116824,ENSG00000129988,ENSG00000132693,ENSG00000134242,ENSG00000137764,ENSG00000150455,ENSG00000164251,ENSG00000168961,ENSG00000173366,ENSG00000174125,ENSG00000181092,ENSG00000181104,ENSG00000197561,ENSG00000263761
GO:0016331	31	115	0.000296589118343099	morphogenesis_of_embryonic_epithelium	ENSG00000002745,ENSG00000066468,ENSG00000070193,ENSG00000075891,ENSG00000092969,ENSG00000101144,ENSG00000104290,ENSG00000104332,ENSG00000107831,ENSG00000112175,ENSG00000115596,ENSG00000122691,ENSG00000124145,ENSG00000125618,ENSG00000134245,ENSG00000136099,ENSG00000139515,ENSG00000143869,ENSG00000145423,ENSG00000148926,ENSG00000149418,ENSG00000156574,ENSG00000157240,ENSG00000160007,ENSG00000162552…
GO:0045577	11	17	0.000300085091344207	regulation_of_B_cell_differentiation	ENSG00000010671,ENSG00000100219,ENSG00000101974,ENSG00000104332,ENSG00000115738,ENSG00000122641,ENSG00000123338,ENSG00000123999,ENSG00000139193,ENSG00000168918,ENSG00000198286
GO:0099560	11	17	0.000300085091344207	synaptic_membrane_adhesion	ENSG00000076716,ENSG00000136099,ENSG00000148948,ENSG00000153707,ENSG00000162631,ENSG00000165379,ENSG00000169760,ENSG00000179915,ENSG00000183098,ENSG00000184349,ENSG00000196083
GO:2000377	35	139	0.000321740854595438	regulation_of_reactive_oxygen_species_metabolic_process	ENSG00000068024,ENSG00000075891,ENSG00000078401,ENSG00000086991,ENSG00000087250,ENSG00000100311,ENSG00000101144,ENSG00000109424,ENSG00000109743,ENSG00000118113,ENSG00000118689,ENSG00000120899,ENSG00000127528,ENSG00000129465,ENSG00000132693,ENSG00000135218,ENSG00000135744,ENSG00000144891,ENSG00000149968,ENSG00000163661,ENSG00000164251,ENSG00000164543,ENSG00000165646,ENSG00000168329,ENSG00000174059…
GO:0001912	14	29	0.00032758058795562	positive_regulation_of_leukocyte_mediated_cytotoxicity	ENSG00000007171,ENSG00000035720,ENSG00000073008,ENSG00000081237,ENSG00000089041,ENSG00000118520,ENSG00000143184,ENSG00000150637,ENSG00000158473,ENSG00000162594,ENSG00000164251,ENSG00000168811,ENSG00000172575,ENSG00000183918
GO:0030285	12	21	0.000329796557549793	integral_component_of_synaptic_vesicle_membrane	ENSG00000067715,ENSG00000082556,ENSG00000091664,ENSG00000102003,ENSG00000116329,ENSG00000122012,ENSG00000151834,ENSG00000152128,ENSG00000155093,ENSG00000163630,ENSG00000170743,ENSG00000179520
GO:0030431	12	21	0.000329796557549793	sleep	ENSG00000101439,ENSG00000102468,ENSG00000106128,ENSG00000109255,ENSG00000118702,ENSG00000134640,ENSG00000149295,ENSG00000151577,ENSG00000163485,ENSG00000180914,ENSG00000183454,ENSG00000185149
GO:0048333	12	21	0.000329796557549793	mesodermal_cell_differentiation	ENSG00000066468,ENSG00000075891,ENSG00000104313,ENSG00000107779,ENSG00000107984,ENSG00000122641,ENSG00000145423,ENSG00000149948,ENSG00000152661,ENSG00000156574,ENSG00000164171,ENSG00000259207
GO:0061311	12	21	0.000329796557549793	cell_surface_receptor_signaling_pathway_involved_in_heart_development	ENSG00000019549,ENSG00000085741,ENSG00000101384,ENSG00000107779,ENSG00000107984,ENSG00000115170,ENSG00000128917,ENSG00000134250,ENSG00000135547,ENSG00000163909,ENSG00000164107,ENSG00000183691
GO:2000273	12	21	0.000329796557549793	positive_regulation_of_signaling_receptor_activity	ENSG00000006116,ENSG00000099250,ENSG00000108370,ENSG00000124882,ENSG00000133216,ENSG00000150594,ENSG00000151694,ENSG00000158517,ENSG00000159128,ENSG00000163485,ENSG00000166862,ENSG00000189056
GO:0010634	31	116	0.000333767524523791	positive_regulation_of_epithelial_cell_migration	ENSG00000070193,ENSG00000078401,ENSG00000092969,ENSG00000099250,ENSG00000100292,ENSG00000100311,ENSG00000111961,ENSG00000112486,ENSG00000113070,ENSG00000113140,ENSG00000113578,ENSG00000114861,ENSG00000117020,ENSG00000117707,ENSG00000120156,ENSG00000120899,ENSG00000134954,ENSG00000135744,ENSG00000140285,ENSG00000151694,ENSG00000154764,ENSG00000156427,ENSG00000164171,ENSG00000164867,ENSG00000168615…
GO:2000249	13	25	0.000335335962317859	regulation_of_actin_cytoskeleton_reorganization	ENSG00000035720,ENSG00000099250,ENSG00000120156,ENSG00000120899,ENSG00000134250,ENSG00000134853,ENSG00000142185,ENSG00000143322,ENSG00000149564,ENSG00000170381,ENSG00000180353,ENSG00000182578,ENSG00000185652
GO:0042632	22	67	0.000343474633514525	cholesterol_homeostasis	ENSG00000012504,ENSG00000069667,ENSG00000087237,ENSG00000100068,ENSG00000100219,ENSG00000110244,ENSG00000116833,ENSG00000118137,ENSG00000126368,ENSG00000131482,ENSG00000143257,ENSG00000144852,ENSG00000160179,ENSG00000160867,ENSG00000162337,ENSG00000165029,ENSG00000169174,ENSG00000170323,ENSG00000172817,ENSG00000182533,ENSG00000204740,ENSG00000272398
GO:0032655	16	38	0.000349728610823327	regulation_of_interleukin-12_production	ENSG00000016082,ENSG00000090376,ENSG00000104312,ENSG00000105639,ENSG00000114861,ENSG00000117090,ENSG00000117586,ENSG00000135218,ENSG00000140968,ENSG00000150455,ENSG00000162594,ENSG00000168961,ENSG00000172724,ENSG00000174600,ENSG00000196776,ENSG00000204305
GO:0033135	29	105	0.000349728610823327	regulation_of_peptidyl-serine_phosphorylation	ENSG00000009694,ENSG00000009950,ENSG00000019991,ENSG00000089250,ENSG00000099985,ENSG00000100721,ENSG00000104312,ENSG00000107984,ENSG00000112425,ENSG00000115263,ENSG00000115896,ENSG00000116329,ENSG00000128342,ENSG00000137080,ENSG00000145423,ENSG00000147896,ENSG00000148053,ENSG00000154822,ENSG00000165731,ENSG00000168209,ENSG00000168398,ENSG00000171855,ENSG00000179915,ENSG00000180353,ENSG00000183087…
GO:0014831	7	5	0.000349994343213404	gastro-intestinal_system_smooth_muscle_contraction	ENSG00000050628,ENSG00000075073,ENSG00000109255,ENSG00000121853,ENSG00000135914,ENSG00000157404,ENSG00000169403
GO:0032276	7	5	0.000349994343213404	regulation_of_gonadotropin_secretion	ENSG00000075073,ENSG00000082556,ENSG00000122641,ENSG00000123999,ENSG00000152661,ENSG00000163083,ENSG00000170498
GO:1902713	7	5	0.000349994343213404	regulation_of_interferon-gamma_secretion	ENSG00000012504,ENSG00000116824,ENSG00000134242,ENSG00000136695,ENSG00000168961,ENSG00000172575,ENSG00000221887
GO:1904862	7	5	0.000349994343213404	inhibitory_synapse_assembly	ENSG00000022355,ENSG00000113327,ENSG00000145864,ENSG00000151834,ENSG00000166206,ENSG00000174576,ENSG00000196189
GO:0045216	37	152	0.000355981856678033	cell-cell_junction_organization	ENSG00000006071,ENSG00000010278,ENSG00000012504,ENSG00000013297,ENSG00000019549,ENSG00000040731,ENSG00000062038,ENSG00000073008,ENSG00000085741,ENSG00000092969,ENSG00000111199,ENSG00000119699,ENSG00000128536,ENSG00000135744,ENSG00000137845,ENSG00000146938,ENSG00000149564,ENSG00000151208,ENSG00000151490,ENSG00000152661,ENSG00000153162,ENSG00000159640,ENSG00000163092,ENSG00000163251,ENSG00000163347…
GO:0018958	24	78	0.00037065568359739	phenol-containing_compound_metabolic_process	ENSG00000062038,ENSG00000069696,ENSG00000074317,ENSG00000077498,ENSG00000080166,ENSG00000092969,ENSG00000125618,ENSG00000130649,ENSG00000137857,ENSG00000140279,ENSG00000143387,ENSG00000147100,ENSG00000149295,ENSG00000151012,ENSG00000151577,ENSG00000153234,ENSG00000164107,ENSG00000169836,ENSG00000178394,ENSG00000180176,ENSG00000183454,ENSG00000184845,ENSG00000185345,ENSG00000211452
GO:0031663	17	43	0.00038009484598258	lipopolysaccharide-mediated_signaling_pathway	ENSG00000006210,ENSG00000012223,ENSG00000013725,ENSG00000104312,ENSG00000111961,ENSG00000129988,ENSG00000134070,ENSG00000134242,ENSG00000135218,ENSG00000135413,ENSG00000153162,ENSG00000154589,ENSG00000164867,ENSG00000169403,ENSG00000171132,ENSG00000173334,ENSG00000196352
GO:0050922	17	43	0.00038009484598258	negative_regulation_of_chemotaxis	ENSG00000035720,ENSG00000091879,ENSG00000099250,ENSG00000106804,ENSG00000108379,ENSG00000113905,ENSG00000120129,ENSG00000125245,ENSG00000135622,ENSG00000137869,ENSG00000151490,ENSG00000156234,ENSG00000163785,ENSG00000170381,ENSG00000196189,ENSG00000197561,ENSG00000204472
GO:0051668	22	68	0.000402815660166966	localization_within_membrane	ENSG00000006116,ENSG00000030304,ENSG00000081237,ENSG00000099866,ENSG00000105737,ENSG00000105894,ENSG00000109738,ENSG00000110076,ENSG00000116824,ENSG00000141837,ENSG00000150672,ENSG00000151012,ENSG00000154096,ENSG00000164418,ENSG00000166862,ENSG00000169760,ENSG00000179915,ENSG00000188026,ENSG00000188763,ENSG00000188803,ENSG00000189056,ENSG00000272398
GO:0002827	9	11	0.000408774344320985	positive_regulation_of_T-helper_1_type_immune_response	ENSG00000018280,ENSG00000104312,ENSG00000115604,ENSG00000121594,ENSG00000143184,ENSG00000162594,ENSG00000171150,ENSG00000172724,ENSG00000179344
GO:0019730	27	95	0.000408774344320985	antimicrobial_humoral_response	ENSG00000012223,ENSG00000018280,ENSG00000069399,ENSG00000078898,ENSG00000100448,ENSG00000106538,ENSG00000113905,ENSG00000124102,ENSG00000124107,ENSG00000124875,ENSG00000136695,ENSG00000142515,ENSG00000143546,ENSG00000148346,ENSG00000156234,ENSG00000163734,ENSG00000163736,ENSG00000163737,ENSG00000164406,ENSG00000164822,ENSG00000169248,ENSG00000171564,ENSG00000172016,ENSG00000179914,ENSG00000180210…
GO:0007492	20	58	0.000414984454807017	endoderm_development	ENSG00000087245,ENSG00000102996,ENSG00000107779,ENSG00000107831,ENSG00000107984,ENSG00000118113,ENSG00000120129,ENSG00000120875,ENSG00000122641,ENSG00000136574,ENSG00000138166,ENSG00000149948,ENSG00000156574,ENSG00000158050,ENSG00000161638,ENSG00000163508,ENSG00000169856,ENSG00000183691,ENSG00000184344,ENSG00000275410
GO:0030101	20	58	0.000414984454807017	natural_killer_cell_activation	ENSG00000000938,ENSG00000081237,ENSG00000090554,ENSG00000092445,ENSG00000115604,ENSG00000115738,ENSG00000116824,ENSG00000134242,ENSG00000135077,ENSG00000135100,ENSG00000137080,ENSG00000147896,ENSG00000153208,ENSG00000162594,ENSG00000168811,ENSG00000171855,ENSG00000172575,ENSG00000183087,ENSG00000188379,ENSG00000234829
GO:0055064	8	8	0.000414984454807017	chloride_ion_homeostasis	ENSG00000064651,ENSG00000070915,ENSG00000074410,ENSG00000074803,ENSG00000117560,ENSG00000124140,ENSG00000141837,ENSG00000221955
GO:0022839	14	30	0.000414997209035067	ion_gated_channel_activity	ENSG00000074855,ENSG00000080709,ENSG00000083067,ENSG00000107147,ENSG00000108684,ENSG00000131620,ENSG00000132911,ENSG00000143603,ENSG00000145936,ENSG00000156113,ENSG00000185101,ENSG00000197584,ENSG00000215262,ENSG00000275163
GO:0055075	11	18	0.000415431363670935	potassium_ion_homeostasis	ENSG00000008196,ENSG00000018625,ENSG00000055118,ENSG00000064651,ENSG00000070915,ENSG00000074803,ENSG00000075673,ENSG00000124140,ENSG00000132681,ENSG00000156113,ENSG00000221955
GO:0002020	28	101	0.000425982307266043	protease_binding	ENSG00000035862,ENSG00000057149,ENSG00000078098,ENSG00000100234,ENSG00000101439,ENSG00000102265,ENSG00000104312,ENSG00000105664,ENSG00000106366,ENSG00000110799,ENSG00000117525,ENSG00000117601,ENSG00000126838,ENSG00000134121,ENSG00000140564,ENSG00000148346,ENSG00000157150,ENSG00000157404,ENSG00000158859,ENSG00000168398,ENSG00000168542,ENSG00000175899,ENSG00000183287,ENSG00000185345,ENSG00000197249…
GO:0140115	16	39	0.000429600842002515	export_across_plasma_membrane	ENSG00000018625,ENSG00000053918,ENSG00000055118,ENSG00000067842,ENSG00000075673,ENSG00000085563,ENSG00000100678,ENSG00000108370,ENSG00000118777,ENSG00000132681,ENSG00000152661,ENSG00000175206,ENSG00000176273,ENSG00000180509,ENSG00000183023,ENSG00000276289
GO:0071838	6	3	0.000432334285982586	cell_proliferation_in_bone_marrow	ENSG00000066468,ENSG00000081189,ENSG00000090554,ENSG00000149948,ENSG00000152266,ENSG00000159640
GO:0072110	6	3	0.000432334285982586	glomerular_mesangial_cell_proliferation	ENSG00000100311,ENSG00000101144,ENSG00000160712,ENSG00000166396,ENSG00000170962,ENSG00000184937
GO:0055026	13	26	0.000433697921847391	negative_regulation_of_cardiac_muscle_tissue_development	ENSG00000082482,ENSG00000089225,ENSG00000107831,ENSG00000107984,ENSG00000116741,ENSG00000143995,ENSG00000152661,ENSG00000155760,ENSG00000166225,ENSG00000182533,ENSG00000183691,ENSG00000186951,ENSG00000198719
GO:0032892	12	22	0.000436345464305912	positive_regulation_of_organic_acid_transport	ENSG00000078401,ENSG00000089041,ENSG00000101188,ENSG00000120659,ENSG00000132671,ENSG00000135744,ENSG00000141655,ENSG00000157103,ENSG00000166148,ENSG00000178752,ENSG00000187094,ENSG00000198049
GO:0070670	12	22	0.000436345464305912	response_to_interleukin-4	ENSG00000077238,ENSG00000081059,ENSG00000100219,ENSG00000105639,ENSG00000118520,ENSG00000143184,ENSG00000147168,ENSG00000162892,ENSG00000164935,ENSG00000165030,ENSG00000172156,ENSG00000260314
GO:0014013	27	96	0.000459848065917305	regulation_of_gliogenesis	ENSG00000006071,ENSG00000006210,ENSG00000035720,ENSG00000105894,ENSG00000106278,ENSG00000115738,ENSG00000126368,ENSG00000128342,ENSG00000131095,ENSG00000134352,ENSG00000135919,ENSG00000138311,ENSG00000143507,ENSG00000146072,ENSG00000151577,ENSG00000157368,ENSG00000163623,ENSG00000168329,ENSG00000168539,ENSG00000169313,ENSG00000170075,ENSG00000175505,ENSG00000180210,ENSG00000181690,ENSG00000183691…
GO:0009953	22	69	0.000464976885546486	dorsal/ventral_pattern_formation	ENSG00000009709,ENSG00000075290,ENSG00000078401,ENSG00000104332,ENSG00000107779,ENSG00000107831,ENSG00000108379,ENSG00000115170,ENSG00000116035,ENSG00000128602,ENSG00000128917,ENSG00000137834,ENSG00000138696,ENSG00000139352,ENSG00000139445,ENSG00000146350,ENSG00000154764,ENSG00000163623,ENSG00000176165,ENSG00000177103,ENSG00000183691,ENSG00000187240
GO:0009898	31	119	0.000468692472203957	cytoplasmic_side_of_plasma_membrane	ENSG00000000938,ENSG00000008256,ENSG00000056558,ENSG00000060558,ENSG00000064270,ENSG00000070159,ENSG00000081237,ENSG00000087258,ENSG00000090104,ENSG00000101188,ENSG00000111816,ENSG00000114349,ENSG00000116741,ENSG00000116824,ENSG00000120899,ENSG00000125508,ENSG00000127928,ENSG00000134242,ENSG00000135824,ENSG00000136573,ENSG00000141404,ENSG00000143851,ENSG00000151422,ENSG00000156049,ENSG00000157404…
GO:0045921	21	64	0.00048020564752618	positive_regulation_of_exocytosis	ENSG00000000938,ENSG00000011347,ENSG00000033327,ENSG00000067715,ENSG00000077238,ENSG00000102362,ENSG00000118432,ENSG00000124145,ENSG00000147003,ENSG00000157388,ENSG00000158869,ENSG00000163618,ENSG00000164251,ENSG00000165995,ENSG00000169403,ENSG00000169760,ENSG00000170743,ENSG00000171564,ENSG00000175206,ENSG00000186792,ENSG00000272636
GO:0035094	15	35	0.000480296609205123	response_to_nicotine	ENSG00000018625,ENSG00000078401,ENSG00000100292,ENSG00000101204,ENSG00000117971,ENSG00000118432,ENSG00000139515,ENSG00000149295,ENSG00000151012,ENSG00000163623,ENSG00000169684,ENSG00000175344,ENSG00000180176,ENSG00000186951,ENSG00000214415
GO:0030279	20	59	0.000488003976753513	negative_regulation_of_ossification	ENSG00000068024,ENSG00000081189,ENSG00000104332,ENSG00000107984,ENSG00000109321,ENSG00000110680,ENSG00000115461,ENSG00000115738,ENSG00000117318,ENSG00000118972,ENSG00000120899,ENSG00000122691,ENSG00000137834,ENSG00000152266,ENSG00000162337,ENSG00000163823,ENSG00000164107,ENSG00000167941,ENSG00000183691,ENSG00000266524
GO:0002532	19	54	0.000488200490184375	production_of_molecular_mediator_involved_in_inflammatory_response	ENSG00000003989,ENSG00000007171,ENSG00000010671,ENSG00000012779,ENSG00000013725,ENSG00000077238,ENSG00000106366,ENSG00000112116,ENSG00000121281,ENSG00000129988,ENSG00000132965,ENSG00000135218,ENSG00000143507,ENSG00000153283,ENSG00000158869,ENSG00000175206,ENSG00000177663,ENSG00000180210,ENSG00000198053
GO:0001562	10	15	0.000513201490655071	response_to_protozoan	ENSG00000018280,ENSG00000069399,ENSG00000077238,ENSG00000118520,ENSG00000134258,ENSG00000137265,ENSG00000140968,ENSG00000156127,ENSG00000163737,ENSG00000168811
GO:0014829	10	15	0.000513201490655071	vascular_smooth_muscle_contraction	ENSG00000004468,ENSG00000078401,ENSG00000102468,ENSG00000105664,ENSG00000124205,ENSG00000133019,ENSG00000135744,ENSG00000136160,ENSG00000151617,ENSG00000183023
GO:0035586	10	15	0.000513201490655071	purinergic_receptor_activity	ENSG00000089041,ENSG00000109991,ENSG00000163485,ENSG00000169313,ENSG00000169403,ENSG00000169860,ENSG00000174944,ENSG00000175591,ENSG00000181631,ENSG00000187848
GO:0048791	10	15	0.000513201490655071	calcium_ion-regulated_exocytosis_of_neurotransmitter	ENSG00000011347,ENSG00000067715,ENSG00000079841,ENSG00000117016,ENSG00000137766,ENSG00000141837,ENSG00000143858,ENSG00000170743,ENSG00000176406,ENSG00000272636
GO:0060259	10	15	0.000513201490655071	regulation_of_feeding_behavior	ENSG00000082556,ENSG00000104918,ENSG00000109255,ENSG00000116678,ENSG00000118432,ENSG00000118473,ENSG00000121853,ENSG00000169836,ENSG00000185149,ENSG00000187094
GO:0060561	10	15	0.000513201490655071	apoptotic_process_involved_in_morphogenesis	ENSG00000075388,ENSG00000075891,ENSG00000092969,ENSG00000101144,ENSG00000125618,ENSG00000142871,ENSG00000162337,ENSG00000163251,ENSG00000164107,ENSG00000275410
GO:0032309	14	31	0.000527254100851818	icosanoid_secretion	ENSG00000007171,ENSG00000069696,ENSG00000078401,ENSG00000089041,ENSG00000101188,ENSG00000120659,ENSG00000132671,ENSG00000132911,ENSG00000141655,ENSG00000149295,ENSG00000151577,ENSG00000159640,ENSG00000168398,ENSG00000198049
GO:0060688	16	40	0.000527532155707518	regulation_of_morphogenesis_of_a_branching_structure	ENSG00000019549,ENSG00000019991,ENSG00000066468,ENSG00000070193,ENSG00000075891,ENSG00000101144,ENSG00000104332,ENSG00000119630,ENSG00000125618,ENSG00000128602,ENSG00000134245,ENSG00000135744,ENSG00000140285,ENSG00000182533,ENSG00000183691,ENSG00000275410
GO:0042383	28	103	0.000545995672732477	sarcolemma	ENSG00000006071,ENSG00000018625,ENSG00000067191,ENSG00000081248,ENSG00000089250,ENSG00000100678,ENSG00000106128,ENSG00000111241,ENSG00000112038,ENSG00000113396,ENSG00000117394,ENSG00000119699,ENSG00000120457,ENSG00000120907,ENSG00000136531,ENSG00000144285,ENSG00000151067,ENSG00000153956,ENSG00000157388,ENSG00000162989,ENSG00000165995,ENSG00000171885,ENSG00000181856,ENSG00000182533,ENSG00000183023…
GO:0051281	13	27	0.000566880411269749	positive_regulation_of_release_of_sequestered_calcium_ion_into_cytosol	ENSG00000006210,ENSG00000100739,ENSG00000101188,ENSG00000103888,ENSG00000134817,ENSG00000135413,ENSG00000143184,ENSG00000154096,ENSG00000169248,ENSG00000180210,ENSG00000181104,ENSG00000184845,ENSG00000186439
GO:0071855	11	19	0.000571965756419682	neuropeptide_receptor_binding	ENSG00000078401,ENSG00000087258,ENSG00000109255,ENSG00000110148,ENSG00000118702,ENSG00000124205,ENSG00000161681,ENSG00000170262,ENSG00000170498,ENSG00000171388,ENSG00000175206
GO:0036465	18	50	0.000577751606679507	synaptic_vesicle_recycling	ENSG00000011347,ENSG00000065609,ENSG00000067715,ENSG00000074317,ENSG00000078053,ENSG00000102003,ENSG00000102466,ENSG00000107295,ENSG00000116675,ENSG00000129219,ENSG00000143858,ENSG00000146938,ENSG00000154764,ENSG00000157601,ENSG00000165246,ENSG00000169760,ENSG00000170835,ENSG00000181856
GO:0048854	12	23	0.000583070373892929	brain_morphogenesis	ENSG00000075891,ENSG00000104290,ENSG00000107831,ENSG00000108576,ENSG00000117020,ENSG00000118689,ENSG00000128602,ENSG00000140279,ENSG00000143869,ENSG00000144290,ENSG00000161681,ENSG00000162105
GO:0009620	15	36	0.000600027745636291	response_to_fungus	ENSG00000010671,ENSG00000012223,ENSG00000100448,ENSG00000105697,ENSG00000106538,ENSG00000113905,ENSG00000118520,ENSG00000136695,ENSG00000143546,ENSG00000163661,ENSG00000164822,ENSG00000166090,ENSG00000177663,ENSG00000197561,ENSG00000205846
GO:0098900	15	36	0.000600027745636291	regulation_of_action_potential	ENSG00000070159,ENSG00000101188,ENSG00000114279,ENSG00000118432,ENSG00000120907,ENSG00000129682,ENSG00000134640,ENSG00000135218,ENSG00000151067,ENSG00000153956,ENSG00000158286,ENSG00000182533,ENSG00000188822,ENSG00000198626,ENSG00000214285
GO:0003177	9	12	0.000607343461490026	pulmonary_valve_development	ENSG00000092969,ENSG00000101384,ENSG00000131196,ENSG00000134250,ENSG00000135547,ENSG00000137834,ENSG00000163909,ENSG00000164867,ENSG00000204217
GO:0033630	9	12	0.000607343461490026	positive_regulation_of_cell_adhesion_mediated_by_integrin	ENSG00000092969,ENSG00000123338,ENSG00000128342,ENSG00000137077,ENSG00000145423,ENSG00000156234,ENSG00000165731,ENSG00000168615,ENSG00000169313
GO:0005068	7	6	0.000629377388252744	transmembrane_receptor_protein_tyrosine_kinase_adaptor_activity	ENSG00000033327,ENSG00000035720,ENSG00000095585,ENSG00000111252,ENSG00000160999,ENSG00000163519,ENSG00000166225
GO:0010745	7	6	0.000629377388252744	negative_regulation_of_macrophage_derived_foam_cell_differentiation	ENSG00000087237,ENSG00000132693,ENSG00000160179,ENSG00000165029,ENSG00000181092,ENSG00000186951,ENSG00000259207
GO:0015373	7	6	0.000629377388252744	anion:sodium_symporter_activity	ENSG00000036565,ENSG00000064651,ENSG00000070915,ENSG00000074803,ENSG00000108576,ENSG00000146477,ENSG00000165646
GO:0017017	7	6	0.000629377388252744	MAP_kinase_tyrosine/serine/threonine_phosphatase_activity	ENSG00000120129,ENSG00000120875,ENSG00000138166,ENSG00000139318,ENSG00000143507,ENSG00000158050,ENSG00000164086
GO:0030949	7	6	0.000629377388252744	positive_regulation_of_vascular_endothelial_growth_factor_receptor_signaling_pathway	ENSG00000070193,ENSG00000087250,ENSG00000102678,ENSG00000102755,ENSG00000156427,ENSG00000161638,ENSG00000259207
GO:0035810	7	6	0.000629377388252744	positive_regulation_of_urine_volume	ENSG00000008196,ENSG00000078401,ENSG00000113389,ENSG00000125510,ENSG00000136160,ENSG00000149295,ENSG00000174808
GO:0043020	7	6	0.000629377388252744	NADPH_oxidase_complex	ENSG00000074771,ENSG00000086991,ENSG00000116701,ENSG00000137857,ENSG00000140279,ENSG00000158517,ENSG00000165168
GO:0043568	7	6	0.000629377388252744	positive_regulation_of_insulin-like_growth_factor_receptor_signaling_pathway	ENSG00000017427,ENSG00000062038,ENSG00000106128,ENSG00000115461,ENSG00000118702,ENSG00000121853,ENSG00000141753
GO:0099144	7	6	0.000629377388252744	anchored_component_of_synaptic_membrane	ENSG00000018236,ENSG00000076716,ENSG00000134115,ENSG00000149972,ENSG00000162631,ENSG00000184144,ENSG00000186479
GO:0045598	26	93	0.00064115825510436	regulation_of_fat_cell_differentiation	ENSG00000018408,ENSG00000019549,ENSG00000069667,ENSG00000071575,ENSG00000099953,ENSG00000100219,ENSG00000101384,ENSG00000102468,ENSG00000104332,ENSG00000104415,ENSG00000106538,ENSG00000111199,ENSG00000115738,ENSG00000126368,ENSG00000143365,ENSG00000143507,ENSG00000145423,ENSG00000147246,ENSG00000156076,ENSG00000162337,ENSG00000162998,ENSG00000169884,ENSG00000174600,ENSG00000181092,ENSG00000184344…
GO:0007219	35	146	0.000658028941358959	Notch_signaling_pathway	ENSG00000012504,ENSG00000018236,ENSG00000019549,ENSG00000070193,ENSG00000092969,ENSG00000101144,ENSG00000101384,ENSG00000111276,ENSG00000117335,ENSG00000128917,ENSG00000130700,ENSG00000131910,ENSG00000133110,ENSG00000134115,ENSG00000134250,ENSG00000134352,ENSG00000134460,ENSG00000135144,ENSG00000135547,ENSG00000137845,ENSG00000139352,ENSG00000151694,ENSG00000157150,ENSG00000157404,ENSG00000163435…
GO:0005149	8	9	0.000658045242819782	interleukin-1_receptor_binding	ENSG00000115008,ENSG00000125571,ENSG00000136688,ENSG00000136694,ENSG00000136695,ENSG00000136696,ENSG00000136697,ENSG00000196083
GO:0007567	8	9	0.000658045242819782	parturition	ENSG00000078401,ENSG00000120088,ENSG00000122420,ENSG00000123572,ENSG00000156574,ENSG00000169403,ENSG00000171509,ENSG00000180914
GO:0031092	8	9	0.000658045242819782	platelet_alpha_granule_membrane	ENSG00000005961,ENSG00000010278,ENSG00000102362,ENSG00000113140,ENSG00000135218,ENSG00000156535,ENSG00000259207,ENSG00000261371
GO:0032693	8	9	0.000658045242819782	negative_regulation_of_interleukin-10_production	ENSG00000071575,ENSG00000105639,ENSG00000118113,ENSG00000146072,ENSG00000162594,ENSG00000197646,ENSG00000198719,ENSG00000204305
GO:0042753	8	9	0.000658045242819782	positive_regulation_of_circadian_rhythm	ENSG00000069667,ENSG00000106128,ENSG00000118702,ENSG00000134640,ENSG00000143365,ENSG00000169760,ENSG00000185149,ENSG00000214285
GO:0061298	8	9	0.000658045242819782	retina_vasculature_development_in_camera-type_eye	ENSG00000099250,ENSG00000100068,ENSG00000114739,ENSG00000134853,ENSG00000139567,ENSG00000162337,ENSG00000174804,ENSG00000204217
GO:0071625	8	9	0.000658045242819782	vocalization_behavior	ENSG00000021645,ENSG00000078725,ENSG00000110076,ENSG00000146938,ENSG00000161681,ENSG00000162105,ENSG00000165246,ENSG00000179915
GO:0003143	18	51	0.000682771976886704	embryonic_heart_tube_morphogenesis	ENSG00000081189,ENSG00000106991,ENSG00000107831,ENSG00000115170,ENSG00000128602,ENSG00000134250,ENSG00000136574,ENSG00000139445,ENSG00000156574,ENSG00000158286,ENSG00000160973,ENSG00000163501,ENSG00000163508,ENSG00000164107,ENSG00000184058,ENSG00000198626,ENSG00000198719,ENSG00000284862
GO:0042056	13	28	0.000719343412615313	chemoattractant_activity	ENSG00000006210,ENSG00000019991,ENSG00000070193,ENSG00000100311,ENSG00000107831,ENSG00000119630,ENSG00000134339,ENSG00000140285,ENSG00000148965,ENSG00000165197,ENSG00000173432,ENSG00000173511,ENSG00000185652
GO:0048710	10	16	0.000719343412615313	regulation_of_astrocyte_differentiation	ENSG00000115738,ENSG00000126368,ENSG00000128342,ENSG00000134352,ENSG00000135919,ENSG00000170075,ENSG00000175505,ENSG00000180210,ENSG00000183691,ENSG00000184144
GO:0043198	12	24	0.000761168334202648	dendritic_shaft	ENSG00000040608,ENSG00000063015,ENSG00000078018,ENSG00000101188,ENSG00000101463,ENSG00000102468,ENSG00000143786,ENSG00000169760,ENSG00000170396,ENSG00000183023,ENSG00000196277,ENSG00000198121
GO:0046640	11	20	0.000765320661568632	regulation_of_alpha-beta_T_cell_proliferation	ENSG00000081237,ENSG00000104312,ENSG00000115085,ENSG00000117586,ENSG00000121653,ENSG00000134242,ENSG00000143184,ENSG00000168961,ENSG00000170298,ENSG00000171916,ENSG00000196352
GO:0035591	23	78	0.000791634847183399	signaling_adaptor_activity	ENSG00000004139,ENSG00000008735,ENSG00000027869,ENSG00000033327,ENSG00000035720,ENSG00000076641,ENSG00000095585,ENSG00000111252,ENSG00000115290,ENSG00000120833,ENSG00000121653,ENSG00000132704,ENSG00000134215,ENSG00000151208,ENSG00000152413,ENSG00000154016,ENSG00000160999,ENSG00000161681,ENSG00000162105,ENSG00000163519,ENSG00000166225,ENSG00000169220,ENSG00000183918
GO:0042471	26	95	0.000825344164736976	ear_morphogenesis	ENSG00000065320,ENSG00000066468,ENSG00000070193,ENSG00000075891,ENSG00000078401,ENSG00000095777,ENSG00000102678,ENSG00000104290,ENSG00000104313,ENSG00000107831,ENSG00000112320,ENSG00000117707,ENSG00000122691,ENSG00000125618,ENSG00000132932,ENSG00000133216,ENSG00000139219,ENSG00000152977,ENSG00000162998,ENSG00000163982,ENSG00000165409,ENSG00000169071,ENSG00000176165,ENSG00000180340,ENSG00000183691…
GO:0098773	21	68	0.000892757224864955	skin_epidermis_development	ENSG00000052850,ENSG00000062038,ENSG00000064300,ENSG00000066468,ENSG00000070193,ENSG00000092969,ENSG00000104290,ENSG00000107984,ENSG00000115461,ENSG00000122641,ENSG00000127863,ENSG00000128602,ENSG00000134363,ENSG00000135925,ENSG00000140285,ENSG00000154856,ENSG00000156535,ENSG00000169884,ENSG00000173083,ENSG00000175893,ENSG00000198719
GO:0099624	6	4	0.000893375996590902	atrial_cardiac_muscle_cell_membrane_repolarization	ENSG00000053918,ENSG00000080709,ENSG00000120457,ENSG00000157388,ENSG00000162989,ENSG00000175206
GO:0050798	13	29	0.000925913213702524	activated_T_cell_proliferation	ENSG00000017427,ENSG00000106123,ENSG00000118520,ENSG00000129465,ENSG00000130427,ENSG00000134460,ENSG00000160223,ENSG00000162594,ENSG00000167244,ENSG00000168961,ENSG00000197646,ENSG00000204305,ENSG00000272398
GO:0042752	24	85	0.000981412554416443	regulation_of_circadian_rhythm	ENSG00000069667,ENSG00000069696,ENSG00000095794,ENSG00000105662,ENSG00000106128,ENSG00000109255,ENSG00000109339,ENSG00000115738,ENSG00000117707,ENSG00000118702,ENSG00000125510,ENSG00000126368,ENSG00000134640,ENSG00000134852,ENSG00000137252,ENSG00000143365,ENSG00000149295,ENSG00000151577,ENSG00000163485,ENSG00000164742,ENSG00000169760,ENSG00000185149,ENSG00000186951,ENSG00000214285
GO:0007431	12	25	0.000999342078107686	salivary_gland_development	ENSG00000019549,ENSG00000019991,ENSG00000066468,ENSG00000070193,ENSG00000092969,ENSG00000099250,ENSG00000100219,ENSG00000101144,ENSG00000101439,ENSG00000107831,ENSG00000119699,ENSG00000140285
GO:0042092	12	25	0.000999342078107686	type_2_immune_response	ENSG00000069399,ENSG00000077238,ENSG00000114013,ENSG00000117586,ENSG00000118520,ENSG00000137033,ENSG00000143184,ENSG00000156127,ENSG00000162711,ENSG00000171150,ENSG00000171855,ENSG00000188379
GO:0003148	10	17	0.0010014610416956	outflow_tract_septum_morphogenesis	ENSG00000016082,ENSG00000066468,ENSG00000092969,ENSG00000099250,ENSG00000106991,ENSG00000107779,ENSG00000107831,ENSG00000137834,ENSG00000184058,ENSG00000204217
GO:0045940	10	17	0.0010014610416956	positive_regulation_of_steroid_metabolic_process	ENSG00000110244,ENSG00000113578,ENSG00000118137,ENSG00000126368,ENSG00000135744,ENSG00000144891,ENSG00000148926,ENSG00000153162,ENSG00000160179,ENSG00000162552
GO:0046875	10	17	0.0010014610416956	ephrin_receptor_binding	ENSG00000090776,ENSG00000099617,ENSG00000105851,ENSG00000108947,ENSG00000135333,ENSG00000143590,ENSG00000169242,ENSG00000184349,ENSG00000243364,ENSG00000251246
GO:0097386	10	17	0.0010014610416956	glial_cell_projection	ENSG00000082482,ENSG00000087250,ENSG00000131095,ENSG00000136546,ENSG00000151012,ENSG00000163531,ENSG00000165474,ENSG00000171885,ENSG00000179520,ENSG00000186868
GO:0098727	31	126	0.00101433919845637	maintenance_of_cell_number	ENSG00000017427,ENSG00000070193,ENSG00000075388,ENSG00000075891,ENSG00000101144,ENSG00000101384,ENSG00000104332,ENSG00000105894,ENSG00000107779,ENSG00000114861,ENSG00000117707,ENSG00000118689,ENSG00000125618,ENSG00000125966,ENSG00000128342,ENSG00000128602,ENSG00000134250,ENSG00000135374,ENSG00000146904,ENSG00000149948,ENSG00000154764,ENSG00000155760,ENSG00000156574,ENSG00000157404,ENSG00000162337…
GO:0001963	11	21	0.00101560750404677	synaptic_transmission,_dopaminergic	ENSG00000069696,ENSG00000100302,ENSG00000108576,ENSG00000145708,ENSG00000149295,ENSG00000151577,ENSG00000152910,ENSG00000169676,ENSG00000180176,ENSG00000184845,ENSG00000185345
GO:0001991	8	10	0.00101560750404677	regulation_of_systemic_arterial_blood_pressure_by_circulatory_renin-angiotensin	ENSG00000092009,ENSG00000100448,ENSG00000143839,ENSG00000159640,ENSG00000163751,ENSG00000164251,ENSG00000181104,ENSG00000198829
GO:0003215	8	10	0.00101560750404677	cardiac_right_ventricle_morphogenesis	ENSG00000016082,ENSG00000092969,ENSG00000101384,ENSG00000107779,ENSG00000135547,ENSG00000136574,ENSG00000160973,ENSG00000164107
GO:0019934	11	21	0.00101560750404677	cGMP-mediated_signaling	ENSG00000108309,ENSG00000120899,ENSG00000134640,ENSG00000135218,ENSG00000135914,ENSG00000136160,ENSG00000147246,ENSG00000163273,ENSG00000175206,ENSG00000185532,ENSG00000240583
GO:0033198	11	21	0.00101560750404677	response_to_ATP	ENSG00000069431,ENSG00000089041,ENSG00000107447,ENSG00000109991,ENSG00000169313,ENSG00000169860,ENSG00000175591,ENSG00000183023,ENSG00000187848,ENSG00000196689,ENSG00000198838
GO:0060077	8	10	0.00101560750404677	inhibitory_synapse	ENSG00000117154,ENSG00000120645,ENSG00000128683,ENSG00000136750,ENSG00000145888,ENSG00000146938,ENSG00000151834,ENSG00000165246
GO:0071071	8	10	0.00101560750404677	regulation_of_phospholipid_biosynthetic_process	ENSG00000012504,ENSG00000069122,ENSG00000100311,ENSG00000102468,ENSG00000123892,ENSG00000130304,ENSG00000135914,ENSG00000147246
GO:0071605	8	10	0.00101560750404677	monocyte_chemotactic_protein-1_production	ENSG00000012504,ENSG00000111199,ENSG00000122691,ENSG00000153898,ENSG00000168961,ENSG00000171150,ENSG00000181092,ENSG00000204305
GO:0010838	7	7	0.00105032718740999	positive_regulation_of_keratinocyte_proliferation	ENSG00000062038,ENSG00000070193,ENSG00000109321,ENSG00000134250,ENSG00000140285,ENSG00000166263,ENSG00000172016
GO:0034616	7	7	0.00105032718740999	response_to_laminar_fluid_shear_stress	ENSG00000119699,ENSG00000127528,ENSG00000134954,ENSG00000137764,ENSG00000137834,ENSG00000165029,ENSG00000168615
GO:0045086	7	7	0.00105032718740999	positive_regulation_of_interleukin-2_biosynthetic_process	ENSG00000065675,ENSG00000081237,ENSG00000114013,ENSG00000115008,ENSG00000121594,ENSG00000137265,ENSG00000198286
GO:0071361	7	7	0.00105032718740999	cellular_response_to_ethanol	ENSG00000101958,ENSG00000108688,ENSG00000121281,ENSG00000145888,ENSG00000145936,ENSG00000165168,ENSG00000171132
GO:0045807	22	75	0.00110354183880327	positive_regulation_of_endocytosis	ENSG00000007908,ENSG00000008735,ENSG00000035720,ENSG00000106366,ENSG00000118473,ENSG00000121653,ENSG00000123338,ENSG00000125730,ENSG00000135218,ENSG00000137077,ENSG00000147257,ENSG00000149295,ENSG00000164171,ENSG00000164251,ENSG00000169174,ENSG00000169760,ENSG00000171388,ENSG00000172724,ENSG00000182533,ENSG00000185652,ENSG00000197943,ENSG00000198719
GO:0010811	25	92	0.00114067688187747	positive_regulation_of_cell-substrate_adhesion	ENSG00000006210,ENSG00000086548,ENSG00000099250,ENSG00000104332,ENSG00000105894,ENSG00000111859,ENSG00000113905,ENSG00000118137,ENSG00000120156,ENSG00000120899,ENSG00000124145,ENSG00000135218,ENSG00000137077,ENSG00000142871,ENSG00000146904,ENSG00000151882,ENSG00000154096,ENSG00000154175,ENSG00000161638,ENSG00000162552,ENSG00000164176,ENSG00000171132,ENSG00000171564,ENSG00000185149,ENSG00000188730
GO:0035924	16	44	0.00114067688187747	cellular_response_to_vascular_endothelial_growth_factor_stimulus	ENSG00000099250,ENSG00000102755,ENSG00000105767,ENSG00000113905,ENSG00000119630,ENSG00000122025,ENSG00000123358,ENSG00000128917,ENSG00000134853,ENSG00000156140,ENSG00000165197,ENSG00000173511,ENSG00000179388,ENSG00000183287,ENSG00000196628,ENSG00000198719
GO:0034614	31	128	0.00123962774331102	cellular_response_to_reactive_oxygen_species	ENSG00000010671,ENSG00000019991,ENSG00000075891,ENSG00000087245,ENSG00000087250,ENSG00000101144,ENSG00000101439,ENSG00000109424,ENSG00000110244,ENSG00000118520,ENSG00000118689,ENSG00000127528,ENSG00000129465,ENSG00000134853,ENSG00000134954,ENSG00000135218,ENSG00000137496,ENSG00000137672,ENSG00000142185,ENSG00000148346,ENSG00000149968,ENSG00000151422,ENSG00000158517,ENSG00000163586,ENSG00000164867…
GO:0015464	9	14	0.00125244510129411	acetylcholine_receptor_activity	ENSG00000101204,ENSG00000117971,ENSG00000133019,ENSG00000134489,ENSG00000168539,ENSG00000169684,ENSG00000175344,ENSG00000181072,ENSG00000184984
GO:0044305	9	14	0.00125244510129411	calyx_of_Held	ENSG00000005379,ENSG00000082482,ENSG00000089250,ENSG00000104327,ENSG00000129159,ENSG00000135312,ENSG00000137766,ENSG00000145888,ENSG00000163485
GO:2000403	12	26	0.00125807915145539	positive_regulation_of_lymphocyte_migration	ENSG00000099866,ENSG00000108688,ENSG00000115009,ENSG00000120899,ENSG00000137077,ENSG00000137845,ENSG00000143184,ENSG00000145824,ENSG00000151694,ENSG00000156234,ENSG00000197471,ENSG00000204472
GO:2001025	11	22	0.00133858511800092	positive_regulation_of_response_to_drug	ENSG00000067715,ENSG00000069696,ENSG00000075073,ENSG00000082556,ENSG00000104918,ENSG00000118689,ENSG00000135744,ENSG00000149295,ENSG00000151577,ENSG00000166573,ENSG00000185149
GO:0001958	10	18	0.00134149267043258	endochondral_ossification	ENSG00000081189,ENSG00000120156,ENSG00000124813,ENSG00000137745,ENSG00000139219,ENSG00000153162,ENSG00000156103,ENSG00000156427,ENSG00000162551,ENSG00000197467
GO:0005520	10	18	0.00134149267043258	insulin-like_growth_factor_binding	ENSG00000064205,ENSG00000104415,ENSG00000107821,ENSG00000115461,ENSG00000118523,ENSG00000141753,ENSG00000142871,ENSG00000146678,ENSG00000163453,ENSG00000259207
GO:0007263	10	18	0.00134149267043258	nitric_oxide_mediated_signal_transduction	ENSG00000007171,ENSG00000089250,ENSG00000135218,ENSG00000135744,ENSG00000139515,ENSG00000162992,ENSG00000164867,ENSG00000171051,ENSG00000182759,ENSG00000185149
GO:0045745	10	18	0.00134149267043258	positive_regulation_of_G_protein-coupled_receptor_signaling_pathway	ENSG00000089250,ENSG00000107831,ENSG00000125730,ENSG00000134443,ENSG00000149295,ENSG00000167755,ENSG00000170262,ENSG00000180210,ENSG00000180340,ENSG00000184144
GO:0150076	18	55	0.00134149267043258	neuroinflammatory_response	ENSG00000006210,ENSG00000017427,ENSG00000027697,ENSG00000035720,ENSG00000081237,ENSG00000118113,ENSG00000126368,ENSG00000128602,ENSG00000137033,ENSG00000149968,ENSG00000159128,ENSG00000163606,ENSG00000164742,ENSG00000186868,ENSG00000196689,ENSG00000204305,ENSG00000204472,ENSG00000242689
GO:0002063	13	31	0.00144045130968022	chondrocyte_development	ENSG00000087494,ENSG00000100473,ENSG00000105664,ENSG00000124813,ENSG00000132031,ENSG00000138696,ENSG00000145423,ENSG00000156427,ENSG00000157766,ENSG00000165471,ENSG00000172071,ENSG00000196739,ENSG00000204217
GO:0002686	13	31	0.00144045130968022	negative_regulation_of_leukocyte_migration	ENSG00000035720,ENSG00000100292,ENSG00000106804,ENSG00000112175,ENSG00000120129,ENSG00000125245,ENSG00000137033,ENSG00000137077,ENSG00000137869,ENSG00000151882,ENSG00000163485,ENSG00000163606,ENSG00000171522
GO:0030136	34	148	0.00144045130968022	clathrin-coated_vesicle	ENSG00000010278,ENSG00000036565,ENSG00000065609,ENSG00000067715,ENSG00000078401,ENSG00000103888,ENSG00000107295,ENSG00000109321,ENSG00000110799,ENSG00000113070,ENSG00000118473,ENSG00000124882,ENSG00000128683,ENSG00000136750,ENSG00000137845,ENSG00000140564,ENSG00000143858,ENSG00000152092,ENSG00000163251,ENSG00000165646,ENSG00000167286,ENSG00000168685,ENSG00000169071,ENSG00000170743,ENSG00000171700…
GO:0043949	13	31	0.00144045130968022	regulation_of_cAMP-mediated_signaling	ENSG00000078549,ENSG00000080293,ENSG00000089250,ENSG00000100302,ENSG00000105290,ENSG00000112038,ENSG00000116741,ENSG00000125510,ENSG00000132671,ENSG00000134817,ENSG00000170262,ENSG00000185149,ENSG00000198121
GO:0110020	22	77	0.00145516917246535	regulation_of_actomyosin_structure_organization	ENSG00000078401,ENSG00000081189,ENSG00000085741,ENSG00000086991,ENSG00000099250,ENSG00000103647,ENSG00000104332,ENSG00000117707,ENSG00000118137,ENSG00000118523,ENSG00000119699,ENSG00000124145,ENSG00000146904,ENSG00000162552,ENSG00000163217,ENSG00000165533,ENSG00000170989,ENSG00000171522,ENSG00000175175,ENSG00000182533,ENSG00000196776,ENSG00000198121
GO:0048469	32	136	0.0014988579909477	cell_maturation	ENSG00000006210,ENSG00000010671,ENSG00000082175,ENSG00000100219,ENSG00000106128,ENSG00000112486,ENSG00000115738,ENSG00000118689,ENSG00000120899,ENSG00000124813,ENSG00000124882,ENSG00000125730,ENSG00000127528,ENSG00000130173,ENSG00000130427,ENSG00000135414,ENSG00000136160,ENSG00000137077,ENSG00000139352,ENSG00000143839,ENSG00000153234,ENSG00000160801,ENSG00000163251,ENSG00000163273,ENSG00000163501…
GO:0002313	8	11	0.00152002990074493	mature_B_cell_differentiation_involved_in_immune_response	ENSG00000069399,ENSG00000100097,ENSG00000100219,ENSG00000120899,ENSG00000134250,ENSG00000135905,ENSG00000197943,ENSG00000198719
GO:0007632	14	36	0.00156484494491526	visual_behavior	ENSG00000006071,ENSG00000018625,ENSG00000110436,ENSG00000113749,ENSG00000149295,ENSG00000151012,ENSG00000151577,ENSG00000157404,ENSG00000169220,ENSG00000183454,ENSG00000184845,ENSG00000187094,ENSG00000196639,ENSG00000214285
GO:0060976	14	36	0.00156484494491526	coronary_vasculature_development	ENSG00000069702,ENSG00000089225,ENSG00000099250,ENSG00000134817,ENSG00000135547,ENSG00000137834,ENSG00000141052,ENSG00000147257,ENSG00000164107,ENSG00000166068,ENSG00000171388,ENSG00000173511,ENSG00000184058,ENSG00000187240
GO:0071548	12	27	0.00161168223175513	response_to_dexamethasone	ENSG00000078401,ENSG00000118520,ENSG00000118689,ENSG00000121853,ENSG00000130427,ENSG00000132386,ENSG00000138379,ENSG00000163347,ENSG00000165474,ENSG00000168209,ENSG00000169403,ENSG00000240583
GO:0004875	6	5	0.00162291084992905	complement_receptor_activity	ENSG00000117322,ENSG00000171051,ENSG00000171860,ENSG00000174600,ENSG00000187474,ENSG00000203710
GO:0007191	6	5	0.00162291084992905	adenylate_cyclase-activating_dopamine_receptor_signaling_pathway	ENSG00000112038,ENSG00000141404,ENSG00000151577,ENSG00000169676,ENSG00000184845,ENSG00000186469
GO:0015809	6	5	0.00162291084992905	arginine_transport	ENSG00000003989,ENSG00000018280,ENSG00000040487,ENSG00000118520,ENSG00000135744,ENSG00000174899
GO:0060042	15	41	0.00162291084992905	retina_morphogenesis_in_camera-type_eye	ENSG00000007062,ENSG00000008196,ENSG00000104327,ENSG00000105894,ENSG00000117707,ENSG00000132932,ENSG00000139445,ENSG00000148053,ENSG00000154096,ENSG00000162337,ENSG00000163501,ENSG00000164588,ENSG00000165533,ENSG00000171587,ENSG00000198719
GO:0071679	6	5	0.00162291084992905	commissural_neuron_axon_guidance	ENSG00000099250,ENSG00000104290,ENSG00000128602,ENSG00000133216,ENSG00000149294,ENSG00000163785
GO:0090331	6	5	0.00162291084992905	negative_regulation_of_platelet_aggregation	ENSG00000010278,ENSG00000111252,ENSG00000135919,ENSG00000140873,ENSG00000173918,ENSG00000185532
GO:0097152	6	5	0.00162291084992905	mesenchymal_cell_apoptotic_process	ENSG00000075891,ENSG00000101144,ENSG00000125618,ENSG00000125965,ENSG00000184058,ENSG00000275410
GO:0098814	6	5	0.00162291084992905	spontaneous_synaptic_transmission	ENSG00000067715,ENSG00000089169,ENSG00000176406,ENSG00000185345,ENSG00000204305,ENSG00000272636
GO:2000242	16	46	0.00163132954466093	negative_regulation_of_reproductive_process	ENSG00000017427,ENSG00000101144,ENSG00000102265,ENSG00000104899,ENSG00000111276,ENSG00000120129,ENSG00000123612,ENSG00000128342,ENSG00000132386,ENSG00000152661,ENSG00000156574,ENSG00000162552,ENSG00000163273,ENSG00000172680,ENSG00000184937,ENSG00000186792
GO:0001946	7	8	0.0016793003119342	lymphangiogenesis	ENSG00000071246,ENSG00000114739,ENSG00000117707,ENSG00000139567,ENSG00000162493,ENSG00000183287,ENSG00000204217
GO:0002523	7	8	0.0016793003119342	leukocyte_migration_involved_in_inflammatory_response	ENSG00000006210,ENSG00000007908,ENSG00000105894,ENSG00000112486,ENSG00000129988,ENSG00000143546,ENSG00000197561
GO:0003222	7	8	0.0016793003119342	ventricular_trabecula_myocardium_morphogenesis	ENSG00000092969,ENSG00000106991,ENSG00000107779,ENSG00000128917,ENSG00000135547,ENSG00000160973,ENSG00000173706
GO:0005161	7	8	0.0016793003119342	platelet-derived_growth_factor_receptor_binding	ENSG00000100311,ENSG00000134853,ENSG00000145431,ENSG00000161638,ENSG00000165197,ENSG00000170962,ENSG00000259207
GO:0016594	7	8	0.0016793003119342	glycine_binding	ENSG00000101958,ENSG00000109738,ENSG00000116032,ENSG00000145451,ENSG00000145888,ENSG00000188828,ENSG00000198785
GO:0043508	7	8	0.0016793003119342	negative_regulation_of_JUN_kinase_activity	ENSG00000057149,ENSG00000104332,ENSG00000121653,ENSG00000134242,ENSG00000143507,ENSG00000145423,ENSG00000175206
GO:0072160	7	8	0.0016793003119342	nephron_tubule_epithelial_cell_differentiation	ENSG00000007062,ENSG00000018408,ENSG00000075891,ENSG00000081189,ENSG00000125618,ENSG00000128342,ENSG00000272398
GO:0072224	7	8	0.0016793003119342	metanephric_glomerulus_development	ENSG00000075891,ENSG00000100311,ENSG00000134853,ENSG00000165731,ENSG00000174059,ENSG00000181092,ENSG00000184937
GO:1902656	7	8	0.0016793003119342	calcium_ion_import_into_cytosol	ENSG00000100678,ENSG00000111199,ENSG00000142185,ENSG00000153956,ENSG00000165125,ENSG00000196689,ENSG00000204442
GO:2000846	7	8	0.0016793003119342	regulation_of_corticosteroid_hormone_secretion	ENSG00000120088,ENSG00000135744,ENSG00000143839,ENSG00000144891,ENSG00000153162,ENSG00000166573,ENSG00000173918
GO:0048566	11	23	0.00170817192839913	embryonic_digestive_tract_development	ENSG00000066468,ENSG00000070193,ENSG00000081059,ENSG00000092969,ENSG00000102678,ENSG00000106538,ENSG00000115738,ENSG00000134853,ENSG00000162878,ENSG00000163501,ENSG00000275410
GO:0140303	11	23	0.00170817192839913	intramembrane_lipid_transporter_activity	ENSG00000068650,ENSG00000085563,ENSG00000101974,ENSG00000104043,ENSG00000118322,ENSG00000132932,ENSG00000134343,ENSG00000160179,ENSG00000165029,ENSG00000185101,ENSG00000198691
GO:0050905	23	84	0.00171290073851229	neuromuscular_process	ENSG00000079215,ENSG00000105664,ENSG00000109738,ENSG00000114279,ENSG00000132932,ENSG00000141837,ENSG00000143473,ENSG00000144285,ENSG00000145888,ENSG00000149295,ENSG00000151577,ENSG00000152208,ENSG00000154118,ENSG00000161509,ENSG00000161681,ENSG00000164434,ENSG00000174498,ENSG00000179915,ENSG00000183454,ENSG00000184845,ENSG00000185345,ENSG00000186318,ENSG00000198785
GO:0060055	9	15	0.00171290073851229	angiogenesis_involved_in_wound_healing	ENSG00000006210,ENSG00000006831,ENSG00000076706,ENSG00000100219,ENSG00000106366,ENSG00000134954,ENSG00000173083,ENSG00000174059,ENSG00000259207
GO:0009798	19	62	0.00172776260119438	axis_specification	ENSG00000070193,ENSG00000104332,ENSG00000107779,ENSG00000108379,ENSG00000115596,ENSG00000116035,ENSG00000128602,ENSG00000134250,ENSG00000135547,ENSG00000137834,ENSG00000147257,ENSG00000154764,ENSG00000156574,ENSG00000163251,ENSG00000165533,ENSG00000166225,ENSG00000184344,ENSG00000184937,ENSG00000198719
GO:0002888	10	19	0.00176232070680658	positive_regulation_of_myeloid_leukocyte_mediated_immunity	ENSG00000000938,ENSG00000010671,ENSG00000033327,ENSG00000077238,ENSG00000118520,ENSG00000125730,ENSG00000158869,ENSG00000164251,ENSG00000169403,ENSG00000175206
GO:0007422	18	57	0.0018153248041114	peripheral_nervous_system_development	ENSG00000006468,ENSG00000008277,ENSG00000016082,ENSG00000020633,ENSG00000108684,ENSG00000109099,ENSG00000122859,ENSG00000134259,ENSG00000136160,ENSG00000148053,ENSG00000163347,ENSG00000163531,ENSG00000163536,ENSG00000164107,ENSG00000179388,ENSG00000181790,ENSG00000185652,ENSG00000196876
GO:0007528	14	37	0.00187472185181506	neuromuscular_junction_development	ENSG00000007402,ENSG00000030304,ENSG00000041982,ENSG00000067191,ENSG00000105894,ENSG00000137766,ENSG00000161681,ENSG00000162105,ENSG00000165995,ENSG00000166862,ENSG00000181104,ENSG00000187848,ENSG00000188153,ENSG00000188763
GO:0048678	18	58	0.00213913019705284	response_to_axon_injury	ENSG00000004139,ENSG00000016082,ENSG00000040608,ENSG00000041982,ENSG00000082482,ENSG00000100097,ENSG00000101439,ENSG00000105894,ENSG00000118137,ENSG00000118520,ENSG00000118785,ENSG00000130427,ENSG00000149295,ENSG00000169313,ENSG00000172020,ENSG00000182175,ENSG00000204472,ENSG00000242689
GO:2001259	18	58	0.00213913019705284	positive_regulation_of_cation_channel_activity	ENSG00000006071,ENSG00000006116,ENSG00000101188,ENSG00000102466,ENSG00000108370,ENSG00000118507,ENSG00000129159,ENSG00000133216,ENSG00000153956,ENSG00000158286,ENSG00000159128,ENSG00000163131,ENSG00000165995,ENSG00000166862,ENSG00000175206,ENSG00000186439,ENSG00000189056,ENSG00000197943
GO:0001754	13	33	0.00216632829182584	eye_photoreceptor_cell_differentiation	ENSG00000007062,ENSG00000105894,ENSG00000114349,ENSG00000118733,ENSG00000127928,ENSG00000134376,ENSG00000148053,ENSG00000154096,ENSG00000163501,ENSG00000164588,ENSG00000165533,ENSG00000171587,ENSG00000180176
GO:0001779	8	12	0.00216632829182584	natural_killer_cell_differentiation	ENSG00000081237,ENSG00000090554,ENSG00000092445,ENSG00000115738,ENSG00000135100,ENSG00000153208,ENSG00000172575,ENSG00000183087
GO:0003085	8	12	0.00216632829182584	negative_regulation_of_systemic_arterial_blood_pressure	ENSG00000101188,ENSG00000110680,ENSG00000120907,ENSG00000163485,ENSG00000170075,ENSG00000175206,ENSG00000196689,ENSG00000204217
GO:0004879	13	33	0.00216632829182584	nuclear_receptor_activity	ENSG00000012504,ENSG00000069667,ENSG00000082175,ENSG00000106546,ENSG00000116833,ENSG00000123358,ENSG00000126368,ENSG00000143171,ENSG00000143257,ENSG00000143365,ENSG00000144852,ENSG00000153234,ENSG00000186951
GO:0015149	8	12	0.00216632829182584	hexose_transmembrane_transporter_activity	ENSG00000059804,ENSG00000100170,ENSG00000100191,ENSG00000109667,ENSG00000117394,ENSG00000163581,ENSG00000163736,ENSG00000181856
GO:0035988	8	12	0.00216632829182584	chondrocyte_proliferation	ENSG00000012223,ENSG00000105664,ENSG00000118523,ENSG00000138696,ENSG00000149948,ENSG00000156103,ENSG00000163501,ENSG00000204217
GO:0055001	32	140	0.00216632829182584	muscle_cell_development	ENSG00000007402,ENSG00000017427,ENSG00000068024,ENSG00000078401,ENSG00000081189,ENSG00000100968,ENSG00000105664,ENSG00000105697,ENSG00000106991,ENSG00000111046,ENSG00000111049,ENSG00000113083,ENSG00000116741,ENSG00000117707,ENSG00000120907,ENSG00000128602,ENSG00000129152,ENSG00000134853,ENSG00000135547,ENSG00000135744,ENSG00000136574,ENSG00000148926,ENSG00000152413,ENSG00000159200,ENSG00000163217…
GO:0060004	8	12	0.00216632829182584	reflex	ENSG00000109738,ENSG00000120907,ENSG00000139352,ENSG00000141837,ENSG00000145888,ENSG00000151577,ENSG00000161681,ENSG00000166862
GO:0071675	13	33	0.00216632829182584	regulation_of_mononuclear_cell_migration	ENSG00000106366,ENSG00000106538,ENSG00000108702,ENSG00000111199,ENSG00000112175,ENSG00000120129,ENSG00000138379,ENSG00000163823,ENSG00000170962,ENSG00000171860,ENSG00000174600,ENSG00000204305,ENSG00000204472
GO:0030669	11	24	0.00218087976933099	clathrin-coated_endocytic_vesicle_membrane	ENSG00000010278,ENSG00000107295,ENSG00000113070,ENSG00000118473,ENSG00000163251,ENSG00000169071,ENSG00000174804,ENSG00000180340,ENSG00000187714,ENSG00000196735,ENSG00000198019
GO:0071312	11	24	0.00218087976933099	cellular_response_to_alkaloid	ENSG00000081248,ENSG00000112038,ENSG00000135312,ENSG00000145708,ENSG00000180176,ENSG00000183023,ENSG00000196689,ENSG00000198626,ENSG00000198838,ENSG00000204472,ENSG00000249860
GO:0106072	5	3	0.00223986887738066	negative_regulation_of_adenylate_cyclase-activating_G_protein-coupled_receptor_signaling_pathway	ENSG00000105290,ENSG00000112038,ENSG00000125510,ENSG00000132671,ENSG00000170262
GO:0010812	16	48	0.00226920550348843	negative_regulation_of_cell-substrate_adhesion	ENSG00000006210,ENSG00000050030,ENSG00000091879,ENSG00000100097,ENSG00000101384,ENSG00000103647,ENSG00000106366,ENSG00000122194,ENSG00000133110,ENSG00000139567,ENSG00000151490,ENSG00000155760,ENSG00000170381,ENSG00000174804,ENSG00000184349,ENSG00000262406
GO:0017124	25	98	0.00228621103779742	SH3_domain_binding	ENSG00000027869,ENSG00000069696,ENSG00000077264,ENSG00000088538,ENSG00000105737,ENSG00000107263,ENSG00000116675,ENSG00000118473,ENSG00000134242,ENSG00000135074,ENSG00000135144,ENSG00000137845,ENSG00000151694,ENSG00000152661,ENSG00000155849,ENSG00000158517,ENSG00000161681,ENSG00000162105,ENSG00000168615,ENSG00000168918,ENSG00000180353,ENSG00000185345,ENSG00000186868,ENSG00000198053,ENSG00000274211
GO:0003301	10	20	0.00232174161549049	physiological_cardiac_muscle_hypertrophy	ENSG00000017427,ENSG00000078401,ENSG00000105697,ENSG00000116741,ENSG00000120907,ENSG00000135744,ENSG00000136574,ENSG00000175206,ENSG00000182533,ENSG00000186951
GO:0007628	10	20	0.00232174161549049	adult_walking_behavior	ENSG00000108947,ENSG00000109738,ENSG00000141837,ENSG00000144285,ENSG00000145888,ENSG00000149295,ENSG00000150361,ENSG00000152977,ENSG00000184144,ENSG00000184845
GO:0001968	9	16	0.00233077279106923	fibronectin_binding	ENSG00000115461,ENSG00000118523,ENSG00000124145,ENSG00000135413,ENSG00000143387,ENSG00000145423,ENSG00000163131,ENSG00000198670,ENSG00000259207
GO:0032967	9	16	0.00233077279106923	positive_regulation_of_collagen_biosynthetic_process	ENSG00000106991,ENSG00000118523,ENSG00000119699,ENSG00000162552,ENSG00000163501,ENSG00000164171,ENSG00000166396,ENSG00000180210,ENSG00000181104
GO:0005201	30	129	0.00247191547086915	extracellular_matrix_structural_constituent	ENSG00000038427,ENSG00000041982,ENSG00000049540,ENSG00000091128,ENSG00000105664,ENSG00000105825,ENSG00000110799,ENSG00000111341,ENSG00000113140,ENSG00000123500,ENSG00000132031,ENSG00000133048,ENSG00000133110,ENSG00000138722,ENSG00000139219,ENSG00000139329,ENSG00000140545,ENSG00000142871,ENSG00000145113,ENSG00000154175,ENSG00000157766,ENSG00000163453,ENSG00000164176,ENSG00000168542,ENSG00000171564…
GO:0030890	12	29	0.00247429795468187	positive_regulation_of_B_cell_proliferation	ENSG00000004468,ENSG00000081189,ENSG00000081237,ENSG00000109743,ENSG00000122122,ENSG00000123338,ENSG00000134215,ENSG00000150455,ENSG00000159958,ENSG00000175505,ENSG00000185950,ENSG00000198286
GO:0098815	12	29	0.00247429795468187	modulation_of_excitatory_postsynaptic_potential	ENSG00000079841,ENSG00000120899,ENSG00000146938,ENSG00000154764,ENSG00000161681,ENSG00000162105,ENSG00000169760,ENSG00000175344,ENSG00000176406,ENSG00000179915,ENSG00000185149,ENSG00000189056
GO:0043500	24	93	0.00252547159551149	muscle_adaptation	ENSG00000017427,ENSG00000068024,ENSG00000078401,ENSG00000081189,ENSG00000100292,ENSG00000105697,ENSG00000115461,ENSG00000116741,ENSG00000118689,ENSG00000120907,ENSG00000129152,ENSG00000130700,ENSG00000134352,ENSG00000135547,ENSG00000135744,ENSG00000138379,ENSG00000163217,ENSG00000164107,ENSG00000164867,ENSG00000175206,ENSG00000182533,ENSG00000186951,ENSG00000187616,ENSG00000204472
GO:0014048	7	9	0.0025557328388972	regulation_of_glutamate_secretion	ENSG00000089041,ENSG00000101188,ENSG00000163485,ENSG00000164129,ENSG00000166148,ENSG00000187094,ENSG00000196277
GO:0033033	7	9	0.0025557328388972	negative_regulation_of_myeloid_cell_apoptotic_process	ENSG00000049130,ENSG00000091583,ENSG00000121853,ENSG00000130427,ENSG00000143772,ENSG00000158869,ENSG00000180871
GO:0071599	7	9	0.0025557328388972	otic_vesicle_development	ENSG00000066468,ENSG00000070193,ENSG00000104313,ENSG00000107831,ENSG00000117707,ENSG00000125618,ENSG00000139219
GO:0072567	7	9	0.0025557328388972	chemokine_(C-X-C_motif)_ligand_2_production	ENSG00000114861,ENSG00000133110,ENSG00000137764,ENSG00000150455,ENSG00000153898,ENSG00000164251,ENSG00000197971
GO:0031100	17	54	0.00257104325424937	animal_organ_regeneration	ENSG00000019991,ENSG00000060656,ENSG00000069702,ENSG00000070159,ENSG00000080618,ENSG00000091879,ENSG00000100292,ENSG00000105697,ENSG00000118137,ENSG00000119630,ENSG00000122025,ENSG00000131910,ENSG00000139515,ENSG00000148926,ENSG00000163347,ENSG00000163501,ENSG00000183087
GO:0030850	13	34	0.00264620402840005	prostate_gland_development	ENSG00000041982,ENSG00000066468,ENSG00000070193,ENSG00000101144,ENSG00000104332,ENSG00000111276,ENSG00000113494,ENSG00000132386,ENSG00000137869,ENSG00000166225,ENSG00000172817,ENSG00000181690,ENSG00000183691
GO:0045747	13	34	0.00264620402840005	positive_regulation_of_Notch_signaling_pathway	ENSG00000070193,ENSG00000092969,ENSG00000101384,ENSG00000128917,ENSG00000130700,ENSG00000134115,ENSG00000139352,ENSG00000157404,ENSG00000163435,ENSG00000164867,ENSG00000196782,ENSG00000198719,ENSG00000204301
GO:0002028	19	65	0.00266005326263476	regulation_of_sodium_ion_transport	ENSG00000018236,ENSG00000018625,ENSG00000069696,ENSG00000070159,ENSG00000089041,ENSG00000089250,ENSG00000114279,ENSG00000126562,ENSG00000135919,ENSG00000149295,ENSG00000151577,ENSG00000164867,ENSG00000166257,ENSG00000169174,ENSG00000171132,ENSG00000182533,ENSG00000183023,ENSG00000188580,ENSG00000255245
GO:0050909	16	49	0.00266831326732585	sensory_perception_of_taste	ENSG00000108684,ENSG00000109991,ENSG00000114349,ENSG00000135218,ENSG00000137841,ENSG00000160349,ENSG00000160862,ENSG00000169777,ENSG00000169884,ENSG00000169962,ENSG00000173662,ENSG00000179002,ENSG00000186188,ENSG00000187848,ENSG00000214415,ENSG00000257138
GO:0001976	6	6	0.00268630099693846	nervous_system_process_involved_in_regulation_of_systemic_arterial_blood_pressure	ENSG00000108684,ENSG00000110680,ENSG00000120907,ENSG00000135744,ENSG00000149295,ENSG00000187848
GO:0008228	6	6	0.00268630099693846	opsonization	ENSG00000129988,ENSG00000132693,ENSG00000163661,ENSG00000165471,ENSG00000196776,ENSG00000224389
GO:0014009	14	39	0.00268630099693846	glial_cell_proliferation	ENSG00000006071,ENSG00000006210,ENSG00000105894,ENSG00000109321,ENSG00000112425,ENSG00000116678,ENSG00000120899,ENSG00000131095,ENSG00000137033,ENSG00000157368,ENSG00000168539,ENSG00000181690,ENSG00000182578,ENSG00000183734
GO:0032230	6	6	0.00268630099693846	positive_regulation_of_synaptic_transmission,_GABAergic	ENSG00000104267,ENSG00000120907,ENSG00000169760,ENSG00000171132,ENSG00000180914,ENSG00000214285
GO:0033004	6	6	0.00268630099693846	negative_regulation_of_mast_cell_activation	ENSG00000100292,ENSG00000118432,ENSG00000123496,ENSG00000151422,ENSG00000168961,ENSG00000188822
GO:0048016	14	39	0.00268630099693846	inositol_phosphate-mediated_signaling	ENSG00000017427,ENSG00000072736,ENSG00000078401,ENSG00000100968,ENSG00000102908,ENSG00000124205,ENSG00000131196,ENSG00000132911,ENSG00000135413,ENSG00000138193,ENSG00000159200,ENSG00000163576,ENSG00000172348,ENSG00000196639
GO:0060198	6	6	0.00268630099693846	clathrin-sculpted_vesicle	ENSG00000036565,ENSG00000067715,ENSG00000128683,ENSG00000136750,ENSG00000165646,ENSG00000187714
GO:0070679	6	6	0.00268630099693846	inositol_1,4,5_trisphosphate_binding	ENSG00000072315,ENSG00000089169,ENSG00000115896,ENSG00000133107,ENSG00000137672,ENSG00000154822
GO:0072017	6	6	0.00268630099693846	distal_tubule_development	ENSG00000008196,ENSG00000075891,ENSG00000101384,ENSG00000104327,ENSG00000125618,ENSG00000126562
GO:1902282	6	6	0.00268630099693846	voltage-gated_potassium_channel_activity_involved_in_ventricular_cardiac_muscle_cell_action_potential_repolarization	ENSG00000053918,ENSG00000055118,ENSG00000120457,ENSG00000162989,ENSG00000180509,ENSG00000276289
GO:1905155	6	6	0.00268630099693846	positive_regulation_of_membrane_invagination	ENSG00000035720,ENSG00000123338,ENSG00000125730,ENSG00000135218,ENSG00000164171,ENSG00000164251
GO:0031128	11	25	0.00273313572482135	developmental_induction	ENSG00000070193,ENSG00000085741,ENSG00000107831,ENSG00000107984,ENSG00000108379,ENSG00000113578,ENSG00000130700,ENSG00000134245,ENSG00000162552,ENSG00000163251,ENSG00000166225
GO:0010226	8	13	0.00298877807465196	response_to_lithium_ion	ENSG00000100968,ENSG00000111276,ENSG00000115738,ENSG00000120899,ENSG00000121281,ENSG00000139352,ENSG00000164742,ENSG00000170323
GO:0031683	8	13	0.00298877807465196	G-protein_beta/gamma-subunit_complex_binding	ENSG00000060558,ENSG00000087258,ENSG00000114349,ENSG00000141404,ENSG00000141506,ENSG00000156049,ENSG00000163485,ENSG00000214415
GO:0044321	8	13	0.00298877807465196	response_to_leptin	ENSG00000078401,ENSG00000087250,ENSG00000106633,ENSG00000116678,ENSG00000118972,ENSG00000126368,ENSG00000163083,ENSG00000171564
GO:0048670	8	13	0.00298877807465196	regulation_of_collateral_sprouting	ENSG00000108379,ENSG00000118785,ENSG00000129682,ENSG00000134259,ENSG00000135333,ENSG00000171517,ENSG00000182175,ENSG00000184349
GO:0086012	8	13	0.00298877807465196	membrane_depolarization_during_cardiac_muscle_cell_action_potential	ENSG00000018625,ENSG00000151067,ENSG00000153956,ENSG00000157388,ENSG00000165995,ENSG00000166257,ENSG00000182533,ENSG00000183023
GO:0051602	12	30	0.00300508313436929	response_to_electrical_stimulus	ENSG00000075073,ENSG00000089041,ENSG00000104290,ENSG00000114349,ENSG00000121905,ENSG00000123358,ENSG00000130427,ENSG00000138379,ENSG00000152822,ENSG00000162989,ENSG00000180176,ENSG00000204472
GO:1901385	12	30	0.00300508313436929	regulation_of_voltage-gated_calcium_channel_activity	ENSG00000067191,ENSG00000069696,ENSG00000088320,ENSG00000102466,ENSG00000120088,ENSG00000121905,ENSG00000125510,ENSG00000149295,ENSG00000151577,ENSG00000153956,ENSG00000165995,ENSG00000175206
GO:2000725	12	30	0.00300508313436929	regulation_of_cardiac_muscle_cell_differentiation	ENSG00000017427,ENSG00000078401,ENSG00000081189,ENSG00000105697,ENSG00000107984,ENSG00000116741,ENSG00000141052,ENSG00000155760,ENSG00000166225,ENSG00000182533,ENSG00000186951,ENSG00000198719
GO:0061351	28	119	0.00304997808956196	neural_precursor_cell_proliferation	ENSG00000006210,ENSG00000066468,ENSG00000069667,ENSG00000080166,ENSG00000104290,ENSG00000105894,ENSG00000106278,ENSG00000107263,ENSG00000107831,ENSG00000108576,ENSG00000115738,ENSG00000117707,ENSG00000118689,ENSG00000128602,ENSG00000128917,ENSG00000129682,ENSG00000139352,ENSG00000149295,ENSG00000154764,ENSG00000154928,ENSG00000163785,ENSG00000164434,ENSG00000166225,ENSG00000168329,ENSG00000170075…
GO:0048596	9	17	0.00307385846363053	embryonic_camera-type_eye_morphogenesis	ENSG00000002745,ENSG00000075891,ENSG00000101144,ENSG00000117707,ENSG00000122691,ENSG00000163251,ENSG00000163501,ENSG00000166225,ENSG00000180176
GO:0051155	16	50	0.00307385846363053	positive_regulation_of_striated_muscle_cell_differentiation	ENSG00000017427,ENSG00000077238,ENSG00000078401,ENSG00000081189,ENSG00000090554,ENSG00000105697,ENSG00000111046,ENSG00000111049,ENSG00000115593,ENSG00000117707,ENSG00000129152,ENSG00000141052,ENSG00000163217,ENSG00000181790,ENSG00000182533,ENSG00000184058
GO:0072202	9	17	0.00307385846363053	cell_differentiation_involved_in_metanephros_development	ENSG00000018408,ENSG00000075891,ENSG00000100311,ENSG00000125618,ENSG00000128342,ENSG00000128602,ENSG00000162552,ENSG00000174059,ENSG00000181092
GO:0021695	13	35	0.00315652373621745	cerebellar_cortex_development	ENSG00000063015,ENSG00000069667,ENSG00000100095,ENSG00000117707,ENSG00000128602,ENSG00000135919,ENSG00000138311,ENSG00000141837,ENSG00000150361,ENSG00000152208,ENSG00000154764,ENSG00000179915,ENSG00000198719
GO:0070888	13	35	0.00315652373621745	E-box_binding	ENSG00000019549,ENSG00000106546,ENSG00000111046,ENSG00000111049,ENSG00000122691,ENSG00000126368,ENSG00000129152,ENSG00000134852,ENSG00000139352,ENSG00000162992,ENSG00000164107,ENSG00000183734,ENSG00000196628
GO:0005496	20	72	0.0031617337798147	steroid_binding	ENSG00000007062,ENSG00000012504,ENSG00000018625,ENSG00000069667,ENSG00000082175,ENSG00000087237,ENSG00000088002,ENSG00000102003,ENSG00000104327,ENSG00000110244,ENSG00000117594,ENSG00000118137,ENSG00000133116,ENSG00000137819,ENSG00000143365,ENSG00000151623,ENSG00000160179,ENSG00000160868,ENSG00000165029,ENSG00000188582
GO:0062014	20	72	0.0031617337798147	negative_regulation_of_small_molecule_metabolic_process	ENSG00000012504,ENSG00000019549,ENSG00000068024,ENSG00000106633,ENSG00000112175,ENSG00000115956,ENSG00000116678,ENSG00000117707,ENSG00000118432,ENSG00000121905,ENSG00000162344,ENSG00000162552,ENSG00000162676,ENSG00000165953,ENSG00000168209,ENSG00000178752,ENSG00000181092,ENSG00000186951,ENSG00000198570,ENSG00000204740
GO:0035580	15	45	0.00316263211283062	specific_granule_lumen	ENSG00000012223,ENSG00000035862,ENSG00000104918,ENSG00000111816,ENSG00000116260,ENSG00000118113,ENSG00000118520,ENSG00000124107,ENSG00000133048,ENSG00000133063,ENSG00000148346,ENSG00000163661,ENSG00000173083,ENSG00000197561,ENSG00000257017
GO:0007566	14	40	0.00319760269087294	embryo_implantation	ENSG00000087245,ENSG00000101439,ENSG00000102265,ENSG00000110680,ENSG00000113494,ENSG00000113739,ENSG00000118785,ENSG00000123612,ENSG00000128342,ENSG00000130427,ENSG00000152661,ENSG00000156574,ENSG00000163453,ENSG00000173531
GO:0060996	21	78	0.00329537318277703	dendritic_spine_development	ENSG00000070808,ENSG00000077264,ENSG00000081189,ENSG00000124140,ENSG00000133216,ENSG00000135905,ENSG00000137845,ENSG00000138311,ENSG00000139220,ENSG00000151208,ENSG00000154764,ENSG00000154928,ENSG00000161681,ENSG00000162105,ENSG00000169242,ENSG00000169760,ENSG00000171943,ENSG00000180353,ENSG00000189056,ENSG00000198121,ENSG00000277363
GO:0032094	11	26	0.00342306181993633	response_to_food	ENSG00000087250,ENSG00000112038,ENSG00000112964,ENSG00000118702,ENSG00000121853,ENSG00000122585,ENSG00000131482,ENSG00000164326,ENSG00000184502,ENSG00000186951,ENSG00000187094
GO:0071542	11	26	0.00342306181993633	dopaminergic_neuron_differentiation	ENSG00000078579,ENSG00000104332,ENSG00000107831,ENSG00000107984,ENSG00000108379,ENSG00000145423,ENSG00000153234,ENSG00000157240,ENSG00000163785,ENSG00000165197,ENSG00000165409
GO:0005581	20	73	0.00362446475840502	collagen_trimer	ENSG00000019169,ENSG00000038945,ENSG00000102265,ENSG00000113083,ENSG00000123500,ENSG00000135218,ENSG00000137745,ENSG00000139219,ENSG00000139329,ENSG00000145861,ENSG00000163145,ENSG00000165471,ENSG00000168542,ENSG00000173918,ENSG00000181092,ENSG00000183287,ENSG00000188153,ENSG00000196739,ENSG00000197467,ENSG00000240654
GO:0007625	7	10	0.00371793441536237	grooming_behavior	ENSG00000109255,ENSG00000132911,ENSG00000149295,ENSG00000152910,ENSG00000166148,ENSG00000179915,ENSG00000184845
GO:0098831	7	10	0.00371793441536237	presynaptic_active_zone_cytoplasmic_component	ENSG00000079841,ENSG00000117016,ENSG00000137766,ENSG00000164061,ENSG00000176406,ENSG00000186472,ENSG00000187672
GO:1901381	12	31	0.00371793441536237	positive_regulation_of_potassium_ion_transmembrane_transport	ENSG00000006071,ENSG00000053918,ENSG00000055118,ENSG00000082556,ENSG00000118507,ENSG00000124205,ENSG00000126562,ENSG00000129159,ENSG00000145936,ENSG00000158286,ENSG00000175206,ENSG00000180509
GO:0050869	10	22	0.00380877174045949	negative_regulation_of_B_cell_activation	ENSG00000010671,ENSG00000104332,ENSG00000115738,ENSG00000122641,ENSG00000123999,ENSG00000146072,ENSG00000153064,ENSG00000155307,ENSG00000168918,ENSG00000240505
GO:0031526	14	41	0.00381935966024681	brush_border_membrane	ENSG00000066230,ENSG00000099834,ENSG00000100170,ENSG00000110911,ENSG00000118777,ENSG00000119121,ENSG00000135218,ENSG00000151012,ENSG00000160801,ENSG00000162105,ENSG00000167434,ENSG00000169676,ENSG00000179914,ENSG00000240583
GO:0048008	14	41	0.00381935966024681	platelet-derived_growth_factor_receptor_signaling_pathway	ENSG00000099250,ENSG00000100311,ENSG00000104368,ENSG00000107263,ENSG00000113083,ENSG00000117525,ENSG00000134853,ENSG00000141052,ENSG00000145431,ENSG00000151422,ENSG00000160013,ENSG00000169220,ENSG00000170962,ENSG00000181092
GO:0048641	13	36	0.00381935966024681	regulation_of_skeletal_muscle_tissue_development	ENSG00000068024,ENSG00000081189,ENSG00000111046,ENSG00000111049,ENSG00000122691,ENSG00000129152,ENSG00000138379,ENSG00000141052,ENSG00000154928,ENSG00000160307,ENSG00000169884,ENSG00000184058,ENSG00000198719
GO:0007156	30	134	0.00387946401990339	homophilic_cell_adhesion_via_plasma_membrane_adhesion_molecules	ENSG00000040731,ENSG00000062038,ENSG00000073008,ENSG00000081842,ENSG00000086548,ENSG00000099715,ENSG00000099834,ENSG00000101542,ENSG00000105388,ENSG00000113555,ENSG00000117154,ENSG00000128536,ENSG00000134115,ENSG00000136099,ENSG00000143126,ENSG00000149564,ENSG00000149654,ENSG00000165731,ENSG00000171587,ENSG00000177103,ENSG00000184144,ENSG00000184226,ENSG00000196090,ENSG00000197410,ENSG00000204963…
GO:0002021	9	18	0.00408240853517699	response_to_dietary_excess	ENSG00000080293,ENSG00000109424,ENSG00000111199,ENSG00000118473,ENSG00000123612,ENSG00000132911,ENSG00000183682,ENSG00000184344,ENSG00000196689
GO:0002026	9	18	0.00408240853517699	regulation_of_the_force_of_heart_contraction	ENSG00000018625,ENSG00000089250,ENSG00000120907,ENSG00000148926,ENSG00000160808,ENSG00000164867,ENSG00000171388,ENSG00000183023,ENSG00000198626
GO:0031045	8	14	0.00408240853517699	dense_core_granule	ENSG00000011347,ENSG00000067715,ENSG00000116329,ENSG00000122585,ENSG00000143858,ENSG00000145708,ENSG00000170011,ENSG00000170743
GO:0032332	8	14	0.00408240853517699	positive_regulation_of_chondrocyte_differentiation	ENSG00000124813,ENSG00000125965,ENSG00000138696,ENSG00000139567,ENSG00000153162,ENSG00000156427,ENSG00000156466,ENSG00000162878
GO:0035743	8	14	0.00408240853517699	CD4-positive,_alpha-beta_T_cell_cytokine_production	ENSG00000115604,ENSG00000118520,ENSG00000143184,ENSG00000162711,ENSG00000168811,ENSG00000171855,ENSG00000188379,ENSG00000196352
GO:0050848	20	74	0.00408240853517699	regulation_of_calcium-mediated_signaling	ENSG00000012124,ENSG00000017427,ENSG00000089250,ENSG00000102908,ENSG00000109743,ENSG00000109991,ENSG00000115085,ENSG00000115956,ENSG00000120899,ENSG00000135413,ENSG00000152214,ENSG00000154118,ENSG00000159200,ENSG00000163519,ENSG00000163576,ENSG00000172348,ENSG00000174600,ENSG00000186439,ENSG00000186868,ENSG00000187848
GO:0051797	8	14	0.00408240853517699	regulation_of_hair_follicle_development	ENSG00000062038,ENSG00000064300,ENSG00000092969,ENSG00000122641,ENSG00000128602,ENSG00000134363,ENSG00000169884,ENSG00000173083
GO:0062009	8	14	0.00408240853517699	secondary_palate_development	ENSG00000069702,ENSG00000085741,ENSG00000092969,ENSG00000119699,ENSG00000154764,ENSG00000157240,ENSG00000180340,ENSG00000184058
GO:0071305	8	14	0.00408240853517699	cellular_response_to_vitamin_D	ENSG00000019186,ENSG00000019549,ENSG00000036828,ENSG00000041982,ENSG00000104332,ENSG00000105894,ENSG00000118972,ENSG00000242252
GO:0070227	16	52	0.0041819579360292	lymphocyte_apoptotic_process	ENSG00000010671,ENSG00000065675,ENSG00000089041,ENSG00000105639,ENSG00000114861,ENSG00000117560,ENSG00000129465,ENSG00000134460,ENSG00000139193,ENSG00000146072,ENSG00000157514,ENSG00000168685,ENSG00000168961,ENSG00000169242,ENSG00000185950,ENSG00000188389
GO:0001570	18	63	0.00422031642586501	vasculogenesis	ENSG00000066056,ENSG00000069702,ENSG00000089225,ENSG00000106991,ENSG00000128602,ENSG00000134817,ENSG00000135547,ENSG00000141052,ENSG00000148053,ENSG00000148926,ENSG00000154764,ENSG00000166068,ENSG00000173706,ENSG00000174059,ENSG00000174804,ENSG00000184937,ENSG00000188064,ENSG00000263761
GO:0001959	30	135	0.00422031642586501	regulation_of_cytokine-mediated_signaling_pathway	ENSG00000012504,ENSG00000027697,ENSG00000035720,ENSG00000056558,ENSG00000074966,ENSG00000078401,ENSG00000081237,ENSG00000090376,ENSG00000104312,ENSG00000110169,ENSG00000111252,ENSG00000113594,ENSG00000118137,ENSG00000118520,ENSG00000134070,ENSG00000136695,ENSG00000145777,ENSG00000151694,ENSG00000159128,ENSG00000162676,ENSG00000163982,ENSG00000164251,ENSG00000164399,ENSG00000181092,ENSG00000183087…
GO:0003214	6	7	0.00422031642586501	cardiac_left_ventricle_morphogenesis	ENSG00000089225,ENSG00000135547,ENSG00000145423,ENSG00000164129,ENSG00000185149,ENSG00000198626
GO:0014904	11	27	0.00422031642586501	myotube_cell_development	ENSG00000017427,ENSG00000068024,ENSG00000111046,ENSG00000111049,ENSG00000128602,ENSG00000129152,ENSG00000152413,ENSG00000159200,ENSG00000169884,ENSG00000187848,ENSG00000187957
GO:0035815	6	7	0.00422031642586501	positive_regulation_of_renal_sodium_excretion	ENSG00000078401,ENSG00000135744,ENSG00000136160,ENSG00000149295,ENSG00000151577,ENSG00000166148
GO:0038007	6	7	0.00422031642586501	netrin-activated_signaling_pathway	ENSG00000065320,ENSG00000113763,ENSG00000124602,ENSG00000156687,ENSG00000171587,ENSG00000182168
GO:0048266	6	7	0.00422031642586501	behavioral_response_to_pain	ENSG00000109991,ENSG00000113296,ENSG00000141837,ENSG00000169432,ENSG00000187848,ENSG00000196689
GO:0050892	11	27	0.00422031642586501	intestinal_absorption	ENSG00000053918,ENSG00000100170,ENSG00000105697,ENSG00000110244,ENSG00000118137,ENSG00000135218,ENSG00000145384,ENSG00000150594,ENSG00000163581,ENSG00000163586,ENSG00000170835
GO:0071415	6	7	0.00422031642586501	cellular_response_to_purine-containing_compound	ENSG00000081248,ENSG00000142185,ENSG00000169860,ENSG00000183023,ENSG00000198626,ENSG00000198838
GO:0098691	6	7	0.00422031642586501	dopaminergic_synapse	ENSG00000101204,ENSG00000120907,ENSG00000149295,ENSG00000151577,ENSG00000165646,ENSG00000169684
GO:0002065	23	92	0.0042459877637044	columnar/cuboidal_epithelial_cell_differentiation	ENSG00000047936,ENSG00000066468,ENSG00000085741,ENSG00000101384,ENSG00000106366,ENSG00000107831,ENSG00000112175,ENSG00000117707,ENSG00000122585,ENSG00000124664,ENSG00000128602,ENSG00000130700,ENSG00000134852,ENSG00000135547,ENSG00000136574,ENSG00000139352,ENSG00000139515,ENSG00000153162,ENSG00000156574,ENSG00000162552,ENSG00000162992,ENSG00000163623,ENSG00000198719
GO:1900271	12	32	0.00445051608263961	regulation_of_long-term_synaptic_potentiation	ENSG00000104327,ENSG00000105662,ENSG00000105894,ENSG00000133216,ENSG00000149295,ENSG00000163485,ENSG00000164742,ENSG00000168329,ENSG00000172137,ENSG00000175344,ENSG00000189056,ENSG00000204305
GO:2001222	12	32	0.00445051608263961	regulation_of_neuron_migration	ENSG00000006210,ENSG00000050030,ENSG00000070808,ENSG00000112137,ENSG00000147437,ENSG00000156687,ENSG00000163623,ENSG00000168038,ENSG00000168542,ENSG00000171943,ENSG00000185737,ENSG00000189056
GO:0002011	14	42	0.00447428659296808	morphogenesis_of_an_epithelial_sheet	ENSG00000101144,ENSG00000101384,ENSG00000112175,ENSG00000113070,ENSG00000128917,ENSG00000134250,ENSG00000139567,ENSG00000142871,ENSG00000151694,ENSG00000154764,ENSG00000160007,ENSG00000161638,ENSG00000162493,ENSG00000262406
GO:0010043	13	37	0.00450854236927244	response_to_zinc_ion	ENSG00000006071,ENSG00000087250,ENSG00000089041,ENSG00000101958,ENSG00000104267,ENSG00000105697,ENSG00000118520,ENSG00000122986,ENSG00000125148,ENSG00000143546,ENSG00000145888,ENSG00000180176,ENSG00000242252
GO:0010718	13	37	0.00450854236927244	positive_regulation_of_epithelial_to_mesenchymal_transition	ENSG00000016082,ENSG00000018408,ENSG00000057149,ENSG00000092969,ENSG00000101144,ENSG00000101384,ENSG00000106991,ENSG00000115170,ENSG00000119699,ENSG00000122691,ENSG00000130558,ENSG00000148737,ENSG00000162493
GO:2001258	13	37	0.00450854236927244	negative_regulation_of_cation_channel_activity	ENSG00000069696,ENSG00000088320,ENSG00000114279,ENSG00000120088,ENSG00000125510,ENSG00000130427,ENSG00000133216,ENSG00000134640,ENSG00000149295,ENSG00000151577,ENSG00000180509,ENSG00000186439,ENSG00000276289
GO:0007616	10	23	0.00475209120398973	long-term_memory	ENSG00000058335,ENSG00000100968,ENSG00000104327,ENSG00000149295,ENSG00000155511,ENSG00000161681,ENSG00000164742,ENSG00000169220,ENSG00000174576,ENSG00000189056
GO:0035137	10	23	0.00475209120398973	hindlimb_morphogenesis	ENSG00000008196,ENSG00000052850,ENSG00000075388,ENSG00000107779,ENSG00000107831,ENSG00000108379,ENSG00000122691,ENSG00000125965,ENSG00000147257,ENSG00000154764
GO:0043267	10	23	0.00475209120398973	negative_regulation_of_potassium_ion_transport	ENSG00000055118,ENSG00000089250,ENSG00000102468,ENSG00000120899,ENSG00000134640,ENSG00000146469,ENSG00000164867,ENSG00000180509,ENSG00000182533,ENSG00000276289
GO:0060795	10	23	0.00475209120398973	cell_fate_commitment_involved_in_formation_of_primary_germ_layer	ENSG00000075891,ENSG00000104313,ENSG00000107779,ENSG00000107984,ENSG00000135374,ENSG00000145423,ENSG00000155760,ENSG00000156574,ENSG00000163508,ENSG00000275410
GO:1903523	10	23	0.00475209120398973	negative_regulation_of_blood_circulation	ENSG00000018625,ENSG00000105851,ENSG00000120907,ENSG00000148926,ENSG00000163485,ENSG00000171388,ENSG00000181104,ENSG00000196689,ENSG00000204217,ENSG00000204305
GO:0044304	16	53	0.00479422742424706	main_axon	ENSG00000078018,ENSG00000110436,ENSG00000129159,ENSG00000136531,ENSG00000143473,ENSG00000144285,ENSG00000145708,ENSG00000150672,ENSG00000154096,ENSG00000163485,ENSG00000163531,ENSG00000184144,ENSG00000186868,ENSG00000187094,ENSG00000196876,ENSG00000197971
GO:0099072	16	53	0.00479422742424706	regulation_of_postsynaptic_membrane_neurotransmitter_receptor_levels	ENSG00000006116,ENSG00000008277,ENSG00000069696,ENSG00000076716,ENSG00000108231,ENSG00000109339,ENSG00000121853,ENSG00000121905,ENSG00000137845,ENSG00000150672,ENSG00000151577,ENSG00000157601,ENSG00000166862,ENSG00000183098,ENSG00000188803,ENSG00000259207
GO:1901216	20	76	0.00517877036945264	positive_regulation_of_neuron_death	ENSG00000004139,ENSG00000008196,ENSG00000068024,ENSG00000077264,ENSG00000092969,ENSG00000105737,ENSG00000107984,ENSG00000117560,ENSG00000118689,ENSG00000135333,ENSG00000139352,ENSG00000142185,ENSG00000163485,ENSG00000164418,ENSG00000168209,ENSG00000169174,ENSG00000186318,ENSG00000186868,ENSG00000197442,ENSG00000213949
GO:0007205	9	19	0.00519334374766555	protein_kinase_C-activating_G_protein-coupled_receptor_signaling_pathway	ENSG00000078401,ENSG00000100739,ENSG00000114737,ENSG00000135312,ENSG00000135914,ENSG00000168539,ENSG00000172020,ENSG00000181104,ENSG00000187094
GO:0010818	9	19	0.00519334374766555	T_cell_chemotaxis	ENSG00000064651,ENSG00000105851,ENSG00000137077,ENSG00000137845,ENSG00000143184,ENSG00000151694,ENSG00000156234,ENSG00000161921,ENSG00000169248
GO:0014912	9	19	0.00519334374766555	negative_regulation_of_smooth_muscle_cell_migration	ENSG00000081189,ENSG00000106366,ENSG00000107779,ENSG00000115461,ENSG00000141052,ENSG00000173334,ENSG00000181092,ENSG00000185532,ENSG00000204472
GO:0034698	9	19	0.00519334374766555	response_to_gonadotropin	ENSG00000069702,ENSG00000121853,ENSG00000122641,ENSG00000125618,ENSG00000138039,ENSG00000145242,ENSG00000165474,ENSG00000184349,ENSG00000184937
GO:0042481	9	19	0.00519334374766555	regulation_of_odontogenesis	ENSG00000064300,ENSG00000078401,ENSG00000107831,ENSG00000115596,ENSG00000124813,ENSG00000135925,ENSG00000154856,ENSG00000164761,ENSG00000174059
GO:0045236	7	11	0.00519334374766555	CXCR_chemokine_receptor_binding	ENSG00000006210,ENSG00000124875,ENSG00000156234,ENSG00000163734,ENSG00000163736,ENSG00000163737,ENSG00000169248
GO:0048873	9	19	0.00519334374766555	homeostasis_of_number_of_cells_within_a_tissue	ENSG00000089041,ENSG00000090554,ENSG00000117020,ENSG00000122122,ENSG00000128602,ENSG00000152266,ENSG00000164867,ENSG00000174564,ENSG00000181104
GO:0071498	7	11	0.00519334374766555	cellular_response_to_fluid_shear_stress	ENSG00000081189,ENSG00000104267,ENSG00000105825,ENSG00000120899,ENSG00000127528,ENSG00000137764,ENSG00000171150
GO:0071695	29	131	0.00519334374766555	anatomical_structure_maturation	ENSG00000006210,ENSG00000012223,ENSG00000017427,ENSG00000062038,ENSG00000075891,ENSG00000082175,ENSG00000087245,ENSG00000092969,ENSG00000100219,ENSG00000118689,ENSG00000120899,ENSG00000124882,ENSG00000125730,ENSG00000127528,ENSG00000130427,ENSG00000136160,ENSG00000139567,ENSG00000141837,ENSG00000152266,ENSG00000153234,ENSG00000163273,ENSG00000163531,ENSG00000163623,ENSG00000165731,ENSG00000168329…
GO:0072538	9	19	0.00519334374766555	T-helper_17_type_immune_response	ENSG00000065675,ENSG00000069667,ENSG00000122224,ENSG00000137265,ENSG00000143365,ENSG00000144802,ENSG00000156127,ENSG00000162594,ENSG00000162711
GO:0099623	9	19	0.00519334374766555	regulation_of_cardiac_muscle_cell_membrane_repolarization	ENSG00000053918,ENSG00000055118,ENSG00000153956,ENSG00000157388,ENSG00000158286,ENSG00000175206,ENSG00000180509,ENSG00000182533,ENSG00000276289
GO:2000515	9	19	0.00519334374766555	negative_regulation_of_CD4-positive,_alpha-beta_T_cell_activation	ENSG00000020633,ENSG00000077238,ENSG00000105639,ENSG00000117586,ENSG00000143184,ENSG00000168961,ENSG00000170298,ENSG00000171150,ENSG00000171916
GO:0032922	14	43	0.00523951236246666	circadian_regulation_of_gene_expression	ENSG00000064300,ENSG00000069667,ENSG00000104856,ENSG00000106546,ENSG00000115738,ENSG00000126368,ENSG00000131910,ENSG00000134852,ENSG00000143365,ENSG00000149295,ENSG00000151577,ENSG00000164326,ENSG00000186951,ENSG00000275410
GO:0098631	14	43	0.00523951236246666	cell_adhesion_mediator_activity	ENSG00000099866,ENSG00000134115,ENSG00000137809,ENSG00000148948,ENSG00000149564,ENSG00000162631,ENSG00000163531,ENSG00000164171,ENSG00000171587,ENSG00000177103,ENSG00000184144,ENSG00000196776,ENSG00000198053,ENSG00000213949
GO:0060043	13	38	0.00537132045097988	regulation_of_cardiac_muscle_cell_proliferation	ENSG00000066468,ENSG00000069702,ENSG00000078579,ENSG00000081189,ENSG00000082482,ENSG00000089225,ENSG00000102678,ENSG00000107779,ENSG00000135547,ENSG00000143995,ENSG00000152661,ENSG00000163217,ENSG00000183691
GO:0005160	8	15	0.00540491276851713	transforming_growth_factor_beta_receptor_binding	ENSG00000069702,ENSG00000092969,ENSG00000104899,ENSG00000106991,ENSG00000119699,ENSG00000137834,ENSG00000143768,ENSG00000243709
GO:0010894	8	15	0.00540491276851713	negative_regulation_of_steroid_biosynthetic_process	ENSG00000012504,ENSG00000019549,ENSG00000112175,ENSG00000117707,ENSG00000162344,ENSG00000162552,ENSG00000162676,ENSG00000204740
GO:0030539	8	15	0.00540491276851713	male_genitalia_development	ENSG00000070193,ENSG00000107831,ENSG00000112175,ENSG00000134853,ENSG00000138039,ENSG00000153162,ENSG00000169071,ENSG00000184937
GO:0071379	8	15	0.00540491276851713	cellular_response_to_prostaglandin_stimulus	ENSG00000041982,ENSG00000104332,ENSG00000117586,ENSG00000122420,ENSG00000125384,ENSG00000171132,ENSG00000171522,ENSG00000186469
GO:0051101	23	95	0.00587313168047918	regulation_of_DNA_binding	ENSG00000009709,ENSG00000016082,ENSG00000017427,ENSG00000069399,ENSG00000100292,ENSG00000115738,ENSG00000117318,ENSG00000118113,ENSG00000122691,ENSG00000128342,ENSG00000128602,ENSG00000134259,ENSG00000135547,ENSG00000137265,ENSG00000139515,ENSG00000141052,ENSG00000149948,ENSG00000162992,ENSG00000164107,ENSG00000164171,ENSG00000184828,ENSG00000185345,ENSG00000204305
GO:0071260	17	60	0.00592421442991683	cellular_response_to_mechanical_stimulus	ENSG00000018625,ENSG00000026103,ENSG00000068024,ENSG00000085741,ENSG00000095015,ENSG00000106991,ENSG00000111321,ENSG00000117394,ENSG00000120949,ENSG00000135744,ENSG00000137673,ENSG00000152661,ENSG00000153162,ENSG00000164171,ENSG00000171522,ENSG00000175206,ENSG00000240583
GO:2000243	17	60	0.00592421442991683	positive_regulation_of_reproductive_process	ENSG00000068024,ENSG00000075073,ENSG00000104918,ENSG00000112486,ENSG00000115353,ENSG00000122641,ENSG00000136160,ENSG00000145888,ENSG00000146469,ENSG00000162552,ENSG00000163083,ENSG00000169403,ENSG00000169836,ENSG00000169860,ENSG00000180914,ENSG00000184937,ENSG00000186792
GO:0042036	10	24	0.00594806666670386	negative_regulation_of_cytokine_biosynthetic_process	ENSG00000069399,ENSG00000071575,ENSG00000081237,ENSG00000121853,ENSG00000122641,ENSG00000123999,ENSG00000137764,ENSG00000163083,ENSG00000168918,ENSG00000197561
GO:0009880	14	44	0.0061981902187101	embryonic_pattern_specification	ENSG00000066468,ENSG00000070193,ENSG00000090776,ENSG00000099250,ENSG00000101144,ENSG00000137834,ENSG00000154764,ENSG00000156574,ENSG00000163251,ENSG00000163501,ENSG00000166225,ENSG00000184344,ENSG00000184937,ENSG00000198719
GO:0002467	6	8	0.0063483595879355	germinal_center_formation	ENSG00000069399,ENSG00000081189,ENSG00000151694,ENSG00000156234,ENSG00000159958,ENSG00000172578
GO:0002864	6	8	0.0063483595879355	regulation_of_acute_inflammatory_response_to_antigenic_stimulus	ENSG00000010671,ENSG00000118432,ENSG00000125730,ENSG00000158869,ENSG00000164129,ENSG00000174564
GO:0005172	6	8	0.0063483595879355	vascular_endothelial_growth_factor_receptor_binding	ENSG00000105767,ENSG00000119630,ENSG00000161638,ENSG00000165197,ENSG00000173511,ENSG00000259207
GO:0014061	6	8	0.0063483595879355	regulation_of_norepinephrine_secretion	ENSG00000121853,ENSG00000135744,ENSG00000150594,ENSG00000169313,ENSG00000169860,ENSG00000180914
GO:0021984	6	8	0.0063483595879355	adenohypophysis_development	ENSG00000106128,ENSG00000107831,ENSG00000118702,ENSG00000140279,ENSG00000149295,ENSG00000162552
GO:0031282	6	8	0.0063483595879355	regulation_of_guanylate_cyclase_activity	ENSG00000007171,ENSG00000089250,ENSG00000121905,ENSG00000164867,ENSG00000197273,ENSG00000198570
GO:0033077	16	55	0.0063483595879355	T_cell_differentiation_in_thymus	ENSG00000081237,ENSG00000112486,ENSG00000115085,ENSG00000129465,ENSG00000143772,ENSG00000151694,ENSG00000155760,ENSG00000162552,ENSG00000163251,ENSG00000163501,ENSG00000167286,ENSG00000168685,ENSG00000172575,ENSG00000175097,ENSG00000179388,ENSG00000198286
GO:0033605	6	8	0.0063483595879355	positive_regulation_of_catecholamine_secretion	ENSG00000067715,ENSG00000082556,ENSG00000146469,ENSG00000164326,ENSG00000180914,ENSG00000185149
GO:0042043	6	8	0.0063483595879355	neurexin_family_protein_binding	ENSG00000102362,ENSG00000146938,ENSG00000164674,ENSG00000165246,ENSG00000169760,ENSG00000170835
GO:0060158	6	8	0.0063483595879355	phospholipase_C-activating_dopamine_receptor_signaling_pathway	ENSG00000060558,ENSG00000149295,ENSG00000151577,ENSG00000156049,ENSG00000169676,ENSG00000184845
GO:0060347	6	8	0.0063483595879355	heart_trabecula_formation	ENSG00000069702,ENSG00000120156,ENSG00000135547,ENSG00000154734,ENSG00000163217,ENSG00000182533
GO:0072148	6	8	0.0063483595879355	epithelial_cell_fate_commitment	ENSG00000099250,ENSG00000115170,ENSG00000117707,ENSG00000162493,ENSG00000162992,ENSG00000198719
GO:0090288	28	127	0.0063483595879355	negative_regulation_of_cellular_response_to_growth_factor_stimulus	ENSG00000064300,ENSG00000069702,ENSG00000101938,ENSG00000104332,ENSG00000105767,ENSG00000107984,ENSG00000113905,ENSG00000119699,ENSG00000135744,ENSG00000136110,ENSG00000137834,ENSG00000145423,ENSG00000151694,ENSG00000152804,ENSG00000156234,ENSG00000156535,ENSG00000157240,ENSG00000162552,ENSG00000167941,ENSG00000168509,ENSG00000168939,ENSG00000169856,ENSG00000171388,ENSG00000176194,ENSG00000183691…
GO:1903779	16	55	0.0063483595879355	regulation_of_cardiac_conduction	ENSG00000018625,ENSG00000067842,ENSG00000069431,ENSG00000089250,ENSG00000100678,ENSG00000118160,ENSG00000132681,ENSG00000135744,ENSG00000157087,ENSG00000158286,ENSG00000163273,ENSG00000175206,ENSG00000183023,ENSG00000186439,ENSG00000198626,ENSG00000198838
GO:1904707	11	29	0.0063483595879355	positive_regulation_of_vascular_smooth_muscle_cell_proliferation	ENSG00000017427,ENSG00000078401,ENSG00000087245,ENSG00000100311,ENSG00000102678,ENSG00000107779,ENSG00000115461,ENSG00000135312,ENSG00000135744,ENSG00000154734,ENSG00000197442
GO:1904889	6	8	0.0063483595879355	regulation_of_excitatory_synapse_assembly	ENSG00000152208,ENSG00000153707,ENSG00000154764,ENSG00000179915,ENSG00000196083,ENSG00000196189
GO:1990089	13	39	0.0063483595879355	response_to_nerve_growth_factor	ENSG00000104435,ENSG00000105894,ENSG00000107263,ENSG00000107295,ENSG00000110680,ENSG00000118689,ENSG00000129159,ENSG00000134259,ENSG00000134313,ENSG00000148053,ENSG00000185652,ENSG00000186868,ENSG00000196689
GO:0035767	9	20	0.00661246604858315	endothelial_cell_chemotaxis	ENSG00000075388,ENSG00000099250,ENSG00000113578,ENSG00000113905,ENSG00000123358,ENSG00000156234,ENSG00000156427,ENSG00000179388,ENSG00000196468
GO:0042533	9	20	0.00661246604858315	tumor_necrosis_factor_biosynthetic_process	ENSG00000069399,ENSG00000120949,ENSG00000121853,ENSG00000129988,ENSG00000165168,ENSG00000168329,ENSG00000174125,ENSG00000197471,ENSG00000204305
GO:0021675	17	61	0.00670056236027194	nerve_development	ENSG00000016082,ENSG00000064300,ENSG00000075891,ENSG00000079215,ENSG00000099250,ENSG00000133216,ENSG00000134259,ENSG00000135919,ENSG00000145864,ENSG00000154928,ENSG00000165731,ENSG00000166206,ENSG00000171119,ENSG00000184058,ENSG00000185652,ENSG00000186297,ENSG00000198121
GO:0035773	15	50	0.00677708014285233	insulin_secretion_involved_in_cellular_response_to_glucose_stimulus	ENSG00000012504,ENSG00000054356,ENSG00000100068,ENSG00000115263,ENSG00000126368,ENSG00000131620,ENSG00000139515,ENSG00000145242,ENSG00000147003,ENSG00000150594,ENSG00000155093,ENSG00000162337,ENSG00000166263,ENSG00000171132,ENSG00000184349
GO:0005583	5	5	0.00696459610140374	fibrillar_collagen_trimer	ENSG00000019169,ENSG00000139219,ENSG00000139329,ENSG00000168542,ENSG00000196739
GO:0031987	5	5	0.00696459610140374	locomotion_involved_in_locomotory_behavior	ENSG00000121853,ENSG00000149295,ENSG00000151577,ENSG00000159200,ENSG00000174804
GO:0032060	5	5	0.00696459610140374	bleb_assembly	ENSG00000089041,ENSG00000109099,ENSG00000134531,ENSG00000171517,ENSG00000198121
GO:0071347	30	141	0.00696459610140374	cellular_response_to_interleukin-1	ENSG00000006210,ENSG00000055208,ENSG00000069667,ENSG00000078401,ENSG00000090376,ENSG00000104312,ENSG00000104332,ENSG00000107968,ENSG00000108688,ENSG00000108702,ENSG00000115008,ENSG00000115009,ENSG00000115598,ENSG00000126368,ENSG00000127528,ENSG00000133048,ENSG00000134070,ENSG00000137077,ENSG00000143184,ENSG00000147488,ENSG00000148346,ENSG00000171564,ENSG00000172156,ENSG00000172724,ENSG00000181374…
GO:0072205	5	5	0.00696459610140374	metanephric_collecting_duct_development	ENSG00000075891,ENSG00000104327,ENSG00000125618,ENSG00000151208,ENSG00000188064
GO:0044325	24	103	0.00702764106568833	ion_channel_binding	ENSG00000006071,ENSG00000036828,ENSG00000053918,ENSG00000069431,ENSG00000079841,ENSG00000089250,ENSG00000114279,ENSG00000115738,ENSG00000117016,ENSG00000129159,ENSG00000129682,ENSG00000143473,ENSG00000152413,ENSG00000158286,ENSG00000166257,ENSG00000175497,ENSG00000176406,ENSG00000180509,ENSG00000182533,ENSG00000183023,ENSG00000185313,ENSG00000186439,ENSG00000198626,ENSG00000276289
GO:0045408	8	16	0.007095098486537	regulation_of_interleukin-6_biosynthetic_process	ENSG00000112116,ENSG00000121853,ENSG00000124882,ENSG00000150455,ENSG00000168918,ENSG00000169403,ENSG00000174125,ENSG00000204305
GO:0045686	8	16	0.007095098486537	negative_regulation_of_glial_cell_differentiation	ENSG00000115738,ENSG00000126368,ENSG00000143507,ENSG00000151577,ENSG00000163623,ENSG00000170075,ENSG00000180210,ENSG00000183691
GO:0060334	8	16	0.007095098486537	regulation_of_interferon-gamma-mediated_signaling_pathway	ENSG00000027697,ENSG00000074966,ENSG00000110169,ENSG00000118520,ENSG00000159128,ENSG00000163982,ENSG00000184557,ENSG00000237693
GO:0060396	8	16	0.007095098486537	growth_hormone_receptor_signaling_pathway	ENSG00000105639,ENSG00000112964,ENSG00000113494,ENSG00000120833,ENSG00000136488,ENSG00000172179,ENSG00000204414,ENSG00000213218
GO:1901888	19	73	0.00709614638394602	regulation_of_cell_junction_assembly	ENSG00000019549,ENSG00000044524,ENSG00000046653,ENSG00000099250,ENSG00000104332,ENSG00000107263,ENSG00000113905,ENSG00000120156,ENSG00000124145,ENSG00000135744,ENSG00000139567,ENSG00000152661,ENSG00000154096,ENSG00000159640,ENSG00000162552,ENSG00000163251,ENSG00000163347,ENSG00000184349,ENSG00000197822
GO:0002076	7	12	0.00711203249967776	osteoblast_development	ENSG00000068024,ENSG00000087494,ENSG00000100068,ENSG00000124813,ENSG00000160801,ENSG00000162337,ENSG00000242252
GO:0010042	7	12	0.00711203249967776	response_to_manganese_ion	ENSG00000118520,ENSG00000168615,ENSG00000172071,ENSG00000180176,ENSG00000185345,ENSG00000186318,ENSG00000196660
GO:0045683	7	12	0.00711203249967776	negative_regulation_of_epidermis_development	ENSG00000062038,ENSG00000064300,ENSG00000122641,ENSG00000128602,ENSG00000172016,ENSG00000184344,ENSG00000198719
GO:0048148	7	12	0.00711203249967776	behavioral_response_to_cocaine	ENSG00000069696,ENSG00000082556,ENSG00000102468,ENSG00000149295,ENSG00000151577,ENSG00000152413,ENSG00000184845
GO:0002755	10	25	0.00725534776414343	MyD88-dependent_toll-like_receptor_signaling_pathway	ENSG00000010671,ENSG00000055208,ENSG00000090376,ENSG00000095015,ENSG00000134070,ENSG00000135218,ENSG00000150455,ENSG00000154589,ENSG00000173366,ENSG00000174125
GO:0010453	10	25	0.00725534776414343	regulation_of_cell_fate_commitment	ENSG00000009709,ENSG00000085741,ENSG00000107779,ENSG00000107984,ENSG00000124664,ENSG00000145423,ENSG00000155760,ENSG00000162594,ENSG00000174332,ENSG00000184344
GO:0043368	10	25	0.00725534776414343	positive_T_cell_selection	ENSG00000081237,ENSG00000115085,ENSG00000122224,ENSG00000137265,ENSG00000143772,ENSG00000156127,ENSG00000162594,ENSG00000167286,ENSG00000172673,ENSG00000197471
GO:0002262	26	116	0.00729075324632251	myeloid_cell_homeostasis	ENSG00000049130,ENSG00000069122,ENSG00000069702,ENSG00000100292,ENSG00000105639,ENSG00000110911,ENSG00000111252,ENSG00000115738,ENSG00000117400,ENSG00000118689,ENSG00000121989,ENSG00000122641,ENSG00000123338,ENSG00000123999,ENSG00000127528,ENSG00000130427,ENSG00000134954,ENSG00000143772,ENSG00000151012,ENSG00000151694,ENSG00000153208,ENSG00000157404,ENSG00000158869,ENSG00000168918,ENSG00000180353…
GO:0002931	13	40	0.00741079212369845	response_to_ischemia	ENSG00000006210,ENSG00000036828,ENSG00000070808,ENSG00000073150,ENSG00000081189,ENSG00000089041,ENSG00000152661,ENSG00000159200,ENSG00000165474,ENSG00000168329,ENSG00000182578,ENSG00000187848,ENSG00000197442
GO:0045620	13	40	0.00741079212369845	negative_regulation_of_lymphocyte_differentiation	ENSG00000020633,ENSG00000077238,ENSG00000104332,ENSG00000105639,ENSG00000115738,ENSG00000117586,ENSG00000122641,ENSG00000123999,ENSG00000135144,ENSG00000163501,ENSG00000171150,ENSG00000171855,ENSG00000188379
GO:0043277	12	35	0.00759964669451237	apoptotic_cell_clearance	ENSG00000019169,ENSG00000092445,ENSG00000125730,ENSG00000135218,ENSG00000140545,ENSG00000153208,ENSG00000171044,ENSG00000181790,ENSG00000183087,ENSG00000224389,ENSG00000244731,ENSG00000259207
GO:0003401	9	21	0.00834419502483975	axis_elongation	ENSG00000041982,ENSG00000066468,ENSG00000070193,ENSG00000085741,ENSG00000104332,ENSG00000109321,ENSG00000113578,ENSG00000145423,ENSG00000275410
GO:1904467	9	21	0.00834419502483975	regulation_of_tumor_necrosis_factor_secretion	ENSG00000006210,ENSG00000012504,ENSG00000027697,ENSG00000115008,ENSG00000118113,ENSG00000121853,ENSG00000135077,ENSG00000163251,ENSG00000168961
GO:0010658	13	41	0.00879129775354811	striated_muscle_cell_apoptotic_process	ENSG00000062524,ENSG00000070808,ENSG00000101144,ENSG00000125618,ENSG00000127928,ENSG00000135547,ENSG00000135744,ENSG00000136574,ENSG00000141052,ENSG00000145423,ENSG00000164107,ENSG00000180871,ENSG00000197442
GO:0050840	13	41	0.00879129775354811	extracellular_matrix_binding	ENSG00000005961,ENSG00000049540,ENSG00000100097,ENSG00000113140,ENSG00000118785,ENSG00000135413,ENSG00000142871,ENSG00000154736,ENSG00000163131,ENSG00000164171,ENSG00000168615,ENSG00000196104,ENSG00000259207
GO:0050864	30	144	0.00892308915051769	regulation_of_B_cell_activation	ENSG00000004468,ENSG00000010671,ENSG00000012124,ENSG00000081189,ENSG00000081237,ENSG00000100219,ENSG00000101974,ENSG00000104332,ENSG00000106546,ENSG00000109743,ENSG00000115738,ENSG00000117586,ENSG00000122122,ENSG00000122641,ENSG00000123338,ENSG00000123999,ENSG00000134215,ENSG00000139193,ENSG00000146072,ENSG00000150455,ENSG00000153064,ENSG00000155307,ENSG00000159958,ENSG00000168918,ENSG00000175505…
GO:0034121	15	52	0.00901329798570419	regulation_of_toll-like_receptor_signaling_pathway	ENSG00000004139,ENSG00000012223,ENSG00000090376,ENSG00000092445,ENSG00000126368,ENSG00000129988,ENSG00000134242,ENSG00000135218,ENSG00000137265,ENSG00000150455,ENSG00000154589,ENSG00000162676,ENSG00000164251,ENSG00000174125,ENSG00000276600
GO:0038179	10	26	0.00901329798570419	neurotrophin_signaling_pathway	ENSG00000064300,ENSG00000101134,ENSG00000107263,ENSG00000134259,ENSG00000134313,ENSG00000135744,ENSG00000148053,ENSG00000166225,ENSG00000168209,ENSG00000185652
GO:0038127	25	112	0.00911144640432121	ERBB_signaling_pathway	ENSG00000070159,ENSG00000072135,ENSG00000107295,ENSG00000109321,ENSG00000113070,ENSG00000115325,ENSG00000117560,ENSG00000120899,ENSG00000124882,ENSG00000135744,ENSG00000138193,ENSG00000148082,ENSG00000150594,ENSG00000151422,ENSG00000151694,ENSG00000153233,ENSG00000158458,ENSG00000158517,ENSG00000163485,ENSG00000169752,ENSG00000171150,ENSG00000174808,ENSG00000180008,ENSG00000196660,ENSG00000213949
GO:0001702	8	17	0.00912811393449709	gastrulation_with_mouth_forming_second	ENSG00000100068,ENSG00000114739,ENSG00000115170,ENSG00000121989,ENSG00000156574,ENSG00000162337,ENSG00000166225,ENSG00000184344
GO:0005112	8	17	0.00912811393449709	Notch_binding	ENSG00000101384,ENSG00000128917,ENSG00000134115,ENSG00000135144,ENSG00000151694,ENSG00000187957,ENSG00000198719,ENSG00000204301
GO:0006883	6	9	0.00912811393449709	cellular_sodium_ion_homeostasis	ENSG00000018625,ENSG00000075673,ENSG00000132681,ENSG00000135744,ENSG00000160183,ENSG00000183023
GO:0016540	6	9	0.00912811393449709	protein_autoprocessing	ENSG00000125851,ENSG00000167755,ENSG00000168509,ENSG00000169174,ENSG00000184012,ENSG00000196188
GO:0042976	6	9	0.00912811393449709	activation_of_Janus_kinase_activity	ENSG00000112964,ENSG00000113494,ENSG00000120899,ENSG00000135744,ENSG00000160712,ENSG00000162594
GO:0045125	6	9	0.00912811393449709	bioactive_lipid_receptor_activity	ENSG00000147145,ENSG00000170989,ENSG00000171517,ENSG00000180739,ENSG00000198121,ENSG00000213694
GO:0048149	6	9	0.00912811393449709	behavioral_response_to_ethanol	ENSG00000069696,ENSG00000112038,ENSG00000133958,ENSG00000145708,ENSG00000149295,ENSG00000151577
GO:0048172	6	9	0.00912811393449709	regulation_of_short-term_neuronal_synaptic_plasticity	ENSG00000102003,ENSG00000118160,ENSG00000144290,ENSG00000164418,ENSG00000188803,ENSG00000237515
GO:0048286	11	31	0.00912811393449709	lung_alveolus_development	ENSG00000066468,ENSG00000070193,ENSG00000082175,ENSG00000115461,ENSG00000119699,ENSG00000128342,ENSG00000141052,ENSG00000151012,ENSG00000162878,ENSG00000196182,ENSG00000204217
GO:0060452	6	9	0.00912811393449709	positive_regulation_of_cardiac_muscle_contraction	ENSG00000053918,ENSG00000116741,ENSG00000118523,ENSG00000120907,ENSG00000158286,ENSG00000175206
GO:0060571	8	17	0.00912811393449709	morphogenesis_of_an_epithelial_fold	ENSG00000066468,ENSG00000070193,ENSG00000101144,ENSG00000112175,ENSG00000134245,ENSG00000143869,ENSG00000156574,ENSG00000183691
GO:0060712	6	9	0.00912811393449709	spongiotrophoblast_layer_development	ENSG00000123572,ENSG00000128342,ENSG00000148926,ENSG00000167244,ENSG00000183734,ENSG00000184557
GO:0061577	6	9	0.00912811393449709	calcium_ion_transmembrane_transport_via_high_voltage-gated_calcium_channel	ENSG00000067191,ENSG00000089250,ENSG00000151067,ENSG00000153956,ENSG00000165995,ENSG00000175206
GO:0072677	8	17	0.00912811393449709	eosinophil_migration	ENSG00000006210,ENSG00000108688,ENSG00000108702,ENSG00000143184,ENSG00000171522,ENSG00000172156,ENSG00000181374,ENSG00000196639
GO:0021536	16	58	0.00936171975031741	diencephalon_development	ENSG00000016082,ENSG00000070193,ENSG00000099250,ENSG00000105894,ENSG00000106128,ENSG00000107779,ENSG00000107831,ENSG00000118702,ENSG00000128602,ENSG00000129159,ENSG00000134954,ENSG00000140279,ENSG00000149295,ENSG00000153234,ENSG00000162552,ENSG00000183691
GO:0005342	26	119	0.00953423422704306	organic_acid_transmembrane_transporter_activity	ENSG00000003989,ENSG00000010379,ENSG00000011083,ENSG00000040487,ENSG00000079215,ENSG00000091664,ENSG00000103569,ENSG00000106688,ENSG00000110436,ENSG00000111181,ENSG00000118777,ENSG00000130304,ENSG00000132164,ENSG00000139155,ENSG00000139974,ENSG00000147100,ENSG00000151012,ENSG00000152779,ENSG00000157103,ENSG00000162383,ENSG00000165449,ENSG00000165970,ENSG00000168679,ENSG00000174899,ENSG00000179520…
GO:0007585	14	47	0.00954014047133586	respiratory_gaseous_exchange_by_respiratory_system	ENSG00000018625,ENSG00000049540,ENSG00000078401,ENSG00000101188,ENSG00000101204,ENSG00000145888,ENSG00000151617,ENSG00000153234,ENSG00000163485,ENSG00000169760,ENSG00000171388,ENSG00000173198,ENSG00000183287,ENSG00000196182
GO:0051428	7	13	0.00958168410964287	peptide_hormone_receptor_binding	ENSG00000087258,ENSG00000087494,ENSG00000118702,ENSG00000146469,ENSG00000147437,ENSG00000152266,ENSG00000187094
GO:0060039	7	13	0.00958168410964287	pericardium_development	ENSG00000089225,ENSG00000101144,ENSG00000112175,ENSG00000128917,ENSG00000164107,ENSG00000173706,ENSG00000184937
GO:1902993	7	13	0.00958168410964287	positive_regulation_of_amyloid_precursor_protein_catabolic_process	ENSG00000027697,ENSG00000143590,ENSG00000160179,ENSG00000169242,ENSG00000175344,ENSG00000186088,ENSG00000204305
GO:0035579	18	70	0.0098754098305401	specific_granule_membrane	ENSG00000059804,ENSG00000068650,ENSG00000104043,ENSG00000105383,ENSG00000109743,ENSG00000117971,ENSG00000122861,ENSG00000122986,ENSG00000127329,ENSG00000135218,ENSG00000137845,ENSG00000142185,ENSG00000165168,ENSG00000166527,ENSG00000171860,ENSG00000172794,ENSG00000173391,ENSG00000196776
GO:0006641	20	82	0.00994135340405462	triglyceride_metabolic_process	ENSG00000087237,ENSG00000091583,ENSG00000105851,ENSG00000110244,ENSG00000118137,ENSG00000125730,ENSG00000130304,ENSG00000130649,ENSG00000131482,ENSG00000145384,ENSG00000163586,ENSG00000164434,ENSG00000165953,ENSG00000169174,ENSG00000170323,ENSG00000182533,ENSG00000187546,ENSG00000197208,ENSG00000229894,ENSG00000266200
GO:0051385	9	22	0.010335127765688	response_to_mineralocorticoid	ENSG00000078401,ENSG00000118523,ENSG00000118689,ENSG00000135312,ENSG00000165168,ENSG00000166148,ENSG00000174576,ENSG00000175592,ENSG00000180176
GO:0072606	9	22	0.010335127765688	interleukin-8_secretion	ENSG00000007171,ENSG00000116824,ENSG00000132693,ENSG00000133048,ENSG00000134242,ENSG00000164251,ENSG00000168961,ENSG00000174125,ENSG00000181104
GO:1902692	9	22	0.010335127765688	regulation_of_neuroblast_proliferation	ENSG00000006210,ENSG00000080166,ENSG00000104290,ENSG00000105894,ENSG00000128602,ENSG00000149295,ENSG00000168329,ENSG00000176165,ENSG00000183662
GO:0006022	28	133	0.0104406852357192	aminoglycan_metabolic_process	ENSG00000019991,ENSG00000038427,ENSG00000055955,ENSG00000064886,ENSG00000076716,ENSG00000100311,ENSG00000103888,ENSG00000109956,ENSG00000113273,ENSG00000124145,ENSG00000130287,ENSG00000133048,ENSG00000133063,ENSG00000133800,ENSG00000139329,ENSG00000147257,ENSG00000154080,ENSG00000157766,ENSG00000162512,ENSG00000169439,ENSG00000172987,ENSG00000173083,ENSG00000179399,ENSG00000183098,ENSG00000186792…
GO:0015459	12	37	0.01062687847365	potassium_channel_regulator_activity	ENSG00000069431,ENSG00000069696,ENSG00000126562,ENSG00000130226,ENSG00000145936,ENSG00000175497,ENSG00000180509,ENSG00000182132,ENSG00000182533,ENSG00000185774,ENSG00000197584,ENSG00000276289
GO:0046580	12	37	0.01062687847365	negative_regulation_of_Ras_protein_signal_transduction	ENSG00000035862,ENSG00000092969,ENSG00000107263,ENSG00000120907,ENSG00000133216,ENSG00000143322,ENSG00000155903,ENSG00000160007,ENSG00000168939,ENSG00000170667,ENSG00000173706,ENSG00000187678
GO:1903428	12	37	0.01062687847365	positive_regulation_of_reactive_oxygen_species_biosynthetic_process	ENSG00000068024,ENSG00000078401,ENSG00000118113,ENSG00000118689,ENSG00000120899,ENSG00000127528,ENSG00000135218,ENSG00000135744,ENSG00000163661,ENSG00000181790,ENSG00000196689,ENSG00000204472
GO:0038034	16	59	0.0106522310660049	signal_transduction_in_absence_of_ligand	ENSG00000006210,ENSG00000019549,ENSG00000049130,ENSG00000070193,ENSG00000082146,ENSG00000104313,ENSG00000115008,ENSG00000118689,ENSG00000122641,ENSG00000137764,ENSG00000139219,ENSG00000140379,ENSG00000148346,ENSG00000163737,ENSG00000165731,ENSG00000268643
GO:0006029	17	65	0.0107932684695787	proteoglycan_metabolic_process	ENSG00000017427,ENSG00000038427,ENSG00000109956,ENSG00000113273,ENSG00000130287,ENSG00000136110,ENSG00000138696,ENSG00000139219,ENSG00000148737,ENSG00000154080,ENSG00000157766,ENSG00000163501,ENSG00000173083,ENSG00000185352,ENSG00000196104,ENSG00000198108,ENSG00000204217
GO:0015386	5	6	0.0107932684695787	potassium:proton_antiporter_activity	ENSG00000066230,ENSG00000115616,ENSG00000180251,ENSG00000181804,ENSG00000197818
GO:0016595	5	6	0.0107932684695787	glutamate_binding	ENSG00000079215,ENSG00000106688,ENSG00000128683,ENSG00000136750,ENSG00000196277
GO:0032280	5	6	0.0107932684695787	symmetric_synapse	ENSG00000101188,ENSG00000120645,ENSG00000146938,ENSG00000165246,ENSG00000181072
GO:0032620	10	27	0.0107932684695787	interleukin-17_production	ENSG00000012504,ENSG00000065675,ENSG00000099985,ENSG00000108702,ENSG00000117586,ENSG00000122224,ENSG00000123338,ENSG00000136695,ENSG00000162594,ENSG00000168811
GO:0034358	10	27	0.0107932684695787	plasma_lipoprotein_particle	ENSG00000005421,ENSG00000038945,ENSG00000087237,ENSG00000091583,ENSG00000110244,ENSG00000118137,ENSG00000134339,ENSG00000148965,ENSG00000173432,ENSG00000198670
GO:0036122	5	6	0.0107932684695787	BMP_binding	ENSG00000105664,ENSG00000106991,ENSG00000125965,ENSG00000168509,ENSG00000204217
GO:0038003	5	6	0.0107932684695787	opioid_receptor_signaling_pathway	ENSG00000082556,ENSG00000102003,ENSG00000112038,ENSG00000116329,ENSG00000125510
GO:0042446	17	65	0.0107932684695787	hormone_biosynthetic_process	ENSG00000005379,ENSG00000070748,ENSG00000112175,ENSG00000113739,ENSG00000117594,ENSG00000137857,ENSG00000137869,ENSG00000140279,ENSG00000141837,ENSG00000148795,ENSG00000148926,ENSG00000153162,ENSG00000154080,ENSG00000160868,ENSG00000162552,ENSG00000162676,ENSG00000211452
GO:0060174	5	6	0.0107932684695787	limb_bud_formation	ENSG00000066468,ENSG00000070193,ENSG00000076356,ENSG00000108379,ENSG00000139219
GO:0070471	5	6	0.0107932684695787	uterine_smooth_muscle_contraction	ENSG00000075073,ENSG00000115353,ENSG00000135744,ENSG00000169836,ENSG00000180914
GO:0072611	5	6	0.0107932684695787	interleukin-13_secretion	ENSG00000056736,ENSG00000146072,ENSG00000168961,ENSG00000177663,ENSG00000188379
GO:0089717	5	6	0.0107932684695787	spanning_component_of_membrane	ENSG00000099834,ENSG00000146938,ENSG00000165246,ENSG00000169760,ENSG00000204217
GO:0090594	5	6	0.0107932684695787	inflammatory_response_to_wounding	ENSG00000100292,ENSG00000102265,ENSG00000115008,ENSG00000181104,ENSG00000204305
GO:0005604	19	77	0.010978969454318	basement_membrane	ENSG00000041982,ENSG00000065320,ENSG00000091128,ENSG00000100234,ENSG00000101439,ENSG00000102265,ENSG00000102678,ENSG00000105290,ENSG00000105894,ENSG00000113140,ENSG00000113296,ENSG00000132386,ENSG00000139219,ENSG00000154734,ENSG00000157766,ENSG00000184349,ENSG00000188153,ENSG00000188730,ENSG00000214274
GO:0002040	26	121	0.011221038074752	sprouting_angiogenesis	ENSG00000064300,ENSG00000099250,ENSG00000100292,ENSG00000102755,ENSG00000113578,ENSG00000117020,ENSG00000119630,ENSG00000120156,ENSG00000120899,ENSG00000121853,ENSG00000123358,ENSG00000127528,ENSG00000128917,ENSG00000134817,ENSG00000137764,ENSG00000139567,ENSG00000144891,ENSG00000161638,ENSG00000165197,ENSG00000166068,ENSG00000170381,ENSG00000173511,ENSG00000179388,ENSG00000183287,ENSG00000196411…
GO:0005184	8	18	0.0115447972632534	neuropeptide_hormone_activity	ENSG00000118702,ENSG00000122585,ENSG00000134443,ENSG00000146469,ENSG00000164326,ENSG00000175206,ENSG00000175868,ENSG00000187094
GO:0010996	8	18	0.0115447972632534	response_to_auditory_stimulus	ENSG00000018625,ENSG00000079215,ENSG00000105894,ENSG00000110076,ENSG00000129159,ENSG00000132932,ENSG00000149295,ENSG00000179915
GO:0048103	8	18	0.0115447972632534	somatic_stem_cell_division	ENSG00000066468,ENSG00000080166,ENSG00000092969,ENSG00000129682,ENSG00000154764,ENSG00000155760,ENSG00000157404,ENSG00000213626
GO:0060706	8	18	0.0115447972632534	cell_differentiation_involved_in_embryonic_placenta_development	ENSG00000122194,ENSG00000128342,ENSG00000137270,ENSG00000149418,ENSG00000163251,ENSG00000163508,ENSG00000183734,ENSG00000184557
GO:0070373	15	54	0.0115447972632534	negative_regulation_of_ERK1_and_ERK2_cascade	ENSG00000081237,ENSG00000100234,ENSG00000107263,ENSG00000120129,ENSG00000120875,ENSG00000128342,ENSG00000133216,ENSG00000139318,ENSG00000143507,ENSG00000153233,ENSG00000166068,ENSG00000169220,ENSG00000181092,ENSG00000187678,ENSG00000198053
GO:1903959	8	18	0.0115447972632534	regulation_of_anion_transmembrane_transport	ENSG00000018625,ENSG00000085563,ENSG00000116741,ENSG00000135744,ENSG00000168959,ENSG00000169403,ENSG00000185101,ENSG00000185950
GO:0050994	13	43	0.0116401704032377	regulation_of_lipid_catabolic_process	ENSG00000105851,ENSG00000106538,ENSG00000110244,ENSG00000118137,ENSG00000118432,ENSG00000122691,ENSG00000150594,ENSG00000163485,ENSG00000163586,ENSG00000171132,ENSG00000176194,ENSG00000185950,ENSG00000186951
GO:0043200	21	90	0.0119174897861683	response_to_amino_acid	ENSG00000078401,ENSG00000087245,ENSG00000100219,ENSG00000101958,ENSG00000105894,ENSG00000109738,ENSG00000110436,ENSG00000111276,ENSG00000118520,ENSG00000118523,ENSG00000121905,ENSG00000134853,ENSG00000139515,ENSG00000145431,ENSG00000145451,ENSG00000145888,ENSG00000148053,ENSG00000157005,ENSG00000165168,ENSG00000168542,ENSG00000170962
GO:0048146	12	38	0.0123359084795275	positive_regulation_of_fibroblast_proliferation	ENSG00000017427,ENSG00000064300,ENSG00000070193,ENSG00000100311,ENSG00000124882,ENSG00000134853,ENSG00000135744,ENSG00000145431,ENSG00000170962,ENSG00000174808,ENSG00000183087,ENSG00000240583
GO:0050732	12	38	0.0123359084795275	negative_regulation_of_peptidyl-tyrosine_phosphorylation	ENSG00000081237,ENSG00000104332,ENSG00000105767,ENSG00000111252,ENSG00000145423,ENSG00000154096,ENSG00000155307,ENSG00000171150,ENSG00000180008,ENSG00000184557,ENSG00000185652,ENSG00000277363
GO:0048706	23	103	0.0124922608852488	embryonic_skeletal_system_development	ENSG00000009709,ENSG00000052850,ENSG00000066468,ENSG00000081189,ENSG00000085741,ENSG00000101144,ENSG00000102678,ENSG00000104313,ENSG00000111049,ENSG00000119699,ENSG00000121989,ENSG00000122691,ENSG00000124813,ENSG00000134853,ENSG00000139219,ENSG00000143816,ENSG00000156103,ENSG00000156574,ENSG00000163501,ENSG00000177103,ENSG00000183691,ENSG00000184058,ENSG00000196092
GO:0003338	9	23	0.0125339670246684	metanephros_morphogenesis	ENSG00000070193,ENSG00000075891,ENSG00000104327,ENSG00000125618,ENSG00000128342,ENSG00000128602,ENSG00000162552,ENSG00000184937,ENSG00000188064
GO:0007274	9	23	0.0125339670246684	neuromuscular_synaptic_transmission	ENSG00000070748,ENSG00000101204,ENSG00000109991,ENSG00000117971,ENSG00000141837,ENSG00000168539,ENSG00000169684,ENSG00000179388,ENSG00000187848
GO:0010766	6	10	0.0125339670246684	negative_regulation_of_sodium_ion_transport	ENSG00000018625,ENSG00000126562,ENSG00000135919,ENSG00000151577,ENSG00000169174,ENSG00000171132
GO:0016500	6	10	0.0125339670246684	protein-hormone_receptor_activity	ENSG00000006831,ENSG00000109163,ENSG00000125618,ENSG00000135409,ENSG00000138039,ENSG00000165409
GO:0030673	6	10	0.0125339670246684	axolemma	ENSG00000110436,ENSG00000129159,ENSG00000143473,ENSG00000154096,ENSG00000163485,ENSG00000186868
GO:0032682	7	14	0.0125339670246684	negative_regulation_of_chemokine_production	ENSG00000012504,ENSG00000137764,ENSG00000164251,ENSG00000168961,ENSG00000171150,ENSG00000197561,ENSG00000198053
GO:0033141	7	14	0.0125339670246684	positive_regulation_of_peptidyl-serine_phosphorylation_of_STAT_protein	ENSG00000128342,ENSG00000137080,ENSG00000147896,ENSG00000165731,ENSG00000171855,ENSG00000188379,ENSG00000234829
GO:0051151	7	14	0.0125339670246684	negative_regulation_of_smooth_muscle_cell_differentiation	ENSG00000072736,ENSG00000100311,ENSG00000102678,ENSG00000124882,ENSG00000131196,ENSG00000135547,ENSG00000159200
GO:0061213	7	14	0.0125339670246684	positive_regulation_of_mesonephros_development	ENSG00000075891,ENSG00000125618,ENSG00000128602,ENSG00000134245,ENSG00000135744,ENSG00000183691,ENSG00000184937
GO:0070233	6	10	0.0125339670246684	negative_regulation_of_T_cell_apoptotic_process	ENSG00000065675,ENSG00000105639,ENSG00000139193,ENSG00000157514,ENSG00000168685,ENSG00000169242
GO:0090075	9	23	0.0125339670246684	relaxation_of_muscle	ENSG00000006071,ENSG00000018625,ENSG00000116741,ENSG00000156113,ENSG00000163485,ENSG00000169860,ENSG00000170290,ENSG00000183023,ENSG00000185532
GO:0097381	7	14	0.0125339670246684	photoreceptor_disc_membrane	ENSG00000114124,ENSG00000114349,ENSG00000125388,ENSG00000127928,ENSG00000163914,ENSG00000185974,ENSG00000198691
GO:1904752	9	23	0.0125339670246684	regulation_of_vascular_associated_smooth_muscle_cell_migration	ENSG00000081189,ENSG00000100311,ENSG00000102678,ENSG00000115461,ENSG00000135744,ENSG00000141052,ENSG00000154734,ENSG00000181092,ENSG00000185532
GO:0017158	11	33	0.0126238943509347	regulation_of_calcium_ion-dependent_exocytosis	ENSG00000011347,ENSG00000019505,ENSG00000067715,ENSG00000141837,ENSG00000143858,ENSG00000147003,ENSG00000150594,ENSG00000165125,ENSG00000170743,ENSG00000186792,ENSG00000272636
GO:0050919	11	33	0.0126238943509347	negative_chemotaxis	ENSG00000065320,ENSG00000118137,ENSG00000135333,ENSG00000135622,ENSG00000163785,ENSG00000170381,ENSG00000182168,ENSG00000184349,ENSG00000185737,ENSG00000196189,ENSG00000259207
GO:0120163	11	33	0.0126238943509347	negative_regulation_of_cold-induced_thermogenesis	ENSG00000113389,ENSG00000114739,ENSG00000115604,ENSG00000115896,ENSG00000126368,ENSG00000151694,ENSG00000154736,ENSG00000154822,ENSG00000169884,ENSG00000176194,ENSG00000181092
GO:0046890	31	156	0.0129686772609506	regulation_of_lipid_biosynthetic_process	ENSG00000006831,ENSG00000009950,ENSG00000012504,ENSG00000019549,ENSG00000069122,ENSG00000100311,ENSG00000102468,ENSG00000110244,ENSG00000112175,ENSG00000113578,ENSG00000117707,ENSG00000118137,ENSG00000123892,ENSG00000125730,ENSG00000126368,ENSG00000130304,ENSG00000135914,ENSG00000142871,ENSG00000147246,ENSG00000148926,ENSG00000153162,ENSG00000160179,ENSG00000160867,ENSG00000162344,ENSG00000162552…
GO:0031594	16	61	0.0133565376879391	neuromuscular_junction	ENSG00000030304,ENSG00000068024,ENSG00000089041,ENSG00000099617,ENSG00000100678,ENSG00000102003,ENSG00000105894,ENSG00000116544,ENSG00000133110,ENSG00000135333,ENSG00000135919,ENSG00000137766,ENSG00000150672,ENSG00000181104,ENSG00000182533,ENSG00000188153
GO:0061053	17	67	0.0135323323603605	somite_development	ENSG00000076356,ENSG00000085741,ENSG00000104332,ENSG00000107779,ENSG00000107984,ENSG00000111046,ENSG00000111049,ENSG00000128602,ENSG00000136099,ENSG00000145423,ENSG00000162552,ENSG00000162998,ENSG00000163501,ENSG00000169071,ENSG00000183691,ENSG00000184344,ENSG00000198719
GO:0010656	12	39	0.0143202524725899	negative_regulation_of_muscle_cell_apoptotic_process	ENSG00000017427,ENSG00000078401,ENSG00000091583,ENSG00000100292,ENSG00000101144,ENSG00000120899,ENSG00000125618,ENSG00000135547,ENSG00000136574,ENSG00000141052,ENSG00000145423,ENSG00000164107
GO:0060425	12	39	0.0143202524725899	lung_morphogenesis	ENSG00000041982,ENSG00000066468,ENSG00000070193,ENSG00000107831,ENSG00000128342,ENSG00000134245,ENSG00000140285,ENSG00000151208,ENSG00000156574,ENSG00000183691,ENSG00000188064,ENSG00000196182
GO:0006706	8	19	0.014465446504492	steroid_catabolic_process	ENSG00000019186,ENSG00000087250,ENSG00000117594,ENSG00000118785,ENSG00000118972,ENSG00000137869,ENSG00000160868,ENSG00000170835
GO:0035883	8	19	0.014465446504492	enteroendocrine_cell_differentiation	ENSG00000112175,ENSG00000128602,ENSG00000134852,ENSG00000139515,ENSG00000153162,ENSG00000162992,ENSG00000163623,ENSG00000198719
GO:0060074	8	19	0.014465446504492	synapse_maturation	ENSG00000063015,ENSG00000100095,ENSG00000100968,ENSG00000117154,ENSG00000161681,ENSG00000168329,ENSG00000179915,ENSG00000189056
GO:0061082	8	19	0.014465446504492	myeloid_leukocyte_cytokine_production	ENSG00000090376,ENSG00000092969,ENSG00000100292,ENSG00000119699,ENSG00000135218,ENSG00000157404,ENSG00000158869,ENSG00000183087
GO:0070306	8	19	0.014465446504492	lens_fiber_cell_differentiation	ENSG00000111276,ENSG00000117707,ENSG00000151012,ENSG00000154764,ENSG00000166225,ENSG00000178573,ENSG00000182187,ENSG00000188064
GO:1900120	8	19	0.014465446504492	regulation_of_receptor_binding	ENSG00000099250,ENSG00000113083,ENSG00000115896,ENSG00000154822,ENSG00000169174,ENSG00000181092,ENSG00000182175,ENSG00000183691
GO:1903792	8	19	0.014465446504492	negative_regulation_of_anion_transport	ENSG00000116741,ENSG00000135312,ENSG00000138669,ENSG00000163485,ENSG00000164129,ENSG00000185101,ENSG00000185950,ENSG00000196277
GO:0010799	11	34	0.0150309357796714	regulation_of_peptidyl-threonine_phosphorylation	ENSG00000072315,ENSG00000101144,ENSG00000103888,ENSG00000104312,ENSG00000105767,ENSG00000115263,ENSG00000133048,ENSG00000137672,ENSG00000166068,ENSG00000168209,ENSG00000237693
GO:0060351	11	34	0.0150309357796714	cartilage_development_involved_in_endochondral_bone_morphogenesis	ENSG00000100473,ENSG00000105664,ENSG00000111199,ENSG00000112964,ENSG00000132031,ENSG00000137745,ENSG00000139219,ENSG00000163273,ENSG00000163501,ENSG00000165471,ENSG00000196739
GO:0034446	18	74	0.0151860805446512	substrate_adhesion-dependent_cell_spreading	ENSG00000091128,ENSG00000092445,ENSG00000099250,ENSG00000111859,ENSG00000118137,ENSG00000120156,ENSG00000133110,ENSG00000146904,ENSG00000151422,ENSG00000153208,ENSG00000155760,ENSG00000162493,ENSG00000169242,ENSG00000171564,ENSG00000174804,ENSG00000184349,ENSG00000259207,ENSG00000277363
GO:0003382	9	24	0.0153038265003918	epithelial_cell_morphogenesis	ENSG00000113749,ENSG00000136110,ENSG00000149418,ENSG00000163501,ENSG00000164488,ENSG00000173706,ENSG00000188026,ENSG00000204301,ENSG00000261371
GO:0043278	9	24	0.0153038265003918	response_to_morphine	ENSG00000082556,ENSG00000112038,ENSG00000112964,ENSG00000118432,ENSG00000149295,ENSG00000151577,ENSG00000169836,ENSG00000171132,ENSG00000204472
GO:0071402	9	24	0.0153038265003918	cellular_response_to_lipoprotein_particle_stimulus	ENSG00000010278,ENSG00000036828,ENSG00000129226,ENSG00000135218,ENSG00000151694,ENSG00000158869,ENSG00000160179,ENSG00000165029,ENSG00000171150
GO:0097009	9	24	0.0153038265003918	energy_homeostasis	ENSG00000009950,ENSG00000105662,ENSG00000109255,ENSG00000111199,ENSG00000116678,ENSG00000118473,ENSG00000135218,ENSG00000183682,ENSG00000198719
GO:2000036	9	24	0.0153038265003918	regulation_of_stem_cell_population_maintenance	ENSG00000075891,ENSG00000101144,ENSG00000105894,ENSG00000125618,ENSG00000128602,ENSG00000149948,ENSG00000156574,ENSG00000213626,ENSG00000275410
GO:0101003	13	45	0.0153688640578083	ficolin-1-rich_granule_membrane	ENSG00000018280,ENSG00000059804,ENSG00000123338,ENSG00000142185,ENSG00000155093,ENSG00000158869,ENSG00000163531,ENSG00000166527,ENSG00000171051,ENSG00000196352,ENSG00000198053,ENSG00000203710,ENSG00000257335
GO:1902041	13	45	0.0153688640578083	regulation_of_extrinsic_apoptotic_signaling_pathway_via_death_domain_receptors	ENSG00000019991,ENSG00000026103,ENSG00000100234,ENSG00000100292,ENSG00000104332,ENSG00000106366,ENSG00000112175,ENSG00000117560,ENSG00000121858,ENSG00000138696,ENSG00000145423,ENSG00000164867,ENSG00000171564
GO:0010950	29	145	0.0155330087138637	positive_regulation_of_endopeptidase_activity	ENSG00000026103,ENSG00000057149,ENSG00000064300,ENSG00000091592,ENSG00000104312,ENSG00000117525,ENSG00000117560,ENSG00000118523,ENSG00000121858,ENSG00000123612,ENSG00000134259,ENSG00000142871,ENSG00000143546,ENSG00000143590,ENSG00000145423,ENSG00000147488,ENSG00000156574,ENSG00000162711,ENSG00000168961,ENSG00000169242,ENSG00000172071,ENSG00000181104,ENSG00000183454,ENSG00000186868,ENSG00000187094…
GO:0002551	5	7	0.0157989451370065	mast_cell_chemotaxis	ENSG00000119630,ENSG00000157404,ENSG00000165197,ENSG00000172156,ENSG00000173511
GO:0007179	30	152	0.0157989451370065	transforming_growth_factor_beta_receptor_signaling_pathway	ENSG00000069702,ENSG00000092969,ENSG00000106991,ENSG00000107779,ENSG00000112116,ENSG00000113083,ENSG00000115170,ENSG00000119699,ENSG00000120693,ENSG00000125965,ENSG00000129757,ENSG00000135409,ENSG00000137834,ENSG00000138379,ENSG00000139567,ENSG00000140564,ENSG00000141052,ENSG00000143768,ENSG00000151694,ENSG00000156535,ENSG00000156574,ENSG00000160973,ENSG00000168542,ENSG00000168615,ENSG00000169856…
GO:0007320	5	7	0.0157989451370065	insemination	ENSG00000108576,ENSG00000121989,ENSG00000135919,ENSG00000166148,ENSG00000180914
GO:0035325	5	7	0.0157989451370065	Toll-like_receptor_binding	ENSG00000135218,ENSG00000143546,ENSG00000150455,ENSG00000154589,ENSG00000174125
GO:0036006	5	7	0.0157989451370065	cellular_response_to_macrophage_colony-stimulating_factor_stimulus	ENSG00000035720,ENSG00000115325,ENSG00000151422,ENSG00000164935,ENSG00000182578
GO:0038110	5	7	0.0157989451370065	interleukin-2-mediated_signaling_pathway	ENSG00000100385,ENSG00000105639,ENSG00000120899,ENSG00000134460,ENSG00000147168
GO:0043433	27	132	0.0157989451370065	negative_regulation_of_DNA-binding_transcription_factor_activity	ENSG00000012504,ENSG00000068024,ENSG00000090376,ENSG00000100292,ENSG00000101144,ENSG00000115738,ENSG00000117318,ENSG00000117586,ENSG00000117707,ENSG00000121933,ENSG00000122691,ENSG00000130758,ENSG00000131910,ENSG00000134070,ENSG00000135077,ENSG00000137764,ENSG00000143184,ENSG00000148737,ENSG00000160973,ENSG00000162676,ENSG00000162711,ENSG00000163508,ENSG00000163909,ENSG00000164107,ENSG00000173334…
GO:0046541	5	7	0.0157989451370065	saliva_secretion	ENSG00000070193,ENSG00000082556,ENSG00000133019,ENSG00000168539,ENSG00000240583
GO:0046629	5	7	0.0157989451370065	gamma-delta_T_cell_activation	ENSG00000081237,ENSG00000123338,ENSG00000125245,ENSG00000173585,ENSG00000179388
GO:0048934	5	7	0.0157989451370065	peripheral_nervous_system_neuron_differentiation	ENSG00000006468,ENSG00000016082,ENSG00000020633,ENSG00000148053,ENSG00000164107
GO:0072608	5	7	0.0157989451370065	interleukin-10_secretion	ENSG00000146072,ENSG00000164251,ENSG00000168961,ENSG00000170298,ENSG00000171916
GO:1903236	5	7	0.0157989451370065	regulation_of_leukocyte_tethering_or_rolling	ENSG00000007908,ENSG00000137077,ENSG00000151882,ENSG00000169403,ENSG00000197561
GO:1904321	5	7	0.0157989451370065	response_to_forskolin	ENSG00000078295,ENSG00000106546,ENSG00000145242,ENSG00000164742,ENSG00000184349
GO:2000194	5	7	0.0157989451370065	regulation_of_female_gonad_development	ENSG00000104899,ENSG00000104918,ENSG00000147437,ENSG00000184937,ENSG00000186792
GO:0045663	7	15	0.0159276208056578	positive_regulation_of_myoblast_differentiation	ENSG00000081189,ENSG00000090554,ENSG00000111046,ENSG00000111049,ENSG00000115593,ENSG00000129152,ENSG00000197442
GO:0050431	7	15	0.0159276208056578	transforming_growth_factor_beta_binding	ENSG00000069702,ENSG00000106991,ENSG00000115170,ENSG00000119699,ENSG00000135218,ENSG00000139567,ENSG00000156535
GO:0070207	7	15	0.0159276208056578	protein_homotrimerization	ENSG00000100721,ENSG00000109991,ENSG00000110436,ENSG00000132965,ENSG00000168079,ENSG00000179914,ENSG00000198821
GO:0140058	7	15	0.0159276208056578	neuron_projection_arborization	ENSG00000099250,ENSG00000105894,ENSG00000112137,ENSG00000138311,ENSG00000169760,ENSG00000174804,ENSG00000175344
GO:0001937	12	40	0.0163086504633428	negative_regulation_of_endothelial_cell_proliferation	ENSG00000064300,ENSG00000071246,ENSG00000081189,ENSG00000091583,ENSG00000102755,ENSG00000113140,ENSG00000128917,ENSG00000136110,ENSG00000139567,ENSG00000152661,ENSG00000172179,ENSG00000263761
GO:0005080	12	40	0.0163086504633428	protein_kinase_C_binding	ENSG00000111199,ENSG00000115956,ENSG00000124145,ENSG00000150455,ENSG00000164488,ENSG00000165973,ENSG00000166148,ENSG00000168615,ENSG00000178184,ENSG00000184613,ENSG00000198049,ENSG00000198873
GO:0050702	12	40	0.0163086504633428	interleukin-1_beta_secretion	ENSG00000089041,ENSG00000091592,ENSG00000104312,ENSG00000114861,ENSG00000118137,ENSG00000135218,ENSG00000162711,ENSG00000163251,ENSG00000164251,ENSG00000165029,ENSG00000168961,ENSG00000172724
GO:0001889	24	113	0.0166880377765989	liver_development	ENSG00000019991,ENSG00000069702,ENSG00000070159,ENSG00000080618,ENSG00000100219,ENSG00000100292,ENSG00000105697,ENSG00000105894,ENSG00000113578,ENSG00000117707,ENSG00000118520,ENSG00000134250,ENSG00000135100,ENSG00000139515,ENSG00000156574,ENSG00000162552,ENSG00000162998,ENSG00000163347,ENSG00000163501,ENSG00000164171,ENSG00000169174,ENSG00000169856,ENSG00000275410,ENSG00000284862
GO:0001780	6	11	0.0168129417709371	neutrophil_homeostasis	ENSG00000111252,ENSG00000117400,ENSG00000143772,ENSG00000151012,ENSG00000153208,ENSG00000180871
GO:0002544	6	11	0.0168129417709371	chronic_inflammatory_response	ENSG00000137869,ENSG00000143546,ENSG00000148344,ENSG00000152661,ENSG00000156234,ENSG00000172156
GO:0003128	6	11	0.0168129417709371	heart_field_specification	ENSG00000016082,ENSG00000081189,ENSG00000085741,ENSG00000107984,ENSG00000130700,ENSG00000160973
GO:0008191	6	11	0.0168129417709371	metalloendopeptidase_inhibitor_activity	ENSG00000035862,ENSG00000100234,ENSG00000102265,ENSG00000134259,ENSG00000157150,ENSG00000196104
GO:0030903	6	11	0.0168129417709371	notochord_development	ENSG00000085741,ENSG00000117318,ENSG00000139219,ENSG00000169242,ENSG00000183691,ENSG00000184344
GO:0045725	6	11	0.0168129417709371	positive_regulation_of_glycogen_biosynthetic_process	ENSG00000017427,ENSG00000106633,ENSG00000145861,ENSG00000152266,ENSG00000167244,ENSG00000185950
GO:0097091	6	11	0.0168129417709371	synaptic_vesicle_clustering	ENSG00000101463,ENSG00000157152,ENSG00000169760,ENSG00000179915,ENSG00000185666,ENSG00000186472
GO:0046661	27	133	0.0169817254070785	male_sex_differentiation	ENSG00000049130,ENSG00000070193,ENSG00000092969,ENSG00000101439,ENSG00000102678,ENSG00000104332,ENSG00000104899,ENSG00000107779,ENSG00000107831,ENSG00000112175,ENSG00000121858,ENSG00000121989,ENSG00000122641,ENSG00000123999,ENSG00000134245,ENSG00000134853,ENSG00000135409,ENSG00000136574,ENSG00000138039,ENSG00000143839,ENSG00000145423,ENSG00000153162,ENSG00000157404,ENSG00000162552,ENSG00000169071…
GO:0070741	11	35	0.0172960385316754	response_to_interleukin-6	ENSG00000105697,ENSG00000110876,ENSG00000118972,ENSG00000133048,ENSG00000134352,ENSG00000147488,ENSG00000151422,ENSG00000160712,ENSG00000162676,ENSG00000184557,ENSG00000196090
GO:0006879	13	46	0.0173816489870307	cellular_iron_ion_homeostasis	ENSG00000012223,ENSG00000018280,ENSG00000100292,ENSG00000105697,ENSG00000110169,ENSG00000110911,ENSG00000118777,ENSG00000148346,ENSG00000153162,ENSG00000168079,ENSG00000168509,ENSG00000178752,ENSG00000263761
GO:0030004	20	88	0.0175624576293397	cellular_monovalent_inorganic_cation_homeostasis	ENSG00000018280,ENSG00000018625,ENSG00000066230,ENSG00000075673,ENSG00000080493,ENSG00000104267,ENSG00000115616,ENSG00000117560,ENSG00000123892,ENSG00000132681,ENSG00000135744,ENSG00000144290,ENSG00000156113,ENSG00000160183,ENSG00000166148,ENSG00000180251,ENSG00000181804,ENSG00000183023,ENSG00000188687,ENSG00000197818
GO:0002715	10	30	0.0179820180233264	regulation_of_natural_killer_cell_mediated_immunity	ENSG00000073008,ENSG00000135077,ENSG00000150637,ENSG00000153283,ENSG00000168811,ENSG00000168961,ENSG00000172575,ENSG00000183918,ENSG00000198574,ENSG00000276231
GO:0005504	10	30	0.0179820180233264	fatty_acid_binding	ENSG00000109424,ENSG00000117318,ENSG00000132965,ENSG00000143546,ENSG00000145384,ENSG00000153093,ENSG00000163586,ENSG00000170323,ENSG00000186188,ENSG00000186951
GO:0010470	10	30	0.0179820180233264	regulation_of_gastrulation	ENSG00000107779,ENSG00000107984,ENSG00000118137,ENSG00000137764,ENSG00000145423,ENSG00000152661,ENSG00000155760,ENSG00000156574,ENSG00000181092,ENSG00000197971
GO:0032650	4	4	0.0179820180233264	regulation_of_interleukin-1_alpha_production	ENSG00000006210,ENSG00000016082,ENSG00000089041,ENSG00000110680
GO:0071470	10	30	0.0179820180233264	cellular_response_to_osmotic_stress	ENSG00000104856,ENSG00000109339,ENSG00000111199,ENSG00000117394,ENSG00000130427,ENSG00000136531,ENSG00000168398,ENSG00000181856,ENSG00000198771,ENSG00000240583
GO:0005154	9	25	0.0181760790757324	epidermal_growth_factor_receptor_binding	ENSG00000109321,ENSG00000113070,ENSG00000124882,ENSG00000134215,ENSG00000151422,ENSG00000161638,ENSG00000169783,ENSG00000171150,ENSG00000174808
GO:0017080	9	25	0.0181760790757324	sodium_channel_regulator_activity	ENSG00000070159,ENSG00000089250,ENSG00000114279,ENSG00000129682,ENSG00000160183,ENSG00000166257,ENSG00000169174,ENSG00000182533,ENSG00000255245
GO:0032692	9	25	0.0181760790757324	negative_regulation_of_interleukin-1_production	ENSG00000006210,ENSG00000012504,ENSG00000017427,ENSG00000105383,ENSG00000118137,ENSG00000121853,ENSG00000162711,ENSG00000168329,ENSG00000183087
GO:0033144	9	25	0.0181760790757324	negative_regulation_of_intracellular_steroid_hormone_receptor_signaling_pathway	ENSG00000016082,ENSG00000104332,ENSG00000114861,ENSG00000134852,ENSG00000156574,ENSG00000160973,ENSG00000163909,ENSG00000172817,ENSG00000213626
GO:0040036	9	25	0.0181760790757324	regulation_of_fibroblast_growth_factor_receptor_signaling_pathway	ENSG00000064300,ENSG00000124813,ENSG00000133059,ENSG00000162552,ENSG00000168939,ENSG00000171388,ENSG00000179915,ENSG00000183691,ENSG00000187678
GO:0055090	9	25	0.0181760790757324	acylglycerol_homeostasis	ENSG00000009950,ENSG00000012504,ENSG00000069667,ENSG00000087237,ENSG00000100219,ENSG00000110244,ENSG00000118137,ENSG00000130173,ENSG00000163485
GO:0098636	9	25	0.0181760790757324	protein_complex_involved_in_cell_adhesion	ENSG00000005961,ENSG00000083457,ENSG00000115221,ENSG00000121594,ENSG00000137809,ENSG00000161638,ENSG00000164171,ENSG00000213949,ENSG00000259207
GO:0006112	17	70	0.0185199967200599	energy_reserve_metabolic_process	ENSG00000017427,ENSG00000069122,ENSG00000087250,ENSG00000106633,ENSG00000111713,ENSG00000112425,ENSG00000113555,ENSG00000116678,ENSG00000126368,ENSG00000131482,ENSG00000133116,ENSG00000134352,ENSG00000145861,ENSG00000152266,ENSG00000167244,ENSG00000185950,ENSG00000196182
GO:0043178	16	64	0.0185838463504234	alcohol_binding	ENSG00000007062,ENSG00000072315,ENSG00000087237,ENSG00000088002,ENSG00000089169,ENSG00000102003,ENSG00000110244,ENSG00000115896,ENSG00000118137,ENSG00000133107,ENSG00000137672,ENSG00000143858,ENSG00000154822,ENSG00000160179,ENSG00000165029,ENSG00000171132
GO:0097110	12	41	0.0187933408964735	scaffold_protein_binding	ENSG00000053918,ENSG00000055118,ENSG00000089250,ENSG00000124731,ENSG00000146938,ENSG00000152208,ENSG00000161681,ENSG00000164867,ENSG00000165246,ENSG00000169760,ENSG00000169860,ENSG00000198719
GO:0043534	23	108	0.0188490597579212	blood_vessel_endothelial_cell_migration	ENSG00000071246,ENSG00000081189,ENSG00000091879,ENSG00000099250,ENSG00000100292,ENSG00000100311,ENSG00000113905,ENSG00000117020,ENSG00000118137,ENSG00000120899,ENSG00000123358,ENSG00000128917,ENSG00000134954,ENSG00000137764,ENSG00000139567,ENSG00000151694,ENSG00000156427,ENSG00000164867,ENSG00000166068,ENSG00000169242,ENSG00000179388,ENSG00000196411,ENSG00000263761
GO:0035023	24	115	0.0196818860776434	regulation_of_Rho_protein_signal_transduction	ENSG00000040608,ENSG00000053524,ENSG00000058335,ENSG00000099250,ENSG00000101977,ENSG00000113319,ENSG00000118137,ENSG00000120907,ENSG00000125245,ENSG00000126217,ENSG00000127084,ENSG00000134215,ENSG00000143322,ENSG00000144230,ENSG00000147145,ENSG00000152214,ENSG00000160007,ENSG00000163947,ENSG00000164251,ENSG00000165029,ENSG00000168542,ENSG00000173706,ENSG00000181104,ENSG00000198121
GO:0001961	11	36	0.02021420001835	positive_regulation_of_cytokine-mediated_signaling_pathway	ENSG00000074966,ENSG00000078401,ENSG00000104312,ENSG00000110169,ENSG00000145777,ENSG00000151694,ENSG00000162676,ENSG00000183087,ENSG00000185345,ENSG00000237693,ENSG00000262406
GO:0005246	11	36	0.02021420001835	calcium_channel_regulator_activity	ENSG00000021645,ENSG00000088320,ENSG00000106927,ENSG00000110076,ENSG00000122585,ENSG00000164082,ENSG00000179915,ENSG00000182533,ENSG00000185149,ENSG00000185532,ENSG00000198822
GO:2001238	11	36	0.02021420001835	positive_regulation_of_extrinsic_apoptotic_signaling_pathway	ENSG00000006327,ENSG00000081237,ENSG00000100234,ENSG00000104332,ENSG00000111321,ENSG00000121858,ENSG00000122641,ENSG00000135744,ENSG00000138696,ENSG00000165731,ENSG00000239697
GO:0019865	7	16	0.0202671734379665	immunoglobulin_binding	ENSG00000012124,ENSG00000106927,ENSG00000110799,ENSG00000113905,ENSG00000149534,ENSG00000158869,ENSG00000198019
GO:0036037	7	16	0.0202671734379665	CD8-positive,_alpha-beta_T_cell_activation	ENSG00000020633,ENSG00000121653,ENSG00000123338,ENSG00000125245,ENSG00000134242,ENSG00000143184,ENSG00000163508
GO:0044342	7	16	0.0202671734379665	type_B_pancreatic_cell_proliferation	ENSG00000054356,ENSG00000104332,ENSG00000115461,ENSG00000123358,ENSG00000126368,ENSG00000141753,ENSG00000163623
GO:1905809	7	16	0.0202671734379665	negative_regulation_of_synapse_organization	ENSG00000100968,ENSG00000105894,ENSG00000107984,ENSG00000135333,ENSG00000169242,ENSG00000169760,ENSG00000188763
GO:0001784	10	31	0.021257413364309	phosphotyrosine_residue_binding	ENSG00000000938,ENSG00000035720,ENSG00000070159,ENSG00000110786,ENSG00000115085,ENSG00000143322,ENSG00000148082,ENSG00000155307,ENSG00000184557,ENSG00000197943
GO:0009268	10	31	0.021257413364309	response_to_pH	ENSG00000006071,ENSG00000104267,ENSG00000108684,ENSG00000113273,ENSG00000122986,ENSG00000132386,ENSG00000152661,ENSG00000157005,ENSG00000163131,ENSG00000196689
GO:0030517	10	31	0.021257413364309	negative_regulation_of_axon_extension	ENSG00000040608,ENSG00000065320,ENSG00000078018,ENSG00000087250,ENSG00000099250,ENSG00000108379,ENSG00000135622,ENSG00000163785,ENSG00000170381,ENSG00000196189
GO:0006929	8	21	0.0216640523983084	substrate-dependent_cell_migration	ENSG00000006327,ENSG00000019549,ENSG00000065320,ENSG00000081237,ENSG00000099250,ENSG00000137809,ENSG00000164171,ENSG00000169313
GO:0033688	8	21	0.0216640523983084	regulation_of_osteoblast_proliferation	ENSG00000012223,ENSG00000066468,ENSG00000104332,ENSG00000113389,ENSG00000142871,ENSG00000162337,ENSG00000165973,ENSG00000173083
GO:0050855	8	21	0.0216640523983084	regulation_of_B_cell_receptor_signaling_pathway	ENSG00000012124,ENSG00000035720,ENSG00000110031,ENSG00000114861,ENSG00000134242,ENSG00000136573,ENSG00000154822,ENSG00000196092
GO:0071813	8	21	0.0216640523983084	lipoprotein_particle_binding	ENSG00000010327,ENSG00000038945,ENSG00000118137,ENSG00000132693,ENSG00000135218,ENSG00000165029,ENSG00000169174,ENSG00000186868
GO:0048259	19	84	0.0217564433728636	regulation_of_receptor-mediated_endocytosis	ENSG00000007908,ENSG00000065609,ENSG00000069696,ENSG00000106366,ENSG00000107295,ENSG00000107984,ENSG00000116675,ENSG00000118473,ENSG00000121905,ENSG00000125730,ENSG00000137077,ENSG00000149295,ENSG00000151577,ENSG00000169174,ENSG00000171388,ENSG00000172724,ENSG00000185652,ENSG00000197943,ENSG00000259207
GO:0030513	9	26	0.0217761008094195	positive_regulation_of_BMP_signaling_pathway	ENSG00000106991,ENSG00000125965,ENSG00000134250,ENSG00000136574,ENSG00000139567,ENSG00000142871,ENSG00000147257,ENSG00000204217,ENSG00000263761
GO:0040018	9	26	0.0217761008094195	positive_regulation_of_multicellular_organism_growth	ENSG00000106128,ENSG00000112964,ENSG00000118702,ENSG00000121853,ENSG00000128602,ENSG00000132932,ENSG00000149295,ENSG00000165409,ENSG00000167244
GO:0051354	9	26	0.0217761008094195	negative_regulation_of_oxidoreductase_activity	ENSG00000087250,ENSG00000118432,ENSG00000162676,ENSG00000169676,ENSG00000182346,ENSG00000182533,ENSG00000185345,ENSG00000188822,ENSG00000257017
GO:1905209	9	26	0.0217761008094195	positive_regulation_of_cardiocyte_differentiation	ENSG00000017427,ENSG00000078401,ENSG00000081189,ENSG00000089225,ENSG00000092969,ENSG00000101144,ENSG00000105697,ENSG00000136574,ENSG00000141052
GO:0002281	5	8	0.0219580693361698	macrophage_activation_involved_in_immune_response	ENSG00000129988,ENSG00000135077,ENSG00000137033,ENSG00000171132,ENSG00000198829
GO:0002837	5	8	0.0219580693361698	regulation_of_immune_response_to_tumor_cell	ENSG00000073008,ENSG00000113905,ENSG00000135077,ENSG00000150637,ENSG00000168811
GO:0005513	5	8	0.0219580693361698	detection_of_calcium_ion	ENSG00000036828,ENSG00000067715,ENSG00000145936,ENSG00000197584,ENSG00000198626
GO:0006957	5	8	0.0219580693361698	complement_activation,_alternative_pathway	ENSG00000000971,ENSG00000106804,ENSG00000113600,ENSG00000125730,ENSG00000203710
GO:0021681	5	8	0.0219580693361698	cerebellar_granular_layer_development	ENSG00000117707,ENSG00000135919,ENSG00000152208,ENSG00000154764,ENSG00000179915
GO:0032310	5	8	0.0219580693361698	prostaglandin_secretion	ENSG00000007171,ENSG00000078401,ENSG00000089041,ENSG00000120659,ENSG00000141655
GO:0032488	5	8	0.0219580693361698	Cdc42_protein_signal_transduction	ENSG00000065320,ENSG00000099250,ENSG00000118137,ENSG00000152214,ENSG00000165029
GO:0032793	6	12	0.0219580693361698	positive_regulation_of_CREB_transcription_factor_activity	ENSG00000105662,ENSG00000116329,ENSG00000145242,ENSG00000153292,ENSG00000164742,ENSG00000189056
GO:0034374	5	8	0.0219580693361698	low-density_lipoprotein_particle_remodeling	ENSG00000087237,ENSG00000135744,ENSG00000144891,ENSG00000160179,ENSG00000198670
GO:0046415	5	8	0.0219580693361698	urate_metabolic_process	ENSG00000109667,ENSG00000118777,ENSG00000124568,ENSG00000131482,ENSG00000165449
GO:0048505	5	8	0.0219580693361698	regulation_of_timing_of_cell_differentiation	ENSG00000102678,ENSG00000135919,ENSG00000139352,ENSG00000156574,ENSG00000198719
GO:0050966	5	8	0.0219580693361698	detection_of_mechanical_stimulus_involved_in_sensory_perception_of_pain	ENSG00000102468,ENSG00000104321,ENSG00000144285,ENSG00000164171,ENSG00000186318
GO:0051481	6	12	0.0219580693361698	negative_regulation_of_cytosolic_calcium_ion_concentration	ENSG00000018625,ENSG00000134640,ENSG00000149295,ENSG00000151577,ENSG00000183023,ENSG00000198838
GO:0060746	5	8	0.0219580693361698	parental_behavior	ENSG00000078725,ENSG00000082556,ENSG00000166148,ENSG00000180914,ENSG00000184845
GO:0097154	5	8	0.0219580693361698	GABAergic_neuron_differentiation	ENSG00000122641,ENSG00000139352,ENSG00000149295,ENSG00000184144,ENSG00000184845
GO:1900452	5	8	0.0219580693361698	regulation_of_long-term_synaptic_depression	ENSG00000152208,ENSG00000156395,ENSG00000163485,ENSG00000186868,ENSG00000204305
GO:1902894	5	8	0.0219580693361698	negative_regulation_of_pri-miRNA_transcription_by_RNA_polymerase_II	ENSG00000068024,ENSG00000072736,ENSG00000100311,ENSG00000100968,ENSG00000186951
GO:2000136	6	12	0.0219580693361698	regulation_of_cell_proliferation_involved_in_heart_morphogenesis	ENSG00000016082,ENSG00000089225,ENSG00000104313,ENSG00000163217,ENSG00000164107,ENSG00000204217
GO:0050829	17	72	0.0224043812411347	defense_response_to_Gram-negative_bacterium	ENSG00000007171,ENSG00000012223,ENSG00000018280,ENSG00000100448,ENSG00000106366,ENSG00000106538,ENSG00000124875,ENSG00000129988,ENSG00000142677,ENSG00000160712,ENSG00000162594,ENSG00000164251,ENSG00000164822,ENSG00000180210,ENSG00000181790,ENSG00000197561,ENSG00000237693
GO:0010596	14	54	0.0226622429022786	negative_regulation_of_endothelial_cell_migration	ENSG00000071246,ENSG00000081189,ENSG00000091583,ENSG00000091879,ENSG00000113905,ENSG00000128917,ENSG00000132386,ENSG00000137764,ENSG00000139567,ENSG00000156234,ENSG00000163217,ENSG00000166068,ENSG00000181790,ENSG00000263761
GO:2000278	18	79	0.0243849449619749	regulation_of_DNA_biosynthetic_process	ENSG00000019991,ENSG00000065675,ENSG00000076984,ENSG00000077264,ENSG00000082482,ENSG00000085511,ENSG00000086991,ENSG00000100311,ENSG00000120129,ENSG00000120899,ENSG00000139567,ENSG00000152661,ENSG00000160867,ENSG00000163273,ENSG00000181092,ENSG00000204217,ENSG00000223802,ENSG00000263761
GO:0032768	12	43	0.0244639398131229	regulation_of_monooxygenase_activity	ENSG00000062038,ENSG00000113389,ENSG00000118432,ENSG00000118972,ENSG00000120899,ENSG00000121989,ENSG00000135914,ENSG00000162676,ENSG00000164867,ENSG00000175893,ENSG00000182533,ENSG00000188822
GO:0045178	12	43	0.0244639398131229	basal_part_of_cell	ENSG00000013297,ENSG00000078098,ENSG00000078401,ENSG00000110911,ENSG00000120156,ENSG00000164171,ENSG00000169313,ENSG00000174059,ENSG00000176945,ENSG00000204217,ENSG00000213949,ENSG00000240583
GO:0035254	10	32	0.0245706730800117	glutamate_receptor_binding	ENSG00000006116,ENSG00000058335,ENSG00000070808,ENSG00000101463,ENSG00000149295,ENSG00000152413,ENSG00000161681,ENSG00000162105,ENSG00000166862,ENSG00000188803
GO:0045687	10	32	0.0245706730800117	positive_regulation_of_glial_cell_differentiation	ENSG00000105894,ENSG00000106278,ENSG00000115738,ENSG00000128342,ENSG00000134352,ENSG00000135919,ENSG00000138311,ENSG00000157368,ENSG00000163623,ENSG00000175505
GO:0120193	13	49	0.025283749609702	tight_junction_organization	ENSG00000006071,ENSG00000013297,ENSG00000019549,ENSG00000085741,ENSG00000119699,ENSG00000149564,ENSG00000152661,ENSG00000163251,ENSG00000163347,ENSG00000170324,ENSG00000178184,ENSG00000197822,ENSG00000261371
GO:0043114	9	27	0.025576642634583	regulation_of_vascular_permeability	ENSG00000075073,ENSG00000111199,ENSG00000120156,ENSG00000148926,ENSG00000153162,ENSG00000160007,ENSG00000168398,ENSG00000180871,ENSG00000196639
GO:0045730	9	27	0.025576642634583	respiratory_burst	ENSG00000018280,ENSG00000105851,ENSG00000116701,ENSG00000129988,ENSG00000143507,ENSG00000158517,ENSG00000165168,ENSG00000196352,ENSG00000272398
GO:0072509	9	27	0.025576642634583	divalent_inorganic_cation_transmembrane_transporter_activity	ENSG00000100678,ENSG00000110911,ENSG00000118160,ENSG00000140090,ENSG00000141424,ENSG00000148482,ENSG00000155886,ENSG00000183023,ENSG00000185052
GO:0110111	9	27	0.025576642634583	negative_regulation_of_animal_organ_morphogenesis	ENSG00000075891,ENSG00000080618,ENSG00000092969,ENSG00000101144,ENSG00000125618,ENSG00000164761,ENSG00000183691,ENSG00000204217,ENSG00000275410
GO:1900006	15	61	0.025576642634583	positive_regulation_of_dendrite_development	ENSG00000077264,ENSG00000101144,ENSG00000105662,ENSG00000105894,ENSG00000112175,ENSG00000151208,ENSG00000153707,ENSG00000161681,ENSG00000162105,ENSG00000169306,ENSG00000169760,ENSG00000171094,ENSG00000180353,ENSG00000189056,ENSG00000198121
GO:0032148	8	22	0.0259402808733612	activation_of_protein_kinase_B_activity	ENSG00000017427,ENSG00000087250,ENSG00000100311,ENSG00000113578,ENSG00000150594,ENSG00000183087,ENSG00000185652,ENSG00000214274
GO:0048709	18	80	0.0267548820587111	oligodendrocyte_differentiation	ENSG00000010278,ENSG00000100678,ENSG00000105894,ENSG00000106278,ENSG00000115738,ENSG00000123560,ENSG00000133107,ENSG00000138311,ENSG00000139352,ENSG00000143507,ENSG00000144230,ENSG00000146072,ENSG00000148053,ENSG00000151577,ENSG00000157368,ENSG00000163623,ENSG00000184144,ENSG00000198121
GO:0097730	25	126	0.0271024572526143	non-motile_cilium	ENSG00000007062,ENSG00000038427,ENSG00000114124,ENSG00000114349,ENSG00000123901,ENSG00000123999,ENSG00000125388,ENSG00000127928,ENSG00000132681,ENSG00000132932,ENSG00000135100,ENSG00000149295,ENSG00000153208,ENSG00000162105,ENSG00000163914,ENSG00000165533,ENSG00000166352,ENSG00000169676,ENSG00000170289,ENSG00000184845,ENSG00000185149,ENSG00000185974,ENSG00000198570,ENSG00000198691,ENSG00000278195
GO:0021859	4	5	0.0278056501369081	pyramidal_neuron_differentiation	ENSG00000066468,ENSG00000144290,ENSG00000156687,ENSG00000176165
GO:0002920	21	100	0.0283780015925999	regulation_of_humoral_immune_response	ENSG00000000971,ENSG00000080618,ENSG00000081237,ENSG00000106804,ENSG00000110169,ENSG00000113600,ENSG00000117322,ENSG00000117335,ENSG00000125730,ENSG00000143502,ENSG00000156234,ENSG00000171860,ENSG00000175899,ENSG00000180210,ENSG00000182326,ENSG00000184500,ENSG00000196352,ENSG00000203710,ENSG00000205403,ENSG00000224389,ENSG00000244731
GO:0030296	6	13	0.0283780015925999	protein_tyrosine_kinase_activator_activity	ENSG00000168959,ENSG00000183087,ENSG00000184349,ENSG00000185737,ENSG00000196711,ENSG00000272398
GO:0044241	6	13	0.0283780015925999	lipid_digestion	ENSG00000110244,ENSG00000118137,ENSG00000135218,ENSG00000170835,ENSG00000188611,ENSG00000266200
GO:0060973	6	13	0.0283780015925999	cell_migration_involved_in_heart_development	ENSG00000019549,ENSG00000089225,ENSG00000101144,ENSG00000106991,ENSG00000122691,ENSG00000164107
GO:0071682	6	13	0.0283780015925999	endocytic_vesicle_lumen	ENSG00000012223,ENSG00000110169,ENSG00000113140,ENSG00000118137,ENSG00000173432,ENSG00000257017
GO:0072575	6	13	0.0283780015925999	epithelial_cell_proliferation_involved_in_liver_morphogenesis	ENSG00000080618,ENSG00000100219,ENSG00000105894,ENSG00000113578,ENSG00000117707,ENSG00000134250
GO:0098945	6	13	0.0283780015925999	intrinsic_component_of_presynaptic_active_zone_membrane	ENSG00000040731,ENSG00000150625,ENSG00000157388,ENSG00000162631,ENSG00000169860,ENSG00000179915
GO:0001771	5	9	0.0300928501175519	immunological_synapse_formation	ENSG00000013725,ENSG00000135077,ENSG00000137077,ENSG00000154928,ENSG00000172724
GO:0002714	9	28	0.0300928501175519	positive_regulation_of_B_cell_mediated_immunity	ENSG00000010671,ENSG00000081237,ENSG00000110169,ENSG00000117586,ENSG00000125730,ENSG00000143184,ENSG00000150637,ENSG00000158869,ENSG00000175505
GO:0003084	5	9	0.0300928501175519	positive_regulation_of_systemic_arterial_blood_pressure	ENSG00000109255,ENSG00000120907,ENSG00000159640,ENSG00000163485,ENSG00000166148
GO:0003188	5	9	0.0300928501175519	heart_valve_formation	ENSG00000122691,ENSG00000130558,ENSG00000135547,ENSG00000136574,ENSG00000169242
GO:0010623	5	9	0.0300928501175519	programmed_cell_death_involved_in_cell_development	ENSG00000049130,ENSG00000115008,ENSG00000117560,ENSG00000157404,ENSG00000242689
GO:0019835	9	28	0.0300928501175519	cytolysis	ENSG00000075891,ENSG00000089041,ENSG00000106804,ENSG00000113600,ENSG00000113905,ENSG00000129988,ENSG00000163737,ENSG00000180210,ENSG00000221887
GO:0030427	30	162	0.0300928501175519	site_of_polarized_growth	ENSG00000035862,ENSG00000040608,ENSG00000058335,ENSG00000064300,ENSG00000072315,ENSG00000072832,ENSG00000078018,ENSG00000099250,ENSG00000104435,ENSG00000111199,ENSG00000113262,ENSG00000118432,ENSG00000120899,ENSG00000121653,ENSG00000129682,ENSG00000130558,ENSG00000150625,ENSG00000151490,ENSG00000154096,ENSG00000162105,ENSG00000170396,ENSG00000171587,ENSG00000172020,ENSG00000179915,ENSG00000180353…
GO:0031089	5	9	0.0300928501175519	platelet_dense_granule_lumen	ENSG00000055955,ENSG00000091583,ENSG00000100234,ENSG00000106538,ENSG00000163815
GO:0060123	5	9	0.0300928501175519	regulation_of_growth_hormone_secretion	ENSG00000106128,ENSG00000118702,ENSG00000121853,ENSG00000149295,ENSG00000170498
GO:0072498	5	9	0.0300928501175519	embryonic_skeletal_joint_development	ENSG00000101144,ENSG00000139219,ENSG00000143816,ENSG00000163501,ENSG00000183691
GO:0030514	11	39	0.0302631733389598	negative_regulation_of_BMP_signaling_pathway	ENSG00000101938,ENSG00000104332,ENSG00000107984,ENSG00000137834,ENSG00000145423,ENSG00000157240,ENSG00000167941,ENSG00000168509,ENSG00000183691,ENSG00000184344,ENSG00000188730
GO:0021511	7	18	0.0306422671520133	spinal_cord_patterning	ENSG00000128602,ENSG00000128917,ENSG00000135414,ENSG00000139352,ENSG00000139445,ENSG00000163623,ENSG00000189056
GO:0034162	7	18	0.0306422671520133	toll-like_receptor_9_signaling_pathway	ENSG00000012504,ENSG00000134070,ENSG00000134242,ENSG00000135077,ENSG00000155629,ENSG00000173366,ENSG00000276600
GO:0042908	7	18	0.0306422671520133	xenobiotic_transport	ENSG00000036565,ENSG00000085563,ENSG00000117394,ENSG00000118777,ENSG00000144852,ENSG00000157103,ENSG00000163347
GO:0043425	7	18	0.0306422671520133	bHLH_transcription_factor_binding	ENSG00000016082,ENSG00000122691,ENSG00000124813,ENSG00000130758,ENSG00000139352,ENSG00000160973,ENSG00000196628
GO:0051894	7	18	0.0306422671520133	positive_regulation_of_focal_adhesion_assembly	ENSG00000099250,ENSG00000104332,ENSG00000113905,ENSG00000120156,ENSG00000124145,ENSG00000154096,ENSG00000162552
GO:0060536	7	18	0.0306422671520133	cartilage_morphogenesis	ENSG00000019549,ENSG00000081189,ENSG00000100473,ENSG00000132031,ENSG00000164107,ENSG00000165471,ENSG00000188064
GO:0070633	7	18	0.0306422671520133	transepithelial_transport	ENSG00000064651,ENSG00000078401,ENSG00000085563,ENSG00000118777,ENSG00000136160,ENSG00000167995,ENSG00000240583
GO:1902473	7	18	0.0306422671520133	regulation_of_protein_localization_to_synapse	ENSG00000076716,ENSG00000121853,ENSG00000137845,ENSG00000154764,ENSG00000169760,ENSG00000183098,ENSG00000186868
GO:0001530	8	23	0.0308885806956521	lipopolysaccharide_binding	ENSG00000012223,ENSG00000013725,ENSG00000089041,ENSG00000129988,ENSG00000154589,ENSG00000169403,ENSG00000180210,ENSG00000181790
GO:0098751	8	23	0.0308885806956521	bone_cell_development	ENSG00000012223,ENSG00000111252,ENSG00000114861,ENSG00000120659,ENSG00000134250,ENSG00000143995,ENSG00000157404,ENSG00000197046
GO:0043954	12	45	0.0312011382649844	cellular_component_maintenance	ENSG00000141052,ENSG00000150672,ENSG00000152413,ENSG00000162105,ENSG00000163347,ENSG00000164061,ENSG00000164251,ENSG00000170396,ENSG00000181104,ENSG00000182578,ENSG00000186472,ENSG00000187672
GO:0045824	12	45	0.0312011382649844	negative_regulation_of_innate_immune_response	ENSG00000090376,ENSG00000092445,ENSG00000118520,ENSG00000135077,ENSG00000143507,ENSG00000149295,ENSG00000153283,ENSG00000163982,ENSG00000168961,ENSG00000175899,ENSG00000203710,ENSG00000262406
GO:0030857	10	34	0.0327830116374672	negative_regulation_of_epithelial_cell_differentiation	ENSG00000101384,ENSG00000128602,ENSG00000139567,ENSG00000156574,ENSG00000162998,ENSG00000172016,ENSG00000184344,ENSG00000198719,ENSG00000204301,ENSG00000213694
GO:0032570	10	34	0.0327830116374672	response_to_progesterone	ENSG00000004468,ENSG00000092969,ENSG00000105894,ENSG00000119699,ENSG00000125384,ENSG00000133962,ENSG00000163288,ENSG00000165474,ENSG00000175592,ENSG00000180914
GO:0044331	10	34	0.0327830116374672	cell-cell_adhesion_mediated_by_cadherin	ENSG00000040731,ENSG00000050030,ENSG00000060656,ENSG00000062038,ENSG00000122194,ENSG00000125966,ENSG00000128536,ENSG00000135074,ENSG00000151422,ENSG00000153162
GO:0010565	27	143	0.0339332615710889	regulation_of_cellular_ketone_metabolic_process	ENSG00000006831,ENSG00000009950,ENSG00000012504,ENSG00000110244,ENSG00000112175,ENSG00000117707,ENSG00000118137,ENSG00000118432,ENSG00000121853,ENSG00000122691,ENSG00000126368,ENSG00000141837,ENSG00000145861,ENSG00000148926,ENSG00000151012,ENSG00000153162,ENSG00000160867,ENSG00000162344,ENSG00000162552,ENSG00000163586,ENSG00000166148,ENSG00000171132,ENSG00000178752,ENSG00000181092,ENSG00000185950…
GO:0140029	15	64	0.0350011239094645	exocytic_process	ENSG00000010671,ENSG00000011347,ENSG00000067715,ENSG00000070808,ENSG00000105737,ENSG00000115155,ENSG00000115956,ENSG00000135604,ENSG00000137766,ENSG00000152932,ENSG00000158869,ENSG00000169760,ENSG00000170743,ENSG00000175206,ENSG00000187672
GO:0032350	9	29	0.0353204010733825	regulation_of_hormone_metabolic_process	ENSG00000112175,ENSG00000113739,ENSG00000125618,ENSG00000141837,ENSG00000148737,ENSG00000148926,ENSG00000153162,ENSG00000162552,ENSG00000162676
GO:0001848	6	14	0.0356715087732056	complement_binding	ENSG00000117322,ENSG00000132693,ENSG00000163661,ENSG00000203710,ENSG00000224389,ENSG00000244731
GO:0002726	6	14	0.0356715087732056	positive_regulation_of_T_cell_cytokine_production	ENSG00000115604,ENSG00000117586,ENSG00000122122,ENSG00000143184,ENSG00000162711,ENSG00000163251
GO:0006925	6	14	0.0356715087732056	inflammatory_cell_apoptotic_process	ENSG00000081189,ENSG00000117560,ENSG00000121853,ENSG00000143772,ENSG00000151012,ENSG00000180871
GO:0010002	6	14	0.0356715087732056	cardioblast_differentiation	ENSG00000016082,ENSG00000089225,ENSG00000092969,ENSG00000136574,ENSG00000141052,ENSG00000163508
GO:0035584	6	14	0.0356715087732056	calcium-mediated_signaling_using_intracellular_calcium_source	ENSG00000081237,ENSG00000115009,ENSG00000122420,ENSG00000142185,ENSG00000168959,ENSG00000198626
GO:0042069	6	14	0.0356715087732056	regulation_of_catecholamine_metabolic_process	ENSG00000069696,ENSG00000153234,ENSG00000169836,ENSG00000178394,ENSG00000184845,ENSG00000185345
GO:0043691	6	14	0.0356715087732056	reverse_cholesterol_transport	ENSG00000087237,ENSG00000110244,ENSG00000118137,ENSG00000135100,ENSG00000160179,ENSG00000165029
GO:0061377	6	14	0.0356715087732056	mammary_gland_lobule_development	ENSG00000109321,ENSG00000113494,ENSG00000115738,ENSG00000120659,ENSG00000120833,ENSG00000141655
GO:1900746	6	14	0.0356715087732056	regulation_of_vascular_endothelial_growth_factor_signaling_pathway	ENSG00000105767,ENSG00000113905,ENSG00000156140,ENSG00000183287,ENSG00000196628,ENSG00000198719
GO:2000738	6	14	0.0356715087732056	positive_regulation_of_stem_cell_differentiation	ENSG00000089225,ENSG00000092969,ENSG00000101144,ENSG00000105894,ENSG00000136574,ENSG00000170374
GO:0032814	8	24	0.0368891789892205	regulation_of_natural_killer_cell_activation	ENSG00000000938,ENSG00000090554,ENSG00000134242,ENSG00000135077,ENSG00000162594,ENSG00000168811,ENSG00000172575,ENSG00000183087
GO:0035115	8	24	0.0368891789892205	embryonic_forelimb_morphogenesis	ENSG00000052850,ENSG00000089225,ENSG00000108379,ENSG00000122691,ENSG00000124813,ENSG00000143816,ENSG00000151067,ENSG00000154764
GO:0045742	8	24	0.0368891789892205	positive_regulation_of_epidermal_growth_factor_receptor_signaling_pathway	ENSG00000115325,ENSG00000117560,ENSG00000124882,ENSG00000135744,ENSG00000150594,ENSG00000151694,ENSG00000158517,ENSG00000163485
GO:0070528	8	24	0.0368891789892205	protein_kinase_C_signaling	ENSG00000063015,ENSG00000085741,ENSG00000100095,ENSG00000100311,ENSG00000115956,ENSG00000120907,ENSG00000135914,ENSG00000168038
GO:0002507	7	19	0.0372644006554499	tolerance_induction	ENSG00000090376,ENSG00000134460,ENSG00000135077,ENSG00000163600,ENSG00000168961,ENSG00000183813,ENSG00000188389
GO:0005540	7	19	0.0372644006554499	hyaluronic_acid_binding	ENSG00000010327,ENSG00000038427,ENSG00000103888,ENSG00000123610,ENSG00000130287,ENSG00000133800,ENSG00000157766
GO:0009651	7	19	0.0372644006554499	response_to_salt_stress	ENSG00000111199,ENSG00000130427,ENSG00000163347,ENSG00000168398,ENSG00000169836,ENSG00000180176,ENSG00000240583
GO:0043032	7	19	0.0372644006554499	positive_regulation_of_macrophage_activation	ENSG00000035720,ENSG00000077238,ENSG00000115602,ENSG00000118113,ENSG00000129988,ENSG00000135077,ENSG00000137033
GO:0046697	7	19	0.0372644006554499	decidualization	ENSG00000105894,ENSG00000113739,ENSG00000118785,ENSG00000121853,ENSG00000128342,ENSG00000152661,ENSG00000165474
GO:0070168	7	19	0.0372644006554499	negative_regulation_of_biomineral_tissue_development	ENSG00000118972,ENSG00000120899,ENSG00000135547,ENSG00000152266,ENSG00000163823,ENSG00000164867,ENSG00000183087
GO:0071377	7	19	0.0372644006554499	cellular_response_to_glucagon_stimulus	ENSG00000078295,ENSG00000112164,ENSG00000115263,ENSG00000118520,ENSG00000121281,ENSG00000164742,ENSG00000165474
GO:0050853	20	97	0.0374709761408038	B_cell_receptor_signaling_pathway	ENSG00000004468,ENSG00000010671,ENSG00000012124,ENSG00000035720,ENSG00000081189,ENSG00000081237,ENSG00000110031,ENSG00000113263,ENSG00000114861,ENSG00000123338,ENSG00000134215,ENSG00000134242,ENSG00000135605,ENSG00000136573,ENSG00000154822,ENSG00000172578,ENSG00000196092,ENSG00000197943,ENSG00000254709,ENSG00000259490
GO:0030295	15	65	0.0383390083900856	protein_kinase_activator_activity	ENSG00000012223,ENSG00000085741,ENSG00000087250,ENSG00000100721,ENSG00000123338,ENSG00000129682,ENSG00000130427,ENSG00000167244,ENSG00000168959,ENSG00000183087,ENSG00000184349,ENSG00000185737,ENSG00000196711,ENSG00000237693,ENSG00000272398
GO:0004089	5	10	0.0394241702625189	carbonate_dehydratase_activity	ENSG00000074410,ENSG00000104267,ENSG00000154975,ENSG00000167434,ENSG00000174990
GO:0010715	5	10	0.0394241702625189	regulation_of_extracellular_matrix_disassembly	ENSG00000078098,ENSG00000101439,ENSG00000134954,ENSG00000160867,ENSG00000162493
GO:0010744	5	10	0.0394241702625189	positive_regulation_of_macrophage_derived_foam_cell_differentiation	ENSG00000038945,ENSG00000135218,ENSG00000135744,ENSG00000144891,ENSG00000163737
GO:0010759	5	10	0.0394241702625189	positive_regulation_of_macrophage_chemotaxis	ENSG00000106538,ENSG00000111199,ENSG00000138379,ENSG00000171860,ENSG00000174600
GO:0010875	5	10	0.0394241702625189	positive_regulation_of_cholesterol_efflux	ENSG00000005421,ENSG00000118137,ENSG00000160179,ENSG00000165029,ENSG00000181092
GO:0020037	22	111	0.0394241702625189	heme_binding	ENSG00000007171,ENSG00000019186,ENSG00000086991,ENSG00000089250,ENSG00000100292,ENSG00000106927,ENSG00000113739,ENSG00000113905,ENSG00000126368,ENSG00000130649,ENSG00000137857,ENSG00000137869,ENSG00000140279,ENSG00000148795,ENSG00000160868,ENSG00000164344,ENSG00000164867,ENSG00000165168,ENSG00000172817,ENSG00000188676,ENSG00000196565,ENSG00000197408
GO:0032105	5	10	0.0394241702625189	negative_regulation_of_response_to_extracellular_stimulus	ENSG00000019549,ENSG00000121853,ENSG00000164326,ENSG00000186951,ENSG00000187094
GO:0032645	5	10	0.0394241702625189	regulation_of_granulocyte_macrophage_colony-stimulating_factor_production	ENSG00000016082,ENSG00000112116,ENSG00000121594,ENSG00000162594,ENSG00000172575
GO:0033268	5	10	0.0394241702625189	node_of_Ranvier	ENSG00000136531,ENSG00000144285,ENSG00000163531,ENSG00000184144,ENSG00000196876
GO:0034116	5	10	0.0394241702625189	positive_regulation_of_heterotypic_cell-cell_adhesion	ENSG00000086548,ENSG00000101144,ENSG00000154096,ENSG00000171564,ENSG00000204305
GO:0034134	5	10	0.0394241702625189	toll-like_receptor_2_signaling_pathway	ENSG00000104312,ENSG00000150455,ENSG00000155629,ENSG00000164251,ENSG00000174125
GO:0045986	5	10	0.0394241702625189	negative_regulation_of_smooth_muscle_contraction	ENSG00000110680,ENSG00000116741,ENSG00000156113,ENSG00000163485,ENSG00000185532
GO:0046321	5	10	0.0394241702625189	positive_regulation_of_fatty_acid_oxidation	ENSG00000122691,ENSG00000145861,ENSG00000163586,ENSG00000185950,ENSG00000186951
GO:0048535	5	10	0.0394241702625189	lymph_node_development	ENSG00000129465,ENSG00000141655,ENSG00000160683,ENSG00000162493,ENSG00000168685
GO:0050774	5	10	0.0394241702625189	negative_regulation_of_dendrite_morphogenesis	ENSG00000072315,ENSG00000100968,ENSG00000137672,ENSG00000169242,ENSG00000169760
GO:0060644	5	10	0.0394241702625189	mammary_gland_epithelial_cell_differentiation	ENSG00000113494,ENSG00000115738,ENSG00000128602,ENSG00000135374,ENSG00000213626
GO:0070293	5	10	0.0394241702625189	renal_absorption	ENSG00000053918,ENSG00000126562,ENSG00000135100,ENSG00000181092,ENSG00000183087
GO:0070492	5	10	0.0394241702625189	oligosaccharide_binding	ENSG00000007908,ENSG00000100097,ENSG00000168961,ENSG00000172016,ENSG00000179914
GO:0150079	5	10	0.0394241702625189	negative_regulation_of_neuroinflammatory_response	ENSG00000006210,ENSG00000017427,ENSG00000081237,ENSG00000126368,ENSG00000163606
GO:1901213	5	10	0.0394241702625189	regulation_of_transcription_from_RNA_polymerase_II_promoter_involved_in_heart_development	ENSG00000107779,ENSG00000115170,ENSG00000130700,ENSG00000141052,ENSG00000183691
GO:0035633	4	6	0.039490394164609	maintenance_of_permeability_of_blood-brain_barrier	ENSG00000006071,ENSG00000107295,ENSG00000197822,ENSG00000197971
GO:0045602	4	6	0.039490394164609	negative_regulation_of_endothelial_cell_differentiation	ENSG00000101384,ENSG00000139567,ENSG00000204301,ENSG00000213694
GO:0048407	4	6	0.039490394164609	platelet-derived_growth_factor_binding	ENSG00000100311,ENSG00000134853,ENSG00000139219,ENSG00000168542
GO:0071481	4	6	0.039490394164609	cellular_response_to_X-ray	ENSG00000104332,ENSG00000105697,ENSG00000145423,ENSG00000149948
GO:1905522	4	6	0.039490394164609	negative_regulation_of_macrophage_migration	ENSG00000035720,ENSG00000106804,ENSG00000137869,ENSG00000163606
GO:1905902	4	6	0.039490394164609	regulation_of_mesoderm_formation	ENSG00000107779,ENSG00000107984,ENSG00000145423,ENSG00000152661
GO:0050873	9	30	0.0403704929267504	brown_fat_cell_differentiation	ENSG00000109424,ENSG00000111199,ENSG00000116741,ENSG00000143507,ENSG00000160999,ENSG00000170323,ENSG00000181092,ENSG00000181856,ENSG00000221818
GO:0030901	16	72	0.0405396526678642	midbrain_development	ENSG00000066468,ENSG00000092009,ENSG00000102678,ENSG00000104290,ENSG00000104332,ENSG00000107984,ENSG00000108379,ENSG00000123560,ENSG00000143869,ENSG00000145423,ENSG00000151208,ENSG00000153234,ENSG00000157240,ENSG00000163785,ENSG00000180871,ENSG00000197971
GO:0008589	15	66	0.0419806116707205	regulation_of_smoothened_signaling_pathway	ENSG00000066468,ENSG00000069667,ENSG00000070193,ENSG00000102678,ENSG00000104332,ENSG00000124813,ENSG00000128602,ENSG00000135919,ENSG00000143816,ENSG00000147257,ENSG00000151208,ENSG00000152977,ENSG00000163501,ENSG00000170075,ENSG00000187240
GO:0051489	10	36	0.0428842941434072	regulation_of_filopodium_assembly	ENSG00000009694,ENSG00000099250,ENSG00000119699,ENSG00000137077,ENSG00000142185,ENSG00000150625,ENSG00000169760,ENSG00000171943,ENSG00000172020,ENSG00000179915
GO:0005251	8	25	0.0430921019062605	delayed_rectifier_potassium_channel_activity	ENSG00000053918,ENSG00000055118,ENSG00000129159,ENSG00000143473,ENSG00000180509,ENSG00000182674,ENSG00000185760,ENSG00000276289
GO:0009595	8	25	0.0430921019062605	detection_of_biotic_stimulus	ENSG00000078098,ENSG00000128602,ENSG00000129988,ENSG00000154589,ENSG00000158473,ENSG00000162711,ENSG00000174125,ENSG00000224389
GO:0010922	8	25	0.0430921019062605	positive_regulation_of_phosphatase_activity	ENSG00000081189,ENSG00000081237,ENSG00000087074,ENSG00000105383,ENSG00000115956,ENSG00000129465,ENSG00000164171,ENSG00000213949
GO:0060674	8	25	0.0430921019062605	placenta_blood_vessel_development	ENSG00000071246,ENSG00000122194,ENSG00000134250,ENSG00000135547,ENSG00000142871,ENSG00000163251,ENSG00000175592,ENSG00000184557
GO:0005775	26	140	0.0433632404851995	vacuolar_lumen	ENSG00000038427,ENSG00000057149,ENSG00000076716,ENSG00000100448,ENSG00000104918,ENSG00000111816,ENSG00000113273,ENSG00000117560,ENSG00000118271,ENSG00000118520,ENSG00000124145,ENSG00000125730,ENSG00000130287,ENSG00000139329,ENSG00000143387,ENSG00000147257,ENSG00000157766,ENSG00000162512,ENSG00000163131,ENSG00000169439,ENSG00000173083,ENSG00000179399,ENSG00000183098,ENSG00000196136,ENSG00000197561…
GO:1990138	26	140	0.0433632404851995	neuron_projection_extension	ENSG00000006327,ENSG00000040608,ENSG00000065320,ENSG00000067715,ENSG00000072315,ENSG00000078018,ENSG00000079841,ENSG00000087250,ENSG00000099250,ENSG00000107295,ENSG00000108379,ENSG00000124785,ENSG00000130558,ENSG00000133110,ENSG00000135622,ENSG00000143858,ENSG00000163623,ENSG00000163785,ENSG00000170381,ENSG00000171587,ENSG00000176406,ENSG00000180353,ENSG00000185345,ENSG00000186868,ENSG00000196189…
GO:0002693	6	15	0.0439142719853877	positive_regulation_of_cellular_extravasation	ENSG00000007908,ENSG00000154096,ENSG00000169403,ENSG00000170962,ENSG00000197561,ENSG00000204305
GO:0006590	6	15	0.0439142719853877	thyroid_hormone_generation	ENSG00000125618,ENSG00000137857,ENSG00000140279,ENSG00000143387,ENSG00000147100,ENSG00000211452
GO:0010869	6	15	0.0439142719853877	regulation_of_receptor_biosynthetic_process	ENSG00000078401,ENSG00000126368,ENSG00000140564,ENSG00000181092,ENSG00000186951,ENSG00000259207
GO:0032703	6	15	0.0439142719853877	negative_regulation_of_interleukin-2_production	ENSG00000012504,ENSG00000081237,ENSG00000135077,ENSG00000143184,ENSG00000174059,ENSG00000174564
GO:0033194	6	15	0.0439142719853877	response_to_hydroperoxide	ENSG00000004468,ENSG00000110244,ENSG00000135218,ENSG00000142185,ENSG00000204472,ENSG00000211445
GO:0033691	6	15	0.0439142719853877	sialic_acid_binding	ENSG00000007908,ENSG00000012124,ENSG00000105383,ENSG00000140557,ENSG00000161640,ENSG00000181092
GO:0042629	6	15	0.0439142719853877	mast_cell_granule	ENSG00000010671,ENSG00000105851,ENSG00000157404,ENSG00000172575,ENSG00000175206,ENSG00000180871
GO:1902259	6	15	0.0439142719853877	regulation_of_delayed_rectifier_potassium_channel_activity	ENSG00000118507,ENSG00000134640,ENSG00000158286,ENSG00000175206,ENSG00000180509,ENSG00000276289
GO:1904724	11	42	0.0439142719853877	tertiary_granule_lumen	ENSG00000012223,ENSG00000035862,ENSG00000101439,ENSG00000116260,ENSG00000118113,ENSG00000123610,ENSG00000133063,ENSG00000163131,ENSG00000163661,ENSG00000163736,ENSG00000257017
GO:1904886	6	15	0.0439142719853877	beta-catenin_destruction_complex_disassembly	ENSG00000075290,ENSG00000157240,ENSG00000163251,ENSG00000165879,ENSG00000180340,ENSG00000181274
GO:0006911	18	86	0.0443472377355208	phagocytosis,_engulfment	ENSG00000019169,ENSG00000035720,ENSG00000038945,ENSG00000123338,ENSG00000125730,ENSG00000135218,ENSG00000140545,ENSG00000144366,ENSG00000155849,ENSG00000158869,ENSG00000164171,ENSG00000164251,ENSG00000165029,ENSG00000171044,ENSG00000181790,ENSG00000204472,ENSG00000254709,ENSG00000259490
GO:0031645	7	20	0.0443836527095118	negative_regulation_of_nervous_system_process	ENSG00000134640,ENSG00000145888,ENSG00000146072,ENSG00000146938,ENSG00000166148,ENSG00000172071,ENSG00000185149
GO:0045648	7	20	0.0443836527095118	positive_regulation_of_erythrocyte_differentiation	ENSG00000115738,ENSG00000118689,ENSG00000121989,ENSG00000122641,ENSG00000123338,ENSG00000134954,ENSG00000168918
GO:0050852	28	155	0.0458580138427251	T_cell_receptor_signaling_pathway	ENSG00000055208,ENSG00000065675,ENSG00000074966,ENSG00000076641,ENSG00000077264,ENSG00000081237,ENSG00000103855,ENSG00000104312,ENSG00000111801,ENSG00000113263,ENSG00000115085,ENSG00000134242,ENSG00000134258,ENSG00000135605,ENSG00000144802,ENSG00000146072,ENSG00000150637,ENSG00000154096,ENSG00000160223,ENSG00000163519,ENSG00000167286,ENSG00000168918,ENSG00000172673,ENSG00000196735,ENSG00000197943…
GO:0005791	15	67	0.0460525224714505	rough_endoplasmic_reticulum	ENSG00000078401,ENSG00000078549,ENSG00000087250,ENSG00000109991,ENSG00000112425,ENSG00000113273,ENSG00000145242,ENSG00000147437,ENSG00000151012,ENSG00000157219,ENSG00000158517,ENSG00000165168,ENSG00000167434,ENSG00000169174,ENSG00000242252
GO:0002702	17	80	0.0465624605757826	positive_regulation_of_production_of_molecular_mediator_of_immune_response	ENSG00000077238,ENSG00000081237,ENSG00000100219,ENSG00000110169,ENSG00000115604,ENSG00000117586,ENSG00000122122,ENSG00000134242,ENSG00000135218,ENSG00000137033,ENSG00000143184,ENSG00000150637,ENSG00000158869,ENSG00000162711,ENSG00000163251,ENSG00000164251,ENSG00000175505
GO:0014742	9	31	0.0466849511909946	positive_regulation_of_muscle_hypertrophy	ENSG00000017427,ENSG00000078401,ENSG00000105697,ENSG00000120907,ENSG00000134352,ENSG00000135744,ENSG00000163217,ENSG00000164107,ENSG00000187616
GO:1904036	9	31	0.0466849511909946	negative_regulation_of_epithelial_cell_apoptotic_process	ENSG00000100292,ENSG00000106366,ENSG00000120156,ENSG00000139515,ENSG00000148737,ENSG00000162992,ENSG00000171564,ENSG00000173531,ENSG00000183087
GO:0019903	22	114	0.0485764291342148	protein_phosphatase_binding	ENSG00000012124,ENSG00000047936,ENSG00000053918,ENSG00000076984,ENSG00000087074,ENSG00000087495,ENSG00000105383,ENSG00000105639,ENSG00000105767,ENSG00000111276,ENSG00000112137,ENSG00000112964,ENSG00000151422,ENSG00000172071,ENSG00000182578,ENSG00000185950,ENSG00000186868,ENSG00000196090,ENSG00000197442,ENSG00000198053,ENSG00000198785,ENSG00000213949
GO:0005544	11	43	0.0496811352238418	calcium-dependent_phospholipid_binding	ENSG00000011347,ENSG00000019505,ENSG00000067715,ENSG00000089169,ENSG00000109511,ENSG00000143858,ENSG00000164674,ENSG00000170743,ENSG00000186472,ENSG00000196353,ENSG00000272636
