# Supplementary material for: Machine learning on large scale perturbation screens for SARS-CoV-2 host factors identifies β-catenin/CBP inhibitor PRI-724 as a potent antiviral
Source: Front Microbiol. 2023 Jun 5;14:1193320. doi: 10.3389/fmicb.2023.1193320 (PMC10277617; doi:10.3389/fmicb.2023.1193320)
Supplement: Supplementary file 7 [file Data_Sheet_1.zip › SupplementaryMaterial/Kelch-et-al-Supplementary-Material-Table-S4.xlsx]

## Sheet: Kelch-et-al-Supplemenatry-Mater
GO-ID	predictedHDF	PrednonHDF	padj	term_Name	Genes
GO:0007156	76	88	2.2127902324081e-29	homophilic_cell_adhesion_via_plasma_membrane_adhesion_molecules	ENSG00000008300,ENSG00000008710,ENSG00000040731,ENSG00000067445,ENSG00000069188,ENSG00000075275,ENSG00000080854,ENSG00000081818,ENSG00000081842,ENSG00000081853,ENSG00000086570,ENSG00000099715,ENSG00000102290,ENSG00000107736,ENSG00000110400,ENSG00000113205,ENSG00000113209,ENSG00000113211,ENSG00000113212,ENSG00000120322,ENSG00000120324,ENSG00000129910,ENSG00000134115,ENSG00000136099,ENSG00000139211…
GO:0019814	61	82	5.59481391249228e-21	immunoglobulin_complex	ENSG00000211623,ENSG00000211625,ENSG00000211632,ENSG00000211637,ENSG00000211639,ENSG00000211640,ENSG00000211643,ENSG00000211645,ENSG00000211648,ENSG00000211649,ENSG00000211650,ENSG00000211651,ENSG00000211652,ENSG00000211653,ENSG00000211660,ENSG00000211661,ENSG00000211664,ENSG00000211666,ENSG00000211667,ENSG00000211668,ENSG00000211670,ENSG00000211672,ENSG00000211934,ENSG00000211938,ENSG00000211942…
GO:0004713	41	42	1.83348819080954e-16	protein_tyrosine_kinase_activity	ENSG00000006432,ENSG00000007264,ENSG00000010671,ENSG00000030304,ENSG00000047936,ENSG00000064393,ENSG00000066468,ENSG00000068078,ENSG00000076984,ENSG00000077782,ENSG00000080224,ENSG00000092445,ENSG00000096968,ENSG00000099250,ENSG00000102010,ENSG00000102755,ENSG00000103653,ENSG00000118257,ENSG00000127418,ENSG00000133216,ENSG00000134853,ENSG00000135333,ENSG00000136573,ENSG00000137764,ENSG00000145242…
GO:0003018	49	74	2.62919242975207e-15	vascular_process_in_circulatory_system	ENSG00000006638,ENSG00000011405,ENSG00000036828,ENSG00000054598,ENSG00000059377,ENSG00000075073,ENSG00000089250,ENSG00000101200,ENSG00000102468,ENSG00000104067,ENSG00000105974,ENSG00000113161,ENSG00000113749,ENSG00000117298,ENSG00000120907,ENSG00000130203,ENSG00000138698,ENSG00000140795,ENSG00000141433,ENSG00000144891,ENSG00000148680,ENSG00000149177,ENSG00000150594,ENSG00000151617,ENSG00000156113…
GO:0030594	33	34	3.51677837088973e-13	neurotransmitter_receptor_activity	ENSG00000069696,ENSG00000102287,ENSG00000102468,ENSG00000112038,ENSG00000113749,ENSG00000116032,ENSG00000120251,ENSG00000136928,ENSG00000145888,ENSG00000147246,ENSG00000148680,ENSG00000149295,ENSG00000152822,ENSG00000161509,ENSG00000163288,ENSG00000163485,ENSG00000164270,ENSG00000164418,ENSG00000166206,ENSG00000168830,ENSG00000169676,ENSG00000175344,ENSG00000179546,ENSG00000180720,ENSG00000181499…
GO:0031532	38	53	1.51625810941261e-12	actin_cytoskeleton_reorganization	ENSG00000005108,ENSG00000035720,ENSG00000050820,ENSG00000070831,ENSG00000087589,ENSG00000092820,ENSG00000099250,ENSG00000100558,ENSG00000100842,ENSG00000104067,ENSG00000109458,ENSG00000110492,ENSG00000112137,ENSG00000112655,ENSG00000116218,ENSG00000134250,ENSG00000134853,ENSG00000141376,ENSG00000143575,ENSG00000144229,ENSG00000149269,ENSG00000151491,ENSG00000154310,ENSG00000157404,ENSG00000158321…
GO:0019933	51	110	1.43074307358994e-11	cAMP-mediated_signaling	ENSG00000006638,ENSG00000050628,ENSG00000065989,ENSG00000087460,ENSG00000089250,ENSG00000091428,ENSG00000112038,ENSG00000113448,ENSG00000115263,ENSG00000117114,ENSG00000120088,ENSG00000120907,ENSG00000121753,ENSG00000124089,ENSG00000125510,ENSG00000127955,ENSG00000129467,ENSG00000134817,ENSG00000135298,ENSG00000135324,ENSG00000138031,ENSG00000141068,ENSG00000141433,ENSG00000145242,ENSG00000147571…
GO:0008217	47	94	1.59890751987106e-11	regulation_of_blood_pressure	ENSG00000006638,ENSG00000007171,ENSG00000060237,ENSG00000089006,ENSG00000089250,ENSG00000099139,ENSG00000100311,ENSG00000100739,ENSG00000101188,ENSG00000101200,ENSG00000101405,ENSG00000102239,ENSG00000113448,ENSG00000117298,ENSG00000120907,ENSG00000122585,ENSG00000124089,ENSG00000125510,ENSG00000132170,ENSG00000142583,ENSG00000144891,ENSG00000147571,ENSG00000148408,ENSG00000149295,ENSG00000151617…
GO:0006939	34	49	5.54413923008732e-11	smooth_muscle_contraction	ENSG00000006638,ENSG00000011405,ENSG00000050628,ENSG00000065534,ENSG00000075073,ENSG00000101405,ENSG00000102468,ENSG00000105974,ENSG00000113448,ENSG00000120907,ENSG00000132911,ENSG00000138193,ENSG00000138698,ENSG00000148680,ENSG00000149295,ENSG00000150594,ENSG00000151617,ENSG00000156113,ENSG00000157404,ENSG00000162341,ENSG00000163485,ENSG00000164171,ENSG00000164850,ENSG00000167657,ENSG00000169252…
GO:0008227	23	20	5.02643117413953e-10	G_protein-coupled_amine_receptor_activity	ENSG00000069696,ENSG00000102468,ENSG00000113749,ENSG00000120907,ENSG00000146399,ENSG00000147246,ENSG00000148680,ENSG00000149295,ENSG00000150594,ENSG00000164270,ENSG00000168830,ENSG00000169252,ENSG00000169676,ENSG00000171873,ENSG00000179546,ENSG00000180720,ENSG00000181499,ENSG00000183389,ENSG00000184155,ENSG00000184845,ENSG00000186723,ENSG00000188778,ENSG00000196639
GO:0002431	41	82	5.3433983767372e-10	Fc_receptor_mediated_stimulatory_signaling_pathway	ENSG00000070831,ENSG00000080824,ENSG00000102882,ENSG00000103653,ENSG00000106683,ENSG00000121879,ENSG00000124181,ENSG00000136238,ENSG00000145555,ENSG00000149177,ENSG00000149269,ENSG00000150760,ENSG00000155849,ENSG00000160293,ENSG00000175866,ENSG00000196776,ENSG00000197943,ENSG00000211625,ENSG00000211640,ENSG00000211648,ENSG00000211651,ENSG00000211652,ENSG00000211653,ENSG00000211660,ENSG00000211666…
GO:0060359	44	96	6.9393449210007e-10	response_to_ammonium_ion	ENSG00000069696,ENSG00000087258,ENSG00000087460,ENSG00000101405,ENSG00000102468,ENSG00000102882,ENSG00000105971,ENSG00000112038,ENSG00000112964,ENSG00000113749,ENSG00000125740,ENSG00000125968,ENSG00000136997,ENSG00000146555,ENSG00000147246,ENSG00000147571,ENSG00000148680,ENSG00000149295,ENSG00000150471,ENSG00000155897,ENSG00000156052,ENSG00000156299,ENSG00000163288,ENSG00000164270,ENSG00000164885…
GO:0007200	32	50	1.01064371201381e-09	phospholipase_C-activating_G_protein-coupled_receptor_signaling_pathway	ENSG00000036828,ENSG00000050628,ENSG00000091831,ENSG00000102468,ENSG00000110148,ENSG00000112038,ENSG00000120907,ENSG00000124089,ENSG00000125510,ENSG00000131620,ENSG00000132911,ENSG00000135898,ENSG00000138193,ENSG00000144891,ENSG00000147246,ENSG00000149295,ENSG00000150594,ENSG00000152822,ENSG00000156052,ENSG00000161610,ENSG00000169006,ENSG00000169676,ENSG00000170837,ENSG00000170989,ENSG00000171517…
GO:0019838	40	87	4.79139664477811e-09	growth_factor_binding	ENSG00000007384,ENSG00000049323,ENSG00000064300,ENSG00000066468,ENSG00000068078,ENSG00000077782,ENSG00000078618,ENSG00000081479,ENSG00000099250,ENSG00000099769,ENSG00000100311,ENSG00000102755,ENSG00000106799,ENSG00000108821,ENSG00000112964,ENSG00000118257,ENSG00000120129,ENSG00000121989,ENSG00000127418,ENSG00000129667,ENSG00000130508,ENSG00000130635,ENSG00000133116,ENSG00000134853,ENSG00000134962…
GO:0038127	40	87	4.79139664477811e-09	ERBB_signaling_pathway	ENSG00000007264,ENSG00000007384,ENSG00000011405,ENSG00000050820,ENSG00000063245,ENSG00000070831,ENSG00000071051,ENSG00000080824,ENSG00000089006,ENSG00000100985,ENSG00000109458,ENSG00000110395,ENSG00000115355,ENSG00000116285,ENSG00000121879,ENSG00000124181,ENSG00000127527,ENSG00000129667,ENSG00000138193,ENSG00000140945,ENSG00000141441,ENSG00000141738,ENSG00000147010,ENSG00000149177,ENSG00000150594…
GO:0003014	34	64	7.60440231753922e-09	renal_system_process	ENSG00000004939,ENSG00000005884,ENSG00000072062,ENSG00000087460,ENSG00000089006,ENSG00000099139,ENSG00000100311,ENSG00000101200,ENSG00000101405,ENSG00000120907,ENSG00000125378,ENSG00000125510,ENSG00000126562,ENSG00000129467,ENSG00000132376,ENSG00000138031,ENSG00000144891,ENSG00000149295,ENSG00000155897,ENSG00000156113,ENSG00000157483,ENSG00000162104,ENSG00000163485,ENSG00000164742,ENSG00000165548…
GO:0048017	45	112	8.87667731841327e-09	inositol_lipid-mediated_signaling	ENSG00000011405,ENSG00000030304,ENSG00000033327,ENSG00000041515,ENSG00000075651,ENSG00000077782,ENSG00000092445,ENSG00000092820,ENSG00000096968,ENSG00000100311,ENSG00000102468,ENSG00000102755,ENSG00000102882,ENSG00000103197,ENSG00000107242,ENSG00000107731,ENSG00000108443,ENSG00000109458,ENSG00000110395,ENSG00000115896,ENSG00000121879,ENSG00000124181,ENSG00000133056,ENSG00000134853,ENSG00000135919…
GO:0060078	34	65	9.17160336294222e-09	regulation_of_postsynaptic_membrane_potential	ENSG00000067606,ENSG00000069696,ENSG00000080854,ENSG00000101188,ENSG00000101489,ENSG00000102287,ENSG00000111249,ENSG00000112038,ENSG00000116032,ENSG00000120251,ENSG00000138814,ENSG00000141433,ENSG00000144868,ENSG00000145888,ENSG00000146938,ENSG00000149295,ENSG00000152822,ENSG00000158528,ENSG00000161509,ENSG00000161610,ENSG00000163288,ENSG00000163485,ENSG00000164418,ENSG00000164885,ENSG00000166206…
GO:0035725	39	86	9.65244308579593e-09	sodium_ion_transmembrane_transport	ENSG00000002746,ENSG00000007314,ENSG00000049759,ENSG00000060237,ENSG00000064651,ENSG00000066230,ENSG00000069696,ENSG00000070915,ENSG00000089250,ENSG00000089327,ENSG00000090020,ENSG00000100346,ENSG00000102452,ENSG00000105409,ENSG00000105675,ENSG00000111319,ENSG00000126562,ENSG00000135740,ENSG00000136531,ENSG00000136546,ENSG00000140090,ENSG00000144136,ENSG00000144285,ENSG00000146950,ENSG00000153253…
GO:0010324	38	83	1.25950437107297e-08	membrane_invagination	ENSG00000035720,ENSG00000064687,ENSG00000070831,ENSG00000130340,ENSG00000132170,ENSG00000136238,ENSG00000144366,ENSG00000145794,ENSG00000150760,ENSG00000155849,ENSG00000157107,ENSG00000164171,ENSG00000165029,ENSG00000171044,ENSG00000181790,ENSG00000211934,ENSG00000211938,ENSG00000211942,ENSG00000211943,ENSG00000211944,ENSG00000211946,ENSG00000211947,ENSG00000211949,ENSG00000211955,ENSG00000211956…
GO:0007190	19	16	1.4152322598572e-08	activation_of_adenylate_cyclase_activity	ENSG00000087460,ENSG00000106018,ENSG00000120088,ENSG00000129467,ENSG00000138031,ENSG00000141433,ENSG00000151617,ENSG00000155897,ENSG00000160014,ENSG00000162104,ENSG00000164742,ENSG00000169252,ENSG00000169676,ENSG00000170425,ENSG00000171509,ENSG00000173175,ENSG00000184845,ENSG00000188778,ENSG00000198668
GO:0007416	45	117	2.0916035318985e-08	synapse_assembly	ENSG00000021645,ENSG00000030304,ENSG00000065320,ENSG00000069188,ENSG00000081818,ENSG00000091129,ENSG00000101405,ENSG00000110400,ENSG00000111249,ENSG00000113205,ENSG00000113209,ENSG00000113211,ENSG00000120324,ENSG00000121753,ENSG00000133216,ENSG00000135298,ENSG00000135333,ENSG00000139211,ENSG00000146555,ENSG00000146938,ENSG00000148053,ENSG00000149295,ENSG00000149571,ENSG00000149972,ENSG00000150471…
GO:0005901	25	35	2.26000173168087e-08	caveola	ENSG00000089250,ENSG00000096968,ENSG00000100427,ENSG00000102468,ENSG00000102882,ENSG00000105971,ENSG00000105974,ENSG00000107779,ENSG00000110395,ENSG00000111863,ENSG00000120907,ENSG00000129910,ENSG00000135587,ENSG00000138119,ENSG00000140945,ENSG00000155897,ENSG00000156113,ENSG00000157193,ENSG00000164867,ENSG00000169047,ENSG00000170955,ENSG00000183873,ENSG00000185920,ENSG00000188906,ENSG00000204217
GO:0055067	40	95	2.4622894656695e-08	monovalent_inorganic_cation_homeostasis	ENSG00000001626,ENSG00000004939,ENSG00000033867,ENSG00000049759,ENSG00000055118,ENSG00000064651,ENSG00000066230,ENSG00000070915,ENSG00000080493,ENSG00000089006,ENSG00000090020,ENSG00000091138,ENSG00000101200,ENSG00000101405,ENSG00000102882,ENSG00000104093,ENSG00000105409,ENSG00000105675,ENSG00000105929,ENSG00000110148,ENSG00000111319,ENSG00000113504,ENSG00000124089,ENSG00000127419,ENSG00000135740…
GO:0010770	41	100	2.6509478570342e-08	positive_regulation_of_cell_morphogenesis_involved_in_differentiation	ENSG00000058404,ENSG00000064300,ENSG00000065320,ENSG00000070831,ENSG00000072315,ENSG00000076356,ENSG00000079691,ENSG00000087589,ENSG00000099250,ENSG00000100106,ENSG00000103260,ENSG00000105429,ENSG00000106683,ENSG00000110492,ENSG00000111249,ENSG00000114554,ENSG00000123384,ENSG00000124782,ENSG00000130827,ENSG00000136040,ENSG00000136238,ENSG00000137825,ENSG00000148053,ENSG00000149269,ENSG00000150760…
GO:0099528	16	10	2.87538741524397e-08	G_protein-coupled_neurotransmitter_receptor_activity	ENSG00000069696,ENSG00000102468,ENSG00000112038,ENSG00000113749,ENSG00000136928,ENSG00000147246,ENSG00000148680,ENSG00000152822,ENSG00000164270,ENSG00000168830,ENSG00000179546,ENSG00000180720,ENSG00000181499,ENSG00000184155,ENSG00000186723,ENSG00000196639
GO:0001508	33	67	3.93539026234892e-08	action_potential	ENSG00000007314,ENSG00000049759,ENSG00000055118,ENSG00000090020,ENSG00000091129,ENSG00000100346,ENSG00000101188,ENSG00000105974,ENSG00000120907,ENSG00000121361,ENSG00000136531,ENSG00000136546,ENSG00000136717,ENSG00000144285,ENSG00000145888,ENSG00000148053,ENSG00000151067,ENSG00000153253,ENSG00000153956,ENSG00000156052,ENSG00000157388,ENSG00000164418,ENSG00000164850,ENSG00000183023,ENSG00000183230…
GO:0019226	23	30	3.93539026234892e-08	transmission_of_nerve_impulse	ENSG00000007314,ENSG00000025708,ENSG00000091129,ENSG00000100346,ENSG00000101200,ENSG00000136531,ENSG00000136546,ENSG00000144285,ENSG00000145888,ENSG00000148053,ENSG00000153253,ENSG00000161610,ENSG00000164171,ENSG00000164418,ENSG00000164850,ENSG00000169676,ENSG00000170989,ENSG00000174469,ENSG00000183873,ENSG00000184845,ENSG00000188037,ENSG00000196557,ENSG00000196876
GO:0043271	39	93	3.93539026234892e-08	negative_regulation_of_ion_transport	ENSG00000002746,ENSG00000049759,ENSG00000055118,ENSG00000060237,ENSG00000069696,ENSG00000089250,ENSG00000099625,ENSG00000100985,ENSG00000101188,ENSG00000102287,ENSG00000102468,ENSG00000105974,ENSG00000120088,ENSG00000125510,ENSG00000126562,ENSG00000132376,ENSG00000133216,ENSG00000135919,ENSG00000136717,ENSG00000141433,ENSG00000149295,ENSG00000150594,ENSG00000160014,ENSG00000161610,ENSG00000163485…
GO:0001764	41	106	8.97991644566892e-08	neuron_migration	ENSG00000005884,ENSG00000007372,ENSG00000008300,ENSG00000058404,ENSG00000065320,ENSG00000075275,ENSG00000077782,ENSG00000091129,ENSG00000099250,ENSG00000109132,ENSG00000110492,ENSG00000112137,ENSG00000118257,ENSG00000119042,ENSG00000131584,ENSG00000133083,ENSG00000136238,ENSG00000136352,ENSG00000137261,ENSG00000143126,ENSG00000146038,ENSG00000148053,ENSG00000149295,ENSG00000149571,ENSG00000150471…
GO:0097756	24	36	1.08689201511875e-07	negative_regulation_of_blood_vessel_diameter	ENSG00000006638,ENSG00000011405,ENSG00000036828,ENSG00000059377,ENSG00000101200,ENSG00000102468,ENSG00000105974,ENSG00000113161,ENSG00000113749,ENSG00000117298,ENSG00000120907,ENSG00000138698,ENSG00000144891,ENSG00000148680,ENSG00000150594,ENSG00000151617,ENSG00000163485,ENSG00000169676,ENSG00000171873,ENSG00000179546,ENSG00000183023,ENSG00000196639,ENSG00000197993,ENSG00000204217
GO:0045776	19	21	1.80434173444916e-07	negative_regulation_of_blood_pressure	ENSG00000007171,ENSG00000089006,ENSG00000089250,ENSG00000100739,ENSG00000101188,ENSG00000101405,ENSG00000120907,ENSG00000125510,ENSG00000147571,ENSG00000149295,ENSG00000163485,ENSG00000163794,ENSG00000164867,ENSG00000169252,ENSG00000169676,ENSG00000180772,ENSG00000186951,ENSG00000188778,ENSG00000204217
GO:0007588	21	28	2.51880367545362e-07	excretion	ENSG00000049759,ENSG00000075073,ENSG00000089006,ENSG00000091138,ENSG00000101200,ENSG00000101405,ENSG00000105929,ENSG00000110492,ENSG00000110628,ENSG00000116218,ENSG00000120907,ENSG00000143921,ENSG00000144891,ENSG00000149295,ENSG00000156113,ENSG00000163485,ENSG00000170425,ENSG00000180772,ENSG00000183853,ENSG00000186510,ENSG00000198914
GO:0000187	36	88	2.55034210194283e-07	activation_of_MAPK_activity	ENSG00000006432,ENSG00000008294,ENSG00000012983,ENSG00000069696,ENSG00000074696,ENSG00000076984,ENSG00000091436,ENSG00000091513,ENSG00000102882,ENSG00000104814,ENSG00000112964,ENSG00000129946,ENSG00000137764,ENSG00000138193,ENSG00000139318,ENSG00000152822,ENSG00000157168,ENSG00000157404,ENSG00000160691,ENSG00000162889,ENSG00000163235,ENSG00000165731,ENSG00000166225,ENSG00000168067,ENSG00000169967…
GO:0035591	31	66	2.55034210194283e-07	signaling_adaptor_activity	ENSG00000008294,ENSG00000027869,ENSG00000033327,ENSG00000035720,ENSG00000071051,ENSG00000089820,ENSG00000100351,ENSG00000101082,ENSG00000103126,ENSG00000106070,ENSG00000107338,ENSG00000109458,ENSG00000109684,ENSG00000133124,ENSG00000141068,ENSG00000141293,ENSG00000141738,ENSG00000151491,ENSG00000154016,ENSG00000155229,ENSG00000160691,ENSG00000160753,ENSG00000160999,ENSG00000166225,ENSG00000169047…
GO:0055078	18	19	2.76978941264323e-07	sodium_ion_homeostasis	ENSG00000049759,ENSG00000064651,ENSG00000070915,ENSG00000089006,ENSG00000090020,ENSG00000101200,ENSG00000101405,ENSG00000105409,ENSG00000105675,ENSG00000111319,ENSG00000124089,ENSG00000136546,ENSG00000144891,ENSG00000149295,ENSG00000163485,ENSG00000180772,ENSG00000183023,ENSG00000187048
GO:0006937	37	94	3.43673108595655e-07	regulation_of_muscle_contraction	ENSG00000006638,ENSG00000007314,ENSG00000068024,ENSG00000072062,ENSG00000075073,ENSG00000089250,ENSG00000090020,ENSG00000101405,ENSG00000105974,ENSG00000113448,ENSG00000120907,ENSG00000130528,ENSG00000132911,ENSG00000136717,ENSG00000138193,ENSG00000150594,ENSG00000151067,ENSG00000156113,ENSG00000157404,ENSG00000160014,ENSG00000163485,ENSG00000163794,ENSG00000164171,ENSG00000164850,ENSG00000167657…
GO:0001653	33	76	3.4435692362926e-07	peptide_receptor_activity	ENSG00000056291,ENSG00000070019,ENSG00000075073,ENSG00000100739,ENSG00000101188,ENSG00000102239,ENSG00000106018,ENSG00000110148,ENSG00000112038,ENSG00000119973,ENSG00000120088,ENSG00000124089,ENSG00000125510,ENSG00000125522,ENSG00000129048,ENSG00000132376,ENSG00000132911,ENSG00000134817,ENSG00000144891,ENSG00000151617,ENSG00000160791,ENSG00000166573,ENSG00000169006,ENSG00000171509,ENSG00000173585…
GO:0030136	45	133	3.4435692362926e-07	clathrin-coated_vesicle	ENSG00000001626,ENSG00000010278,ENSG00000011405,ENSG00000049283,ENSG00000069974,ENSG00000070371,ENSG00000072274,ENSG00000073921,ENSG00000081479,ENSG00000084674,ENSG00000091513,ENSG00000101200,ENSG00000103365,ENSG00000109971,ENSG00000113282,ENSG00000117298,ENSG00000119522,ENSG00000123384,ENSG00000130147,ENSG00000130203,ENSG00000130340,ENSG00000131374,ENSG00000136021,ENSG00000136856,ENSG00000137261…
GO:0016339	20	26	3.96455415310363e-07	calcium-dependent_cell-cell_adhesion_via_plasma_membrane_cell_adhesion_molecules	ENSG00000040731,ENSG00000081818,ENSG00000089327,ENSG00000107736,ENSG00000113205,ENSG00000113209,ENSG00000113211,ENSG00000120324,ENSG00000129910,ENSG00000140945,ENSG00000145526,ENSG00000150394,ENSG00000154162,ENSG00000166341,ENSG00000169760,ENSG00000174175,ENSG00000179242,ENSG00000179776,ENSG00000187372,ENSG00000253953
GO:0007193	23	38	7.16910770196671e-07	adenylate_cyclase-inhibiting_G_protein-coupled_receptor_signaling_pathway	ENSG00000036828,ENSG00000069696,ENSG00000112038,ENSG00000113262,ENSG00000125510,ENSG00000127955,ENSG00000129467,ENSG00000138031,ENSG00000149295,ENSG00000150594,ENSG00000151617,ENSG00000155897,ENSG00000162104,ENSG00000163485,ENSG00000164742,ENSG00000168830,ENSG00000170989,ENSG00000173175,ENSG00000179546,ENSG00000179603,ENSG00000180720,ENSG00000183389,ENSG00000196924
GO:0022600	27	55	1.0523322103718e-06	digestive_system_process	ENSG00000025708,ENSG00000050405,ENSG00000050628,ENSG00000060237,ENSG00000092820,ENSG00000101405,ENSG00000110148,ENSG00000111424,ENSG00000113749,ENSG00000119139,ENSG00000120756,ENSG00000125510,ENSG00000126562,ENSG00000142583,ENSG00000143921,ENSG00000145113,ENSG00000147571,ENSG00000148154,ENSG00000150594,ENSG00000158769,ENSG00000160181,ENSG00000161798,ENSG00000163794,ENSG00000181965,ENSG00000184956…
GO:0005905	23	40	1.34629450547889e-06	clathrin-coated_pit	ENSG00000049283,ENSG00000063245,ENSG00000070371,ENSG00000072274,ENSG00000073921,ENSG00000081479,ENSG00000091513,ENSG00000107611,ENSG00000123384,ENSG00000127527,ENSG00000130147,ENSG00000130881,ENSG00000131374,ENSG00000147852,ENSG00000155897,ENSG00000157107,ENSG00000161203,ENSG00000175416,ENSG00000176170,ENSG00000181856,ENSG00000183020,ENSG00000187714,ENSG00000196586
GO:0048010	25	49	1.93201996444296e-06	vascular_endothelial_growth_factor_receptor_signaling_pathway	ENSG00000027869,ENSG00000050820,ENSG00000054598,ENSG00000070831,ENSG00000071051,ENSG00000080824,ENSG00000099250,ENSG00000102755,ENSG00000106070,ENSG00000107338,ENSG00000118257,ENSG00000121879,ENSG00000129946,ENSG00000131634,ENSG00000136238,ENSG00000138119,ENSG00000138448,ENSG00000150760,ENSG00000155849,ENSG00000160293,ENSG00000162889,ENSG00000167601,ENSG00000175866,ENSG00000196396,ENSG00000259207
GO:0050853	31	75	2.02674499685279e-06	B_cell_receptor_signaling_pathway	ENSG00000010671,ENSG00000035720,ENSG00000050820,ENSG00000086730,ENSG00000109381,ENSG00000114861,ENSG00000136573,ENSG00000159216,ENSG00000197943,ENSG00000211934,ENSG00000211938,ENSG00000211942,ENSG00000211943,ENSG00000211944,ENSG00000211946,ENSG00000211947,ENSG00000211949,ENSG00000211955,ENSG00000211956,ENSG00000211957,ENSG00000211958,ENSG00000211961,ENSG00000211964,ENSG00000211965,ENSG00000211967…
GO:0048813	36	99	2.24027779314363e-06	dendrite_morphogenesis	ENSG00000002746,ENSG00000004777,ENSG00000049759,ENSG00000058404,ENSG00000070831,ENSG00000072315,ENSG00000073921,ENSG00000099250,ENSG00000111249,ENSG00000112137,ENSG00000122859,ENSG00000125968,ENSG00000133083,ENSG00000133216,ENSG00000135298,ENSG00000137825,ENSG00000138814,ENSG00000142599,ENSG00000143126,ENSG00000146038,ENSG00000147852,ENSG00000152767,ENSG00000153707,ENSG00000154310,ENSG00000156299…
GO:0042383	33	86	2.9108737598486e-06	sarcolemma	ENSG00000081248,ENSG00000089250,ENSG00000090020,ENSG00000092820,ENSG00000105971,ENSG00000105974,ENSG00000112038,ENSG00000113396,ENSG00000120907,ENSG00000121361,ENSG00000123096,ENSG00000127990,ENSG00000136531,ENSG00000136717,ENSG00000138814,ENSG00000142583,ENSG00000144285,ENSG00000151067,ENSG00000153956,ENSG00000154358,ENSG00000157388,ENSG00000170624,ENSG00000172270,ENSG00000172554,ENSG00000181856…
GO:0015085	30	74	4.4205901480242e-06	calcium_ion_transmembrane_transporter_activity	ENSG00000008710,ENSG00000072315,ENSG00000081248,ENSG00000083067,ENSG00000100346,ENSG00000102001,ENSG00000112038,ENSG00000116032,ENSG00000130943,ENSG00000138448,ENSG00000140090,ENSG00000148408,ENSG00000151067,ENSG00000153956,ENSG00000157388,ENSG00000161509,ENSG00000162341,ENSG00000164885,ENSG00000167723,ENSG00000171227,ENSG00000175344,ENSG00000183023,ENSG00000185989,ENSG00000186815,ENSG00000188467…
GO:0051017	37	108	4.6344976354163e-06	actin_filament_bundle_assembly	ENSG00000050327,ENSG00000050405,ENSG00000070831,ENSG00000074964,ENSG00000079691,ENSG00000087274,ENSG00000090020,ENSG00000092820,ENSG00000099250,ENSG00000104067,ENSG00000104728,ENSG00000106683,ENSG00000106799,ENSG00000109079,ENSG00000112137,ENSG00000115355,ENSG00000120756,ENSG00000120896,ENSG00000125968,ENSG00000132376,ENSG00000136238,ENSG00000146904,ENSG00000149269,ENSG00000151491,ENSG00000158528…
GO:0020037	29	71	6.24132267018012e-06	heme_binding	ENSG00000003137,ENSG00000007171,ENSG00000019186,ENSG00000021461,ENSG00000036530,ENSG00000059377,ENSG00000086506,ENSG00000089250,ENSG00000096968,ENSG00000106258,ENSG00000119686,ENSG00000130508,ENSG00000130656,ENSG00000140505,ENSG00000147485,ENSG00000148795,ENSG00000156273,ENSG00000160882,ENSG00000161544,ENSG00000164867,ENSG00000172817,ENSG00000186104,ENSG00000186377,ENSG00000187048,ENSG00000187553…
GO:0034332	22	42	8.05883148572237e-06	adherens_junction_organization	ENSG00000040731,ENSG00000070831,ENSG00000071054,ENSG00000087274,ENSG00000103653,ENSG00000104067,ENSG00000107736,ENSG00000110400,ENSG00000129910,ENSG00000130396,ENSG00000140945,ENSG00000141556,ENSG00000144711,ENSG00000145526,ENSG00000150394,ENSG00000154162,ENSG00000166689,ENSG00000175161,ENSG00000179242,ENSG00000179776,ENSG00000183779,ENSG00000186111
GO:0017048	40	127	8.46028688078066e-06	Rho_GTPase_binding	ENSG00000011426,ENSG00000017797,ENSG00000038382,ENSG00000050327,ENSG00000058335,ENSG00000074964,ENSG00000076928,ENSG00000088538,ENSG00000089820,ENSG00000100106,ENSG00000104728,ENSG00000105063,ENSG00000105974,ENSG00000109079,ENSG00000110237,ENSG00000113319,ENSG00000126217,ENSG00000134516,ENSG00000137825,ENSG00000139734,ENSG00000147202,ENSG00000149269,ENSG00000150760,ENSG00000151491,ENSG00000152767…
GO:0043266	27	64	9.60776220970357e-06	regulation_of_potassium_ion_transport	ENSG00000049759,ENSG00000055118,ENSG00000060237,ENSG00000089250,ENSG00000102468,ENSG00000105974,ENSG00000124134,ENSG00000126562,ENSG00000136717,ENSG00000141433,ENSG00000149295,ENSG00000150594,ENSG00000157388,ENSG00000161610,ENSG00000163485,ENSG00000164867,ENSG00000165238,ENSG00000171208,ENSG00000172939,ENSG00000175497,ENSG00000182687,ENSG00000183389,ENSG00000184845,ENSG00000196632,ENSG00000196924…
GO:0030104	23	47	1.02232174115859e-05	water_homeostasis	ENSG00000001626,ENSG00000003137,ENSG00000049759,ENSG00000072062,ENSG00000087460,ENSG00000101200,ENSG00000111319,ENSG00000129467,ENSG00000132376,ENSG00000138031,ENSG00000144452,ENSG00000148154,ENSG00000155897,ENSG00000162104,ENSG00000163347,ENSG00000164742,ENSG00000167580,ENSG00000167768,ENSG00000173175,ENSG00000178301,ENSG00000187048,ENSG00000188191,ENSG00000197915
GO:0071331	31	83	1.04172962427407e-05	cellular_response_to_hexose_stimulus	ENSG00000001626,ENSG00000036828,ENSG00000071054,ENSG00000072062,ENSG00000075891,ENSG00000104067,ENSG00000113161,ENSG00000115263,ENSG00000119714,ENSG00000121879,ENSG00000123384,ENSG00000127616,ENSG00000130856,ENSG00000131620,ENSG00000136238,ENSG00000138814,ENSG00000139515,ENSG00000142583,ENSG00000145242,ENSG00000147571,ENSG00000150594,ENSG00000155093,ENSG00000155897,ENSG00000156299,ENSG00000162337…
GO:0071880	13	12	1.07145944413005e-05	adenylate_cyclase-activating_adrenergic_receptor_signaling_pathway	ENSG00000087460,ENSG00000089250,ENSG00000113448,ENSG00000120907,ENSG00000149295,ENSG00000150594,ENSG00000162104,ENSG00000169252,ENSG00000169676,ENSG00000171873,ENSG00000183389,ENSG00000184845,ENSG00000188778
GO:0034706	11	7	1.07722048728829e-05	sodium_channel_complex	ENSG00000007314,ENSG00000100346,ENSG00000111319,ENSG00000136531,ENSG00000136546,ENSG00000144285,ENSG00000153253,ENSG00000164418,ENSG00000183873,ENSG00000196557,ENSG00000196876
GO:0042626	27	65	1.17366325109002e-05	ATPase-coupled_transmembrane_transporter_activity	ENSG00000001626,ENSG00000017797,ENSG00000064687,ENSG00000069431,ENSG00000085563,ENSG00000091262,ENSG00000103222,ENSG00000105409,ENSG00000105675,ENSG00000105929,ENSG00000107331,ENSG00000114770,ENSG00000121361,ENSG00000123191,ENSG00000124574,ENSG00000140798,ENSG00000141338,ENSG00000143921,ENSG00000144452,ENSG00000155097,ENSG00000160179,ENSG00000165029,ENSG00000165240,ENSG00000167972,ENSG00000172350…
GO:0072073	34	99	1.28061062778296e-05	kidney_epithelium_development	ENSG00000008710,ENSG00000054598,ENSG00000066468,ENSG00000075891,ENSG00000077782,ENSG00000104313,ENSG00000116218,ENSG00000119888,ENSG00000125378,ENSG00000126562,ENSG00000130702,ENSG00000131759,ENSG00000134250,ENSG00000135333,ENSG00000136997,ENSG00000148400,ENSG00000157483,ENSG00000162849,ENSG00000164690,ENSG00000165731,ENSG00000166341,ENSG00000166949,ENSG00000170873,ENSG00000172037,ENSG00000178301…
GO:0051899	21	40	1.33912969047851e-05	membrane_depolarization	ENSG00000007314,ENSG00000049759,ENSG00000055118,ENSG00000067606,ENSG00000100346,ENSG00000101188,ENSG00000105974,ENSG00000136531,ENSG00000136546,ENSG00000144285,ENSG00000148408,ENSG00000151067,ENSG00000153253,ENSG00000153956,ENSG00000157388,ENSG00000183023,ENSG00000183873,ENSG00000188906,ENSG00000196557,ENSG00000196876,ENSG00000198216
GO:0021954	24	53	1.49987629140525e-05	central_nervous_system_neuron_development	ENSG00000066468,ENSG00000074047,ENSG00000080824,ENSG00000099250,ENSG00000109132,ENSG00000118257,ENSG00000122585,ENSG00000130827,ENSG00000133083,ENSG00000133216,ENSG00000148053,ENSG00000149295,ENSG00000153266,ENSG00000163288,ENSG00000164885,ENSG00000165240,ENSG00000169554,ENSG00000169855,ENSG00000170315,ENSG00000182968,ENSG00000184845,ENSG00000185008,ENSG00000187323,ENSG00000221866
GO:0003158	28	71	1.50249264012155e-05	endothelium_development	ENSG00000087274,ENSG00000092820,ENSG00000099250,ENSG00000104067,ENSG00000113448,ENSG00000114861,ENSG00000119139,ENSG00000125378,ENSG00000125968,ENSG00000130396,ENSG00000133639,ENSG00000148400,ENSG00000148516,ENSG00000151388,ENSG00000152939,ENSG00000157168,ENSG00000158769,ENSG00000159307,ENSG00000163347,ENSG00000165215,ENSG00000170989,ENSG00000179776,ENSG00000179820,ENSG00000182871,ENSG00000184113…
GO:0008188	15	19	1.64676566647529e-05	neuropeptide_receptor_activity	ENSG00000056291,ENSG00000075073,ENSG00000101188,ENSG00000102239,ENSG00000112038,ENSG00000119973,ENSG00000125522,ENSG00000132911,ENSG00000166573,ENSG00000169006,ENSG00000182687,ENSG00000183729,ENSG00000184985,ENSG00000204174,ENSG00000213906
GO:0031256	36	112	1.91971693086786e-05	leading_edge_membrane	ENSG00000023902,ENSG00000042781,ENSG00000054654,ENSG00000064687,ENSG00000065989,ENSG00000070831,ENSG00000092820,ENSG00000100558,ENSG00000102010,ENSG00000102287,ENSG00000103335,ENSG00000112038,ENSG00000115266,ENSG00000115306,ENSG00000116396,ENSG00000124507,ENSG00000127990,ENSG00000132376,ENSG00000136238,ENSG00000138448,ENSG00000141068,ENSG00000149177,ENSG00000149269,ENSG00000151491,ENSG00000152894…
GO:0097553	31	87	2.00561958590176e-05	calcium_ion_transmembrane_import_into_cytosol	ENSG00000072062,ENSG00000089250,ENSG00000100739,ENSG00000101188,ENSG00000102468,ENSG00000113448,ENSG00000115896,ENSG00000124181,ENSG00000130528,ENSG00000134817,ENSG00000138193,ENSG00000147246,ENSG00000149295,ENSG00000149527,ENSG00000151067,ENSG00000153956,ENSG00000160014,ENSG00000160791,ENSG00000161509,ENSG00000162341,ENSG00000164850,ENSG00000182621,ENSG00000183023,ENSG00000184845,ENSG00000185989…
GO:0043279	25	59	2.09997833335378e-05	response_to_alkaloid	ENSG00000069696,ENSG00000081248,ENSG00000101405,ENSG00000102468,ENSG00000112038,ENSG00000112964,ENSG00000114200,ENSG00000125740,ENSG00000132170,ENSG00000139515,ENSG00000146555,ENSG00000147571,ENSG00000149295,ENSG00000150471,ENSG00000155897,ENSG00000156299,ENSG00000164808,ENSG00000164885,ENSG00000169676,ENSG00000183023,ENSG00000183389,ENSG00000184845,ENSG00000196218,ENSG00000196839,ENSG00000198626
GO:0014909	21	42	2.17938081797015e-05	smooth_muscle_cell_migration	ENSG00000068024,ENSG00000099250,ENSG00000100311,ENSG00000104368,ENSG00000106070,ENSG00000107779,ENSG00000110492,ENSG00000114554,ENSG00000122861,ENSG00000123384,ENSG00000136997,ENSG00000137642,ENSG00000137872,ENSG00000149269,ENSG00000164171,ENSG00000164362,ENSG00000165240,ENSG00000170962,ENSG00000185532,ENSG00000197461,ENSG00000259207
GO:0050770	39	129	2.23630617595293e-05	regulation_of_axonogenesis	ENSG00000064300,ENSG00000065320,ENSG00000072315,ENSG00000076356,ENSG00000089820,ENSG00000091129,ENSG00000099250,ENSG00000103260,ENSG00000105429,ENSG00000106683,ENSG00000114554,ENSG00000123384,ENSG00000130203,ENSG00000130827,ENSG00000133216,ENSG00000135333,ENSG00000136040,ENSG00000137261,ENSG00000137872,ENSG00000148053,ENSG00000148948,ENSG00000149269,ENSG00000153266,ENSG00000156299,ENSG00000163785…
GO:0035249	24	55	2.23961172722543e-05	synaptic_transmission,_glutamatergic	ENSG00000102468,ENSG00000113262,ENSG00000116032,ENSG00000120251,ENSG00000135919,ENSG00000141433,ENSG00000149295,ENSG00000150394,ENSG00000152822,ENSG00000161509,ENSG00000163485,ENSG00000163794,ENSG00000164418,ENSG00000164885,ENSG00000169071,ENSG00000169760,ENSG00000179520,ENSG00000179603,ENSG00000182771,ENSG00000183389,ENSG00000184845,ENSG00000185345,ENSG00000188906,ENSG00000198400
GO:0050806	34	103	2.23961172722543e-05	positive_regulation_of_synaptic_transmission	ENSG00000036530,ENSG00000067606,ENSG00000069696,ENSG00000075073,ENSG00000080854,ENSG00000101188,ENSG00000101405,ENSG00000111249,ENSG00000120907,ENSG00000130203,ENSG00000133216,ENSG00000135919,ENSG00000141433,ENSG00000147571,ENSG00000148053,ENSG00000149295,ENSG00000155897,ENSG00000157388,ENSG00000158528,ENSG00000161509,ENSG00000163485,ENSG00000164418,ENSG00000164742,ENSG00000164850,ENSG00000164885…
GO:0051897	34	103	2.23961172722543e-05	positive_regulation_of_protein_kinase_B_signaling	ENSG00000066468,ENSG00000068078,ENSG00000077782,ENSG00000080824,ENSG00000081479,ENSG00000091831,ENSG00000100311,ENSG00000104375,ENSG00000106799,ENSG00000109458,ENSG00000121879,ENSG00000126218,ENSG00000133116,ENSG00000134853,ENSG00000134962,ENSG00000136238,ENSG00000143575,ENSG00000149177,ENSG00000155629,ENSG00000157168,ENSG00000157404,ENSG00000158458,ENSG00000163235,ENSG00000165730,ENSG00000165731…
GO:1903034	35	108	2.23961172722543e-05	regulation_of_response_to_wounding	ENSG00000006638,ENSG00000010278,ENSG00000065534,ENSG00000100311,ENSG00000103175,ENSG00000104368,ENSG00000105974,ENSG00000110492,ENSG00000111863,ENSG00000113161,ENSG00000122861,ENSG00000123384,ENSG00000124782,ENSG00000130203,ENSG00000133216,ENSG00000134853,ENSG00000135919,ENSG00000136826,ENSG00000137261,ENSG00000142949,ENSG00000150594,ENSG00000154229,ENSG00000158769,ENSG00000163347,ENSG00000164867…
GO:0050919	17	27	2.38145483428316e-05	negative_chemotaxis	ENSG00000065320,ENSG00000118257,ENSG00000130827,ENSG00000135333,ENSG00000137872,ENSG00000138448,ENSG00000157168,ENSG00000163785,ENSG00000169855,ENSG00000184347,ENSG00000185008,ENSG00000185070,ENSG00000185737,ENSG00000187122,ENSG00000197461,ENSG00000221866,ENSG00000259207
GO:0140326	12	11	2.38145483428316e-05	ATPase-coupled_intramembrane_lipid_transporter_activity	ENSG00000054793,ENSG00000064687,ENSG00000068650,ENSG00000085563,ENSG00000107331,ENSG00000118322,ENSG00000132932,ENSG00000160179,ENSG00000165029,ENSG00000166377,ENSG00000182107,ENSG00000198691
GO:0052695	9	4	2.50325779290882e-05	cellular_glucuronidation	ENSG00000135220,ENSG00000135226,ENSG00000173610,ENSG00000197888,ENSG00000213759,ENSG00000241119,ENSG00000241635,ENSG00000243135,ENSG00000244474
GO:0050954	37	120	2.66865539640572e-05	sensory_perception_of_mechanical_stimulus	ENSG00000042781,ENSG00000077782,ENSG00000079335,ENSG00000081479,ENSG00000100106,ENSG00000101849,ENSG00000102468,ENSG00000104067,ENSG00000104313,ENSG00000105929,ENSG00000107736,ENSG00000108821,ENSG00000135919,ENSG00000144285,ENSG00000144749,ENSG00000146038,ENSG00000149972,ENSG00000150275,ENSG00000152939,ENSG00000154016,ENSG00000154864,ENSG00000157388,ENSG00000157404,ENSG00000163794,ENSG00000164171…
GO:0008038	16	24	2.82718010896278e-05	neuron_recognition	ENSG00000008300,ENSG00000091129,ENSG00000099250,ENSG00000105429,ENSG00000133216,ENSG00000134115,ENSG00000144619,ENSG00000153266,ENSG00000154654,ENSG00000169855,ENSG00000172270,ENSG00000174469,ENSG00000177103,ENSG00000182667,ENSG00000183715,ENSG00000185008
GO:0008361	37	121	3.06740795494276e-05	regulation_of_cell_size	ENSG00000004487,ENSG00000064651,ENSG00000065320,ENSG00000070915,ENSG00000072315,ENSG00000087274,ENSG00000089820,ENSG00000091129,ENSG00000099250,ENSG00000105429,ENSG00000106683,ENSG00000113504,ENSG00000123384,ENSG00000130203,ENSG00000130827,ENSG00000135333,ENSG00000136238,ENSG00000137261,ENSG00000137872,ENSG00000141564,ENSG00000149269,ENSG00000156113,ENSG00000160293,ENSG00000163785,ENSG00000163794…
GO:0097755	17	28	3.20892833636875e-05	positive_regulation_of_blood_vessel_diameter	ENSG00000036828,ENSG00000089250,ENSG00000130203,ENSG00000141433,ENSG00000156113,ENSG00000163485,ENSG00000163794,ENSG00000164850,ENSG00000164867,ENSG00000169252,ENSG00000170425,ENSG00000173482,ENSG00000180772,ENSG00000184845,ENSG00000185532,ENSG00000188778,ENSG00000204217
GO:0005245	15	21	3.29656987419687e-05	voltage-gated_calcium_channel_activity	ENSG00000081248,ENSG00000100346,ENSG00000102001,ENSG00000112038,ENSG00000138448,ENSG00000148408,ENSG00000151067,ENSG00000153956,ENSG00000157388,ENSG00000162341,ENSG00000164885,ENSG00000186815,ENSG00000196218,ENSG00000196557,ENSG00000198216
GO:0015698	34	106	3.43227797230117e-05	inorganic_anion_transport	ENSG00000001626,ENSG00000004939,ENSG00000033867,ENSG00000036828,ENSG00000047936,ENSG00000064651,ENSG00000070915,ENSG00000077782,ENSG00000080493,ENSG00000085563,ENSG00000091138,ENSG00000102287,ENSG00000103249,ENSG00000105641,ENSG00000106688,ENSG00000113504,ENSG00000126562,ENSG00000131620,ENSG00000132911,ENSG00000144136,ENSG00000145888,ENSG00000160190,ENSG00000163288,ENSG00000166206,ENSG00000168065…
GO:0021885	20	40	3.43227797230117e-05	forebrain_cell_migration	ENSG00000054654,ENSG00000092445,ENSG00000096093,ENSG00000099250,ENSG00000118257,ENSG00000136352,ENSG00000149295,ENSG00000153266,ENSG00000157168,ENSG00000164828,ENSG00000164885,ENSG00000166780,ENSG00000167601,ENSG00000169855,ENSG00000173406,ENSG00000184845,ENSG00000185737,ENSG00000187122,ENSG00000188906,ENSG00000198914
GO:0098982	20	40	3.43227797230117e-05	GABA-ergic_synapse	ENSG00000021645,ENSG00000040731,ENSG00000080854,ENSG00000120907,ENSG00000132164,ENSG00000140945,ENSG00000146938,ENSG00000149295,ENSG00000149972,ENSG00000157168,ENSG00000159164,ENSG00000159692,ENSG00000163288,ENSG00000164061,ENSG00000166206,ENSG00000175029,ENSG00000182621,ENSG00000184845,ENSG00000186297,ENSG00000187730
GO:0015914	24	58	3.95788890077926e-05	phospholipid_transport	ENSG00000004939,ENSG00000021762,ENSG00000054793,ENSG00000064687,ENSG00000068650,ENSG00000085563,ENSG00000091622,ENSG00000103222,ENSG00000118322,ENSG00000122490,ENSG00000130203,ENSG00000130703,ENSG00000132631,ENSG00000132932,ENSG00000143921,ENSG00000144452,ENSG00000144645,ENSG00000160179,ENSG00000165029,ENSG00000166377,ENSG00000171044,ENSG00000182107,ENSG00000185101,ENSG00000198691
GO:0000786	28	77	4.05374460942912e-05	nucleosome	ENSG00000124575,ENSG00000164032,ENSG00000168148,ENSG00000168298,ENSG00000180573,ENSG00000184260,ENSG00000184357,ENSG00000184678,ENSG00000184897,ENSG00000185130,ENSG00000187475,ENSG00000187837,ENSG00000188486,ENSG00000197238,ENSG00000197903,ENSG00000203812,ENSG00000272196,ENSG00000273542,ENSG00000273703,ENSG00000274183,ENSG00000274997,ENSG00000275221,ENSG00000276368,ENSG00000276903,ENSG00000277157…
GO:0043197	36	118	4.05374460942912e-05	dendritic_spine	ENSG00000004777,ENSG00000034053,ENSG00000064300,ENSG00000070831,ENSG00000072062,ENSG00000089250,ENSG00000090372,ENSG00000099260,ENSG00000101188,ENSG00000112038,ENSG00000115808,ENSG00000120251,ENSG00000134909,ENSG00000136238,ENSG00000137825,ENSG00000138814,ENSG00000145934,ENSG00000146904,ENSG00000148053,ENSG00000149295,ENSG00000152767,ENSG00000153317,ENSG00000156299,ENSG00000158528,ENSG00000159842…
GO:0010518	17	29	4.10751105857568e-05	positive_regulation_of_phospholipase_activity	ENSG00000066468,ENSG00000067606,ENSG00000068078,ENSG00000077782,ENSG00000091831,ENSG00000102468,ENSG00000102755,ENSG00000120907,ENSG00000124181,ENSG00000132911,ENSG00000134853,ENSG00000135898,ENSG00000144891,ENSG00000148053,ENSG00000151617,ENSG00000156052,ENSG00000157404
GO:0061138	38	129	4.10751105857568e-05	morphogenesis_of_a_branching_epithelium	ENSG00000008710,ENSG00000036828,ENSG00000066468,ENSG00000074047,ENSG00000074527,ENSG00000075275,ENSG00000075891,ENSG00000077782,ENSG00000091831,ENSG00000099250,ENSG00000101109,ENSG00000104313,ENSG00000110492,ENSG00000111424,ENSG00000114554,ENSG00000125378,ENSG00000130702,ENSG00000136352,ENSG00000136997,ENSG00000148400,ENSG00000149269,ENSG00000151617,ENSG00000162337,ENSG00000162775,ENSG00000164690…
GO:1905952	30	87	4.10751105857568e-05	regulation_of_lipid_localization	ENSG00000064687,ENSG00000084674,ENSG00000101188,ENSG00000101405,ENSG00000105974,ENSG00000107331,ENSG00000110047,ENSG00000120088,ENSG00000123384,ENSG00000130203,ENSG00000132170,ENSG00000132631,ENSG00000132932,ENSG00000136244,ENSG00000138448,ENSG00000143921,ENSG00000144452,ENSG00000144891,ENSG00000147571,ENSG00000160179,ENSG00000164690,ENSG00000165029,ENSG00000166573,ENSG00000169174,ENSG00000180772…
GO:0019198	10	7	4.12104503073579e-05	transmembrane_receptor_protein_phosphatase_activity	ENSG00000060656,ENSG00000080031,ENSG00000127329,ENSG00000142949,ENSG00000144724,ENSG00000152894,ENSG00000153707,ENSG00000155093,ENSG00000173482,ENSG00000196090
GO:0034446	25	63	4.12104503073579e-05	substrate_adhesion-dependent_cell_spreading	ENSG00000050555,ENSG00000070831,ENSG00000074527,ENSG00000079691,ENSG00000087589,ENSG00000092445,ENSG00000099250,ENSG00000100106,ENSG00000106780,ENSG00000110492,ENSG00000124782,ENSG00000130702,ENSG00000135862,ENSG00000136238,ENSG00000138448,ENSG00000140682,ENSG00000146904,ENSG00000150760,ENSG00000163975,ENSG00000167601,ENSG00000172037,ENSG00000179820,ENSG00000184292,ENSG00000196924,ENSG00000259207
GO:0099055	25	63	4.12104503073579e-05	integral_component_of_postsynaptic_membrane	ENSG00000040731,ENSG00000091129,ENSG00000099250,ENSG00000102468,ENSG00000112038,ENSG00000118257,ENSG00000120907,ENSG00000132164,ENSG00000133216,ENSG00000135333,ENSG00000136099,ENSG00000141526,ENSG00000145888,ENSG00000148948,ENSG00000149295,ENSG00000163485,ENSG00000164742,ENSG00000169760,ENSG00000182771,ENSG00000183023,ENSG00000184845,ENSG00000186297,ENSG00000187323,ENSG00000187730,ENSG00000196090
GO:0018107	23	54	4.15867760648817e-05	peptidyl-threonine_phosphorylation	ENSG00000060237,ENSG00000064393,ENSG00000072062,ENSG00000072315,ENSG00000100749,ENSG00000103126,ENSG00000106799,ENSG00000115263,ENSG00000122966,ENSG00000132376,ENSG00000141564,ENSG00000154229,ENSG00000160014,ENSG00000164885,ENSG00000165730,ENSG00000172939,ENSG00000176170,ENSG00000185324,ENSG00000188906,ENSG00000196632,ENSG00000198648,ENSG00000198668,ENSG00000198752
GO:0098739	27	73	4.46266998711597e-05	import_across_plasma_membrane	ENSG00000055118,ENSG00000060237,ENSG00000064651,ENSG00000066230,ENSG00000069431,ENSG00000070915,ENSG00000081479,ENSG00000090020,ENSG00000101188,ENSG00000105409,ENSG00000105675,ENSG00000106688,ENSG00000113504,ENSG00000121361,ENSG00000126562,ENSG00000135740,ENSG00000142583,ENSG00000153956,ENSG00000165238,ENSG00000165349,ENSG00000165970,ENSG00000172139,ENSG00000173638,ENSG00000181804,ENSG00000183023…
GO:0050796	35	114	4.63900694386539e-05	regulation_of_insulin_secretion	ENSG00000001626,ENSG00000007171,ENSG00000036828,ENSG00000071054,ENSG00000087460,ENSG00000091428,ENSG00000096968,ENSG00000113161,ENSG00000115263,ENSG00000119714,ENSG00000123384,ENSG00000131620,ENSG00000136238,ENSG00000136573,ENSG00000138814,ENSG00000139515,ENSG00000145242,ENSG00000147571,ENSG00000149295,ENSG00000150594,ENSG00000151067,ENSG00000154229,ENSG00000155897,ENSG00000156299,ENSG00000157388…
GO:0010766	9	5	4.84159621906051e-05	negative_regulation_of_sodium_ion_transport	ENSG00000002746,ENSG00000049759,ENSG00000060237,ENSG00000126562,ENSG00000135919,ENSG00000165238,ENSG00000169174,ENSG00000196632,ENSG00000198648
GO:0014068	21	46	4.84159621906051e-05	positive_regulation_of_phosphatidylinositol_3-kinase_signaling	ENSG00000030304,ENSG00000077782,ENSG00000096968,ENSG00000100311,ENSG00000102755,ENSG00000107731,ENSG00000109458,ENSG00000110395,ENSG00000121879,ENSG00000134853,ENSG00000143575,ENSG00000148053,ENSG00000155629,ENSG00000157404,ENSG00000164850,ENSG00000169071,ENSG00000170962,ENSG00000174175,ENSG00000185483,ENSG00000197461,ENSG00000198400
GO:2000249	14	19	4.84159621906051e-05	regulation_of_actin_cytoskeleton_reorganization	ENSG00000035720,ENSG00000070831,ENSG00000099250,ENSG00000104067,ENSG00000110492,ENSG00000134250,ENSG00000134853,ENSG00000141376,ENSG00000143575,ENSG00000158769,ENSG00000164885,ENSG00000167657,ENSG00000175866,ENSG00000198087
GO:0022612	29	84	5.30986417573732e-05	gland_morphogenesis	ENSG00000007372,ENSG00000065320,ENSG00000066468,ENSG00000070831,ENSG00000074047,ENSG00000074527,ENSG00000077782,ENSG00000091831,ENSG00000099250,ENSG00000105974,ENSG00000110492,ENSG00000111424,ENSG00000114554,ENSG00000117676,ENSG00000125378,ENSG00000130702,ENSG00000134250,ENSG00000148400,ENSG00000162337,ENSG00000163235,ENSG00000164690,ENSG00000166225,ENSG00000169083,ENSG00000172216,ENSG00000172817…
GO:0034704	18	34	5.30986417573732e-05	calcium_channel_complex	ENSG00000008710,ENSG00000072062,ENSG00000072315,ENSG00000081248,ENSG00000089250,ENSG00000100346,ENSG00000102001,ENSG00000113448,ENSG00000148408,ENSG00000151067,ENSG00000153956,ENSG00000157388,ENSG00000160014,ENSG00000196218,ENSG00000196557,ENSG00000198216,ENSG00000198626,ENSG00000198668
GO:0099529	12	13	5.44565779080331e-05	neurotransmitter_receptor_activity_involved_in_regulation_of_postsynaptic_membrane_potential	ENSG00000102287,ENSG00000116032,ENSG00000120251,ENSG00000145888,ENSG00000161509,ENSG00000163288,ENSG00000164418,ENSG00000166206,ENSG00000175344,ENSG00000182771,ENSG00000186297,ENSG00000187730
GO:0030879	30	90	6.26619419761303e-05	mammary_gland_development	ENSG00000065320,ENSG00000066468,ENSG00000074047,ENSG00000091831,ENSG00000096968,ENSG00000105974,ENSG00000110092,ENSG00000111424,ENSG00000113494,ENSG00000123191,ENSG00000124782,ENSG00000125378,ENSG00000139618,ENSG00000157168,ENSG00000160145,ENSG00000162337,ENSG00000163235,ENSG00000164171,ENSG00000165240,ENSG00000169083,ENSG00000169855,ENSG00000170430,ENSG00000171509,ENSG00000172216,ENSG00000173757…
GO:0098889	19	39	6.87846871554709e-05	intrinsic_component_of_presynaptic_membrane	ENSG00000040731,ENSG00000102468,ENSG00000110400,ENSG00000112038,ENSG00000117362,ENSG00000120907,ENSG00000132164,ENSG00000133216,ENSG00000134115,ENSG00000136531,ENSG00000145888,ENSG00000149295,ENSG00000149972,ENSG00000155897,ENSG00000157388,ENSG00000163485,ENSG00000165970,ENSG00000184845,ENSG00000186297
GO:0061028	14	20	7.04508617857424e-05	establishment_of_endothelial_barrier	ENSG00000087274,ENSG00000092820,ENSG00000104067,ENSG00000113448,ENSG00000119139,ENSG00000130396,ENSG00000152939,ENSG00000158769,ENSG00000163347,ENSG00000165215,ENSG00000179776,ENSG00000179820,ENSG00000184113,ENSG00000203883
GO:0015276	24	62	8.05905288789439e-05	ligand-gated_ion_channel_activity	ENSG00000001626,ENSG00000055118,ENSG00000069431,ENSG00000102287,ENSG00000111319,ENSG00000116032,ENSG00000120251,ENSG00000121361,ENSG00000145888,ENSG00000146950,ENSG00000161509,ENSG00000162341,ENSG00000163288,ENSG00000164418,ENSG00000166206,ENSG00000175344,ENSG00000182771,ENSG00000183185,ENSG00000185989,ENSG00000186297,ENSG00000186815,ENSG00000187730,ENSG00000196218,ENSG00000198626
GO:0000186	15	24	8.14972055187453e-05	activation_of_MAPKK_activity	ENSG00000006432,ENSG00000078061,ENSG00000091436,ENSG00000096968,ENSG00000102882,ENSG00000106799,ENSG00000125378,ENSG00000152822,ENSG00000154310,ENSG00000163485,ENSG00000166225,ENSG00000169967,ENSG00000180815,ENSG00000188906,ENSG00000198400
GO:0001540	19	40	8.74748145649414e-05	amyloid-beta_binding	ENSG00000034053,ENSG00000064300,ENSG00000073921,ENSG00000078596,ENSG00000105409,ENSG00000113108,ENSG00000114200,ENSG00000120251,ENSG00000123384,ENSG00000130203,ENSG00000133216,ENSG00000135916,ENSG00000137642,ENSG00000148408,ENSG00000163697,ENSG00000164171,ENSG00000169252,ENSG00000169760,ENSG00000175344
GO:0030315	16	28	8.85793991803462e-05	T-tubule	ENSG00000081248,ENSG00000089250,ENSG00000090020,ENSG00000092820,ENSG00000120907,ENSG00000136531,ENSG00000136717,ENSG00000144285,ENSG00000151067,ENSG00000153956,ENSG00000157388,ENSG00000181856,ENSG00000183023,ENSG00000183873,ENSG00000185567,ENSG00000196218
GO:0003044	14	21	9.89713350732567e-05	regulation_of_systemic_arterial_blood_pressure_mediated_by_a_chemical_signal	ENSG00000099139,ENSG00000113448,ENSG00000117298,ENSG00000120907,ENSG00000142583,ENSG00000144891,ENSG00000164867,ENSG00000169252,ENSG00000169676,ENSG00000171873,ENSG00000176387,ENSG00000180772,ENSG00000188778,ENSG00000198848
GO:0033555	19	41	0.000111698338850379	multicellular_organismal_response_to_stress	ENSG00000069696,ENSG00000089250,ENSG00000103546,ENSG00000110492,ENSG00000130203,ENSG00000132911,ENSG00000137261,ENSG00000138814,ENSG00000141433,ENSG00000147246,ENSG00000147571,ENSG00000148408,ENSG00000163794,ENSG00000164418,ENSG00000165731,ENSG00000179403,ENSG00000184845,ENSG00000186297,ENSG00000198400
GO:0019897	33	110	0.000116861051393029	extrinsic_component_of_plasma_membrane	ENSG00000008256,ENSG00000040731,ENSG00000049283,ENSG00000073921,ENSG00000087258,ENSG00000087460,ENSG00000089006,ENSG00000091513,ENSG00000105971,ENSG00000107611,ENSG00000107736,ENSG00000115266,ENSG00000116285,ENSG00000127955,ENSG00000129910,ENSG00000130340,ENSG00000130703,ENSG00000135919,ENSG00000136573,ENSG00000138814,ENSG00000140945,ENSG00000145526,ENSG00000150394,ENSG00000152767,ENSG00000154162…
GO:0042562	21	50	0.000116861051393029	hormone_binding	ENSG00000070019,ENSG00000078618,ENSG00000105409,ENSG00000106018,ENSG00000110148,ENSG00000111424,ENSG00000112964,ENSG00000113494,ENSG00000116678,ENSG00000117298,ENSG00000120088,ENSG00000124089,ENSG00000140945,ENSG00000160691,ENSG00000164850,ENSG00000166573,ENSG00000169083,ENSG00000171509,ENSG00000175344,ENSG00000182687,ENSG00000204174
GO:0021543	35	121	0.000117413568029165	pallium_development	ENSG00000004487,ENSG00000007372,ENSG00000054654,ENSG00000096093,ENSG00000099250,ENSG00000106462,ENSG00000110492,ENSG00000112137,ENSG00000118257,ENSG00000122585,ENSG00000123384,ENSG00000130396,ENSG00000130827,ENSG00000131759,ENSG00000136352,ENSG00000144868,ENSG00000145242,ENSG00000148053,ENSG00000149571,ENSG00000153266,ENSG00000157193,ENSG00000164828,ENSG00000164885,ENSG00000166780,ENSG00000167632…
GO:0048593	28	84	0.000120569875540344	camera-type_eye_morphogenesis	ENSG00000007372,ENSG00000064393,ENSG00000069188,ENSG00000075891,ENSG00000110400,ENSG00000125378,ENSG00000125533,ENSG00000132932,ENSG00000133216,ENSG00000134250,ENSG00000137936,ENSG00000146555,ENSG00000146950,ENSG00000148053,ENSG00000148516,ENSG00000157890,ENSG00000161798,ENSG00000162337,ENSG00000166225,ENSG00000172845,ENSG00000173482,ENSG00000176887,ENSG00000178764,ENSG00000179431,ENSG00000182968…
GO:0051928	26	74	0.000120957759529635	positive_regulation_of_calcium_ion_transport	ENSG00000036828,ENSG00000065534,ENSG00000090020,ENSG00000100311,ENSG00000100739,ENSG00000101188,ENSG00000105974,ENSG00000113262,ENSG00000115263,ENSG00000124181,ENSG00000134817,ENSG00000147571,ENSG00000153956,ENSG00000157388,ENSG00000160014,ENSG00000161610,ENSG00000163794,ENSG00000164850,ENSG00000164885,ENSG00000167723,ENSG00000171517,ENSG00000184845,ENSG00000196632,ENSG00000197943,ENSG00000198626…
GO:0060457	10	9	0.00012386487728287	negative_regulation_of_digestive_system_process	ENSG00000050628,ENSG00000060237,ENSG00000101405,ENSG00000126562,ENSG00000143921,ENSG00000160181,ENSG00000163794,ENSG00000181965,ENSG00000196632,ENSG00000198648
GO:0097306	22	55	0.00012386487728287	cellular_response_to_alcohol	ENSG00000001626,ENSG00000087460,ENSG00000100427,ENSG00000104814,ENSG00000127955,ENSG00000132170,ENSG00000136826,ENSG00000136997,ENSG00000138031,ENSG00000143537,ENSG00000145242,ENSG00000145888,ENSG00000155897,ENSG00000157193,ENSG00000162409,ENSG00000164742,ENSG00000164808,ENSG00000165029,ENSG00000173175,ENSG00000174576,ENSG00000185920,ENSG00000241635
GO:0010543	12	15	0.000126978597713636	regulation_of_platelet_activation	ENSG00000010278,ENSG00000100311,ENSG00000130203,ENSG00000134853,ENSG00000135919,ENSG00000154229,ENSG00000158769,ENSG00000164867,ENSG00000174175,ENSG00000178726,ENSG00000185532,ENSG00000197461
GO:0099173	35	122	0.000130732006197708	postsynapse_organization	ENSG00000004777,ENSG00000005884,ENSG00000030304,ENSG00000058404,ENSG00000070831,ENSG00000091129,ENSG00000099250,ENSG00000104419,ENSG00000109971,ENSG00000111249,ENSG00000118257,ENSG00000130203,ENSG00000133216,ENSG00000135333,ENSG00000137825,ENSG00000144868,ENSG00000146938,ENSG00000147799,ENSG00000150672,ENSG00000152767,ENSG00000153707,ENSG00000156299,ENSG00000157193,ENSG00000158528,ENSG00000160145…
GO:0120034	25	70	0.000140539676059458	positive_regulation_of_plasma_membrane_bounded_cell_projection_assembly	ENSG00000007047,ENSG00000009694,ENSG00000011426,ENSG00000068024,ENSG00000070831,ENSG00000099250,ENSG00000100558,ENSG00000106799,ENSG00000115355,ENSG00000136238,ENSG00000140995,ENSG00000141376,ENSG00000145934,ENSG00000151491,ENSG00000157404,ENSG00000158321,ENSG00000165240,ENSG00000165689,ENSG00000169760,ENSG00000184640,ENSG00000186635,ENSG00000187017,ENSG00000188157,ENSG00000197822,ENSG00000225190
GO:0002027	22	56	0.000149262863044681	regulation_of_heart_rate	ENSG00000055118,ENSG00000072062,ENSG00000101405,ENSG00000105974,ENSG00000106688,ENSG00000113448,ENSG00000120907,ENSG00000124089,ENSG00000130528,ENSG00000136717,ENSG00000149295,ENSG00000151067,ENSG00000153956,ENSG00000157388,ENSG00000160014,ENSG00000180772,ENSG00000183023,ENSG00000183230,ENSG00000183873,ENSG00000196839,ENSG00000198626,ENSG00000198668
GO:0015293	30	96	0.000149262863044681	symporter_activity	ENSG00000022567,ENSG00000033867,ENSG00000064651,ENSG00000070915,ENSG00000080493,ENSG00000088386,ENSG00000103546,ENSG00000105641,ENSG00000106688,ENSG00000109667,ENSG00000110628,ENSG00000111181,ENSG00000113504,ENSG00000130821,ENSG00000132164,ENSG00000136856,ENSG00000140090,ENSG00000141526,ENSG00000144136,ENSG00000146411,ENSG00000151229,ENSG00000152779,ENSG00000164175,ENSG00000165970,ENSG00000167700…
GO:0048008	16	30	0.000150146977742011	platelet-derived_growth_factor_receptor_signaling_pathway	ENSG00000011405,ENSG00000050820,ENSG00000096968,ENSG00000099250,ENSG00000100311,ENSG00000104368,ENSG00000107372,ENSG00000110395,ENSG00000123384,ENSG00000134853,ENSG00000144655,ENSG00000149177,ENSG00000157483,ENSG00000170962,ENSG00000196396,ENSG00000197461
GO:0051496	16	30	0.000150146977742011	positive_regulation_of_stress_fiber_assembly	ENSG00000050327,ENSG00000070831,ENSG00000074964,ENSG00000079691,ENSG00000099250,ENSG00000104728,ENSG00000106683,ENSG00000106799,ENSG00000115355,ENSG00000120896,ENSG00000136238,ENSG00000146904,ENSG00000149269,ENSG00000166949,ENSG00000174705,ENSG00000196776
GO:0030168	29	91	0.000154098728594424	platelet_activation	ENSG00000005961,ENSG00000010278,ENSG00000064201,ENSG00000087460,ENSG00000092445,ENSG00000100311,ENSG00000102882,ENSG00000108821,ENSG00000121879,ENSG00000130203,ENSG00000134853,ENSG00000135919,ENSG00000136244,ENSG00000150594,ENSG00000154229,ENSG00000156052,ENSG00000158769,ENSG00000160293,ENSG00000160323,ENSG00000164867,ENSG00000167601,ENSG00000174175,ENSG00000178726,ENSG00000185532,ENSG00000196924…
GO:0005088	31	102	0.000164448161376307	Ras_guanyl-nucleotide_exchange_factor_activity	ENSG00000038382,ENSG00000050327,ENSG00000058335,ENSG00000074964,ENSG00000076928,ENSG00000088538,ENSG00000091428,ENSG00000100241,ENSG00000104728,ENSG00000107036,ENSG00000110237,ENSG00000113319,ENSG00000119522,ENSG00000126217,ENSG00000134516,ENSG00000136237,ENSG00000146966,ENSG00000150760,ENSG00000151491,ENSG00000152767,ENSG00000153404,ENSG00000154358,ENSG00000156299,ENSG00000159842,ENSG00000160145…
GO:0060048	28	87	0.00018650539569692	cardiac_muscle_contraction	ENSG00000049759,ENSG00000055118,ENSG00000068024,ENSG00000072062,ENSG00000089250,ENSG00000090020,ENSG00000105974,ENSG00000113448,ENSG00000120907,ENSG00000121361,ENSG00000121879,ENSG00000130528,ENSG00000136717,ENSG00000144285,ENSG00000151067,ENSG00000153956,ENSG00000155657,ENSG00000157388,ENSG00000160014,ENSG00000163485,ENSG00000163794,ENSG00000170624,ENSG00000183023,ENSG00000183230,ENSG00000183873…
GO:0070509	20	48	0.000189641482891812	calcium_ion_import	ENSG00000036828,ENSG00000081248,ENSG00000100311,ENSG00000100346,ENSG00000102001,ENSG00000113262,ENSG00000115263,ENSG00000147571,ENSG00000148408,ENSG00000151067,ENSG00000153956,ENSG00000157388,ENSG00000163794,ENSG00000164885,ENSG00000167723,ENSG00000183023,ENSG00000196557,ENSG00000196632,ENSG00000198216,ENSG00000204442
GO:0004435	10	10	0.00020271778817674	phosphatidylinositol_phospholipase_C_activity	ENSG00000036828,ENSG00000115896,ENSG00000124181,ENSG00000138193,ENSG00000149527,ENSG00000151617,ENSG00000158555,ENSG00000160791,ENSG00000182621,ENSG00000197943
GO:0004712	11	13	0.00020271778817674	protein_serine/threonine/tyrosine_kinase_activity	ENSG00000006432,ENSG00000072062,ENSG00000076984,ENSG00000102882,ENSG00000108443,ENSG00000117676,ENSG00000137764,ENSG00000162409,ENSG00000176444,ENSG00000187550,ENSG00000188906
GO:0015918	23	63	0.000227541469642131	sterol_transport	ENSG00000001626,ENSG00000021762,ENSG00000050405,ENSG00000064687,ENSG00000084674,ENSG00000105974,ENSG00000107331,ENSG00000123384,ENSG00000130203,ENSG00000130703,ENSG00000132170,ENSG00000132631,ENSG00000143921,ENSG00000144452,ENSG00000144645,ENSG00000160179,ENSG00000164690,ENSG00000165029,ENSG00000169174,ENSG00000172350,ENSG00000184792,ENSG00000185920,ENSG00000198848
GO:0051099	34	121	0.000231249833842334	positive_regulation_of_binding	ENSG00000004487,ENSG00000007372,ENSG00000008710,ENSG00000054598,ENSG00000064393,ENSG00000087274,ENSG00000096968,ENSG00000099250,ENSG00000100985,ENSG00000101109,ENSG00000104375,ENSG00000104695,ENSG00000105974,ENSG00000115263,ENSG00000115896,ENSG00000123384,ENSG00000125378,ENSG00000130203,ENSG00000131759,ENSG00000132170,ENSG00000136826,ENSG00000136997,ENSG00000139515,ENSG00000149948,ENSG00000156299…
GO:0031279	16	32	0.000259483010380182	regulation_of_cyclase_activity	ENSG00000007171,ENSG00000056291,ENSG00000089250,ENSG00000102882,ENSG00000120088,ENSG00000136928,ENSG00000149295,ENSG00000151067,ENSG00000157388,ENSG00000164867,ENSG00000166573,ENSG00000169676,ENSG00000170425,ENSG00000182687,ENSG00000183389,ENSG00000213906
GO:0031644	27	84	0.000261508809273126	regulation_of_nervous_system_process	ENSG00000025708,ENSG00000067606,ENSG00000080854,ENSG00000090020,ENSG00000101188,ENSG00000101200,ENSG00000101405,ENSG00000101489,ENSG00000111249,ENSG00000112038,ENSG00000125510,ENSG00000132911,ENSG00000144868,ENSG00000145888,ENSG00000146938,ENSG00000147246,ENSG00000149256,ENSG00000152822,ENSG00000161610,ENSG00000163485,ENSG00000164171,ENSG00000164867,ENSG00000169252,ENSG00000169760,ENSG00000175344…
GO:0043267	12	17	0.00026655791293341	negative_regulation_of_potassium_ion_transport	ENSG00000049759,ENSG00000055118,ENSG00000089250,ENSG00000102468,ENSG00000105974,ENSG00000136717,ENSG00000141433,ENSG00000161610,ENSG00000164867,ENSG00000172939,ENSG00000197993,ENSG00000198648
GO:0071466	31	106	0.000281046136542032	cellular_response_to_xenobiotic_stimulus	ENSG00000003137,ENSG00000036530,ENSG00000069667,ENSG00000081248,ENSG00000100311,ENSG00000106258,ENSG00000112038,ENSG00000112964,ENSG00000114200,ENSG00000116285,ENSG00000134184,ENSG00000135226,ENSG00000140505,ENSG00000144852,ENSG00000147571,ENSG00000155897,ENSG00000173757,ENSG00000180772,ENSG00000183023,ENSG00000185420,ENSG00000186104,ENSG00000196218,ENSG00000196502,ENSG00000198626,ENSG00000198848…
GO:0007043	28	90	0.000287911628900464	cell-cell_junction_assembly	ENSG00000010278,ENSG00000040731,ENSG00000072062,ENSG00000104067,ENSG00000105974,ENSG00000107736,ENSG00000115808,ENSG00000129910,ENSG00000130396,ENSG00000140945,ENSG00000141556,ENSG00000145526,ENSG00000150394,ENSG00000152939,ENSG00000154162,ENSG00000154229,ENSG00000158769,ENSG00000159216,ENSG00000163347,ENSG00000165215,ENSG00000169862,ENSG00000171914,ENSG00000179242,ENSG00000179776,ENSG00000183779…
GO:0007369	36	135	0.000312866460503187	gastrulation	ENSG00000005884,ENSG00000019144,ENSG00000053747,ENSG00000054598,ENSG00000060237,ENSG00000066468,ENSG00000072062,ENSG00000075891,ENSG00000077782,ENSG00000087245,ENSG00000100985,ENSG00000104313,ENSG00000105429,ENSG00000107779,ENSG00000111799,ENSG00000114270,ENSG00000120129,ENSG00000121989,ENSG00000125378,ENSG00000130635,ENSG00000133937,ENSG00000134817,ENSG00000134871,ENSG00000136826,ENSG00000137764…
GO:0045907	10	11	0.000318588670205104	positive_regulation_of_vasoconstriction	ENSG00000006638,ENSG00000036828,ENSG00000059377,ENSG00000101200,ENSG00000102468,ENSG00000105974,ENSG00000113749,ENSG00000120907,ENSG00000171873,ENSG00000196639
GO:0070849	15	29	0.000332926401693072	response_to_epidermal_growth_factor	ENSG00000054598,ENSG00000075891,ENSG00000102882,ENSG00000108821,ENSG00000110395,ENSG00000116285,ENSG00000124181,ENSG00000125968,ENSG00000132376,ENSG00000136997,ENSG00000141293,ENSG00000141441,ENSG00000152518,ENSG00000173757,ENSG00000175866
GO:0097110	15	29	0.000332926401693072	scaffold_protein_binding	ENSG00000055118,ENSG00000071051,ENSG00000080824,ENSG00000089250,ENSG00000102882,ENSG00000105971,ENSG00000113448,ENSG00000122966,ENSG00000146938,ENSG00000164867,ENSG00000169760,ENSG00000173175,ENSG00000175866,ENSG00000183873,ENSG00000196557
GO:0019233	20	51	0.000341108031806879	sensory_perception_of_pain	ENSG00000090020,ENSG00000100739,ENSG00000101188,ENSG00000101405,ENSG00000102468,ENSG00000102882,ENSG00000112038,ENSG00000125510,ENSG00000131620,ENSG00000132911,ENSG00000141433,ENSG00000144285,ENSG00000150672,ENSG00000152822,ENSG00000163485,ENSG00000164171,ENSG00000164885,ENSG00000188822,ENSG00000198400,ENSG00000258839
GO:0048660	26	81	0.000356088263046356	regulation_of_smooth_muscle_cell_proliferation	ENSG00000066468,ENSG00000068024,ENSG00000087245,ENSG00000096968,ENSG00000100311,ENSG00000100985,ENSG00000106018,ENSG00000107779,ENSG00000113161,ENSG00000114861,ENSG00000115252,ENSG00000125378,ENSG00000132170,ENSG00000136244,ENSG00000136826,ENSG00000136997,ENSG00000140945,ENSG00000149269,ENSG00000164171,ENSG00000164362,ENSG00000164850,ENSG00000170962,ENSG00000170989,ENSG00000184216,ENSG00000185532…
GO:0007589	20	52	0.000420899991233015	body_fluid_secretion	ENSG00000060237,ENSG00000105974,ENSG00000110092,ENSG00000111424,ENSG00000113494,ENSG00000123191,ENSG00000126562,ENSG00000143126,ENSG00000160145,ENSG00000161798,ENSG00000163485,ENSG00000163794,ENSG00000165240,ENSG00000173757,ENSG00000175591,ENSG00000181965,ENSG00000196498,ENSG00000196632,ENSG00000196839,ENSG00000198648
GO:0030323	34	126	0.000420899991233015	respiratory_tube_development	ENSG00000005884,ENSG00000008710,ENSG00000066468,ENSG00000070831,ENSG00000074047,ENSG00000075275,ENSG00000077782,ENSG00000099139,ENSG00000102882,ENSG00000107779,ENSG00000112655,ENSG00000116285,ENSG00000117594,ENSG00000125378,ENSG00000125968,ENSG00000130702,ENSG00000134853,ENSG00000136352,ENSG00000140505,ENSG00000144452,ENSG00000147571,ENSG00000148400,ENSG00000164690,ENSG00000164867,ENSG00000165240…
GO:0008066	8	6	0.000422615559852735	glutamate_receptor_activity	ENSG00000113262,ENSG00000116032,ENSG00000120251,ENSG00000152822,ENSG00000161509,ENSG00000164418,ENSG00000179603,ENSG00000182771
GO:0030159	13	22	0.000422615559852735	receptor_signaling_complex_adaptor_activity	ENSG00000008294,ENSG00000033327,ENSG00000035720,ENSG00000071051,ENSG00000103126,ENSG00000155229,ENSG00000160691,ENSG00000160999,ENSG00000166225,ENSG00000169047,ENSG00000178188,ENSG00000187391,ENSG00000188906
GO:0042923	8	6	0.000422615559852735	neuropeptide_binding	ENSG00000112038,ENSG00000124089,ENSG00000125510,ENSG00000125522,ENSG00000132911,ENSG00000166573,ENSG00000182687,ENSG00000183729
GO:1901338	8	6	0.000422615559852735	catecholamine_binding	ENSG00000069696,ENSG00000149295,ENSG00000150594,ENSG00000169252,ENSG00000169676,ENSG00000183389,ENSG00000184845,ENSG00000188778
GO:0005604	24	72	0.000434789289801494	basement_membrane	ENSG00000042781,ENSG00000050555,ENSG00000053747,ENSG00000065320,ENSG00000074527,ENSG00000106780,ENSG00000114270,ENSG00000130635,ENSG00000130702,ENSG00000134871,ENSG00000135862,ENSG00000143341,ENSG00000148357,ENSG00000151914,ENSG00000164620,ENSG00000172037,ENSG00000177697,ENSG00000179403,ENSG00000182871,ENSG00000183090,ENSG00000187498,ENSG00000188153,ENSG00000188157,ENSG00000196569
GO:0021761	24	72	0.000434789289801494	limbic_system_development	ENSG00000066468,ENSG00000077782,ENSG00000099250,ENSG00000106462,ENSG00000110492,ENSG00000118257,ENSG00000130827,ENSG00000131759,ENSG00000136352,ENSG00000136997,ENSG00000144868,ENSG00000145242,ENSG00000147571,ENSG00000149295,ENSG00000149571,ENSG00000153266,ENSG00000157193,ENSG00000164885,ENSG00000169297,ENSG00000169554,ENSG00000170315,ENSG00000173406,ENSG00000174469,ENSG00000184845
GO:0043114	11	15	0.000439756078651867	regulation_of_vascular_permeability	ENSG00000075073,ENSG00000104067,ENSG00000140795,ENSG00000149177,ENSG00000159842,ENSG00000163794,ENSG00000179776,ENSG00000184113,ENSG00000196639,ENSG00000198535,ENSG00000205502
GO:0051588	27	88	0.000456997086875636	regulation_of_neurotransmitter_transport	ENSG00000021645,ENSG00000034053,ENSG00000069696,ENSG00000075073,ENSG00000089250,ENSG00000101188,ENSG00000102468,ENSG00000116396,ENSG00000120907,ENSG00000147246,ENSG00000147571,ENSG00000149295,ENSG00000157388,ENSG00000158528,ENSG00000159164,ENSG00000160014,ENSG00000161610,ENSG00000164742,ENSG00000164850,ENSG00000164885,ENSG00000169760,ENSG00000170425,ENSG00000184845,ENSG00000185345,ENSG00000188906…
GO:0010874	10	12	0.000487405611479707	regulation_of_cholesterol_efflux	ENSG00000064687,ENSG00000105974,ENSG00000107331,ENSG00000123384,ENSG00000130203,ENSG00000144452,ENSG00000160179,ENSG00000164690,ENSG00000165029,ENSG00000185920
GO:0034199	9	9	0.000491805453341418	activation_of_protein_kinase_A_activity	ENSG00000072062,ENSG00000129467,ENSG00000138031,ENSG00000155897,ENSG00000162104,ENSG00000163794,ENSG00000164742,ENSG00000173175,ENSG00000188191
GO:0001656	22	63	0.000517660822014338	metanephros_development	ENSG00000008710,ENSG00000075891,ENSG00000100311,ENSG00000104313,ENSG00000116218,ENSG00000117362,ENSG00000125378,ENSG00000134853,ENSG00000136997,ENSG00000162849,ENSG00000164690,ENSG00000165731,ENSG00000167580,ENSG00000172037,ENSG00000180772,ENSG00000184937,ENSG00000185008,ENSG00000185920,ENSG00000196159,ENSG00000197461,ENSG00000198914,ENSG00000251493
GO:0042165	12	19	0.000517814172460746	neurotransmitter_binding	ENSG00000102468,ENSG00000110721,ENSG00000111181,ENSG00000114200,ENSG00000116032,ENSG00000120088,ENSG00000130821,ENSG00000132164,ENSG00000145888,ENSG00000147246,ENSG00000168830,ENSG00000175344
GO:0002116	7	4	0.000523429392518695	semaphorin_receptor_complex	ENSG00000076356,ENSG00000099250,ENSG00000114554,ENSG00000118257,ENSG00000130827,ENSG00000136040,ENSG00000221866
GO:0005003	7	4	0.000523429392518695	ephrin_receptor_activity	ENSG00000080224,ENSG00000133216,ENSG00000135333,ENSG00000145242,ENSG00000146904,ENSG00000183317,ENSG00000198400
GO:0016917	7	4	0.000523429392518695	GABA_receptor_activity	ENSG00000102287,ENSG00000136928,ENSG00000163288,ENSG00000166206,ENSG00000183185,ENSG00000186297,ENSG00000187730
GO:0032835	18	44	0.000523429392518695	glomerulus_development	ENSG00000054598,ENSG00000075891,ENSG00000100311,ENSG00000116218,ENSG00000125378,ENSG00000134250,ENSG00000134853,ENSG00000138193,ENSG00000148400,ENSG00000149571,ENSG00000157483,ENSG00000165731,ENSG00000170873,ENSG00000170962,ENSG00000172037,ENSG00000180772,ENSG00000184937,ENSG00000187391
GO:1904321	7	4	0.000523429392518695	response_to_forskolin	ENSG00000001626,ENSG00000127955,ENSG00000138031,ENSG00000145242,ENSG00000155897,ENSG00000164742,ENSG00000173175
GO:0035633	6	2	0.000535845802746414	maintenance_of_permeability_of_blood-brain_barrier	ENSG00000104067,ENSG00000119139,ENSG00000136244,ENSG00000184113,ENSG00000197822,ENSG00000197971
GO:0035924	15	31	0.000541319735373521	cellular_response_to_vascular_endothelial_growth_factor_stimulus	ENSG00000054598,ENSG00000099250,ENSG00000102755,ENSG00000109458,ENSG00000118257,ENSG00000134853,ENSG00000148400,ENSG00000151388,ENSG00000162889,ENSG00000169855,ENSG00000176170,ENSG00000179388,ENSG00000180447,ENSG00000183287,ENSG00000196628
GO:1990138	33	123	0.000550573564480865	neuron_projection_extension	ENSG00000049759,ENSG00000065320,ENSG00000067606,ENSG00000072315,ENSG00000080824,ENSG00000089820,ENSG00000091129,ENSG00000099250,ENSG00000105429,ENSG00000106683,ENSG00000114554,ENSG00000118257,ENSG00000123384,ENSG00000130203,ENSG00000130827,ENSG00000133083,ENSG00000137261,ENSG00000137872,ENSG00000141576,ENSG00000144868,ENSG00000149269,ENSG00000156299,ENSG00000158321,ENSG00000163785,ENSG00000164885…
GO:0044331	14	27	0.000551468594754138	cell-cell_adhesion_mediated_by_cadherin	ENSG00000040731,ENSG00000060656,ENSG00000104067,ENSG00000107736,ENSG00000119888,ENSG00000129910,ENSG00000130396,ENSG00000140945,ENSG00000145526,ENSG00000150394,ENSG00000154162,ENSG00000166689,ENSG00000179242,ENSG00000179776
GO:0001726	34	129	0.000559452768412194	ruffle	ENSG00000008256,ENSG00000023902,ENSG00000050405,ENSG00000050820,ENSG00000064687,ENSG00000065989,ENSG00000087460,ENSG00000089006,ENSG00000092820,ENSG00000102010,ENSG00000124181,ENSG00000124507,ENSG00000130340,ENSG00000132376,ENSG00000136238,ENSG00000138448,ENSG00000141068,ENSG00000141293,ENSG00000145555,ENSG00000149177,ENSG00000149269,ENSG00000151491,ENSG00000156011,ENSG00000156299,ENSG00000160999…
GO:0007613	24	74	0.00056693589297898	memory	ENSG00000005884,ENSG00000030304,ENSG00000058335,ENSG00000064687,ENSG00000067606,ENSG00000101405,ENSG00000102468,ENSG00000110492,ENSG00000111249,ENSG00000113749,ENSG00000130203,ENSG00000136531,ENSG00000147852,ENSG00000149295,ENSG00000155897,ENSG00000160145,ENSG00000164742,ENSG00000172216,ENSG00000174576,ENSG00000175344,ENSG00000182621,ENSG00000184845,ENSG00000196639,ENSG00000224470
GO:0043548	11	16	0.000603284122227236	phosphatidylinositol_3-kinase_binding	ENSG00000092445,ENSG00000096968,ENSG00000110395,ENSG00000133124,ENSG00000155629,ENSG00000160014,ENSG00000167601,ENSG00000168143,ENSG00000169047,ENSG00000173406,ENSG00000198668
GO:0045777	11	16	0.000603284122227236	positive_regulation_of_blood_pressure	ENSG00000006638,ENSG00000060237,ENSG00000101200,ENSG00000101405,ENSG00000113448,ENSG00000120907,ENSG00000158769,ENSG00000163485,ENSG00000169676,ENSG00000171873,ENSG00000176387
GO:0008643	29	102	0.000661729090826327	carbohydrate_transport	ENSG00000022567,ENSG00000070371,ENSG00000092820,ENSG00000106070,ENSG00000109667,ENSG00000120756,ENSG00000132376,ENSG00000134490,ENSG00000136856,ENSG00000136997,ENSG00000142583,ENSG00000146411,ENSG00000151229,ENSG00000151617,ENSG00000153823,ENSG00000160190,ENSG00000164175,ENSG00000164362,ENSG00000167580,ENSG00000169047,ENSG00000169241,ENSG00000170615,ENSG00000173262,ENSG00000178301,ENSG00000181856…
GO:0035023	29	102	0.000661729090826327	regulation_of_Rho_protein_signal_transduction	ENSG00000005884,ENSG00000038382,ENSG00000050327,ENSG00000058335,ENSG00000074964,ENSG00000076928,ENSG00000099250,ENSG00000104728,ENSG00000109079,ENSG00000110237,ENSG00000113319,ENSG00000120907,ENSG00000126217,ENSG00000130203,ENSG00000135898,ENSG00000136238,ENSG00000151491,ENSG00000152767,ENSG00000153404,ENSG00000154358,ENSG00000156299,ENSG00000158769,ENSG00000159842,ENSG00000160145,ENSG00000160293…
GO:0048013	19	50	0.000661729090826327	ephrin_receptor_signaling_pathway	ENSG00000070831,ENSG00000071051,ENSG00000080224,ENSG00000087245,ENSG00000100985,ENSG00000117362,ENSG00000133216,ENSG00000135333,ENSG00000136238,ENSG00000145242,ENSG00000146904,ENSG00000149269,ENSG00000156299,ENSG00000160145,ENSG00000160293,ENSG00000161203,ENSG00000183020,ENSG00000183317,ENSG00000198400
GO:0034109	20	55	0.000678005209454995	homotypic_cell-cell_adhesion	ENSG00000002586,ENSG00000005961,ENSG00000010278,ENSG00000060656,ENSG00000064201,ENSG00000087460,ENSG00000092445,ENSG00000119139,ENSG00000134853,ENSG00000135919,ENSG00000145794,ENSG00000154229,ENSG00000157890,ENSG00000158769,ENSG00000162434,ENSG00000183230,ENSG00000183779,ENSG00000185532,ENSG00000196924,ENSG00000259207
GO:0007631	21	60	0.000683598755278203	feeding_behavior	ENSG00000101405,ENSG00000102239,ENSG00000112038,ENSG00000115263,ENSG00000116678,ENSG00000119973,ENSG00000122585,ENSG00000124089,ENSG00000125510,ENSG00000132911,ENSG00000132932,ENSG00000135324,ENSG00000147246,ENSG00000148053,ENSG00000149295,ENSG00000161610,ENSG00000163794,ENSG00000172260,ENSG00000182687,ENSG00000184845,ENSG00000276644
GO:0045987	10	13	0.000684590572617556	positive_regulation_of_smooth_muscle_contraction	ENSG00000006638,ENSG00000075073,ENSG00000101405,ENSG00000120907,ENSG00000157404,ENSG00000164171,ENSG00000164850,ENSG00000171873,ENSG00000176170,ENSG00000196839
GO:0030856	28	97	0.000689119353590606	regulation_of_epithelial_cell_differentiation	ENSG00000007372,ENSG00000054598,ENSG00000075891,ENSG00000087274,ENSG00000100985,ENSG00000105974,ENSG00000106462,ENSG00000110092,ENSG00000111424,ENSG00000113494,ENSG00000116285,ENSG00000117425,ENSG00000125378,ENSG00000125968,ENSG00000133639,ENSG00000148400,ENSG00000148516,ENSG00000152591,ENSG00000158769,ENSG00000159216,ENSG00000169554,ENSG00000172216,ENSG00000173757,ENSG00000179776,ENSG00000184113…
GO:0010882	9	10	0.000732117411926555	regulation_of_cardiac_muscle_contraction_by_calcium_ion_signaling	ENSG00000068024,ENSG00000072062,ENSG00000090020,ENSG00000130528,ENSG00000151067,ENSG00000160014,ENSG00000183023,ENSG00000198626,ENSG00000198668
GO:0031960	29	103	0.000732117411926555	response_to_corticosteroid	ENSG00000060656,ENSG00000101405,ENSG00000108821,ENSG00000110092,ENSG00000110492,ENSG00000112964,ENSG00000114200,ENSG00000116285,ENSG00000120129,ENSG00000125740,ENSG00000136244,ENSG00000139515,ENSG00000141433,ENSG00000147571,ENSG00000148400,ENSG00000152518,ENSG00000160014,ENSG00000163347,ENSG00000163794,ENSG00000164850,ENSG00000167972,ENSG00000174576,ENSG00000176387,ENSG00000176890,ENSG00000180772…
GO:0044306	27	92	0.000735904614411539	neuron_projection_terminus	ENSG00000036828,ENSG00000042781,ENSG00000089250,ENSG00000101188,ENSG00000101405,ENSG00000109971,ENSG00000116396,ENSG00000124507,ENSG00000141433,ENSG00000145888,ENSG00000148053,ENSG00000149295,ENSG00000150394,ENSG00000155093,ENSG00000163485,ENSG00000163794,ENSG00000164061,ENSG00000164106,ENSG00000164171,ENSG00000164418,ENSG00000164850,ENSG00000169410,ENSG00000175866,ENSG00000179520,ENSG00000185483…
GO:0007009	24	76	0.00074683854649926	plasma_membrane_organization	ENSG00000004939,ENSG00000064687,ENSG00000104419,ENSG00000105971,ENSG00000105974,ENSG00000115306,ENSG00000124507,ENSG00000130340,ENSG00000130635,ENSG00000130703,ENSG00000136717,ENSG00000138119,ENSG00000148154,ENSG00000153317,ENSG00000165912,ENSG00000169083,ENSG00000169247,ENSG00000170873,ENSG00000171044,ENSG00000175866,ENSG00000185101,ENSG00000196159,ENSG00000214814,ENSG00000254505
GO:0005496	20	56	0.000798992568938867	steroid_binding	ENSG00000021762,ENSG00000069667,ENSG00000091831,ENSG00000105409,ENSG00000105974,ENSG00000111424,ENSG00000117594,ENSG00000130703,ENSG00000132631,ENSG00000133116,ENSG00000144645,ENSG00000155066,ENSG00000160179,ENSG00000164850,ENSG00000165029,ENSG00000169083,ENSG00000176387,ENSG00000184792,ENSG00000185920,ENSG00000241635
GO:1904645	12	21	0.000920300036229283	response_to_amyloid-beta	ENSG00000064300,ENSG00000087245,ENSG00000100985,ENSG00000103222,ENSG00000105409,ENSG00000123384,ENSG00000148408,ENSG00000149968,ENSG00000153956,ENSG00000164885,ENSG00000169252,ENSG00000175344
GO:0007422	19	52	0.000947476940649301	peripheral_nervous_system_development	ENSG00000104419,ENSG00000104728,ENSG00000117407,ENSG00000121753,ENSG00000122859,ENSG00000128710,ENSG00000148053,ENSG00000157168,ENSG00000159216,ENSG00000163347,ENSG00000164885,ENSG00000169247,ENSG00000172037,ENSG00000179388,ENSG00000181790,ENSG00000185668,ENSG00000196569,ENSG00000196876,ENSG00000221866
GO:0007215	20	57	0.000949535662400313	glutamate_receptor_signaling_pathway	ENSG00000058335,ENSG00000083067,ENSG00000112038,ENSG00000113262,ENSG00000116032,ENSG00000120251,ENSG00000133216,ENSG00000147571,ENSG00000150672,ENSG00000152822,ENSG00000156052,ENSG00000156299,ENSG00000161509,ENSG00000164418,ENSG00000169252,ENSG00000169760,ENSG00000171208,ENSG00000179603,ENSG00000182621,ENSG00000182771
GO:0045471	25	83	0.000949535662400313	response_to_ethanol	ENSG00000006638,ENSG00000059377,ENSG00000066468,ENSG00000069696,ENSG00000101200,ENSG00000104067,ENSG00000110092,ENSG00000110395,ENSG00000112038,ENSG00000113161,ENSG00000131759,ENSG00000136997,ENSG00000141433,ENSG00000145888,ENSG00000147571,ENSG00000149295,ENSG00000151491,ENSG00000163347,ENSG00000165215,ENSG00000170430,ENSG00000176890,ENSG00000181856,ENSG00000183389,ENSG00000184113,ENSG00000241635
GO:0061005	16	38	0.000949535662400313	cell_differentiation_involved_in_kidney_development	ENSG00000075891,ENSG00000100311,ENSG00000100985,ENSG00000116218,ENSG00000125378,ENSG00000134250,ENSG00000148400,ENSG00000157483,ENSG00000164690,ENSG00000170873,ENSG00000172037,ENSG00000184937,ENSG00000185920,ENSG00000187391,ENSG00000196159,ENSG00000198914
GO:0061097	20	57	0.000949535662400313	regulation_of_protein_tyrosine_kinase_activity	ENSG00000035720,ENSG00000071051,ENSG00000087589,ENSG00000088538,ENSG00000100311,ENSG00000105974,ENSG00000110395,ENSG00000116285,ENSG00000120907,ENSG00000148053,ENSG00000150594,ENSG00000157168,ENSG00000157193,ENSG00000159733,ENSG00000160691,ENSG00000163235,ENSG00000163485,ENSG00000176108,ENSG00000183087,ENSG00000196396
GO:1990782	21	62	0.000949535662400313	protein_tyrosine_kinase_binding	ENSG00000033327,ENSG00000035720,ENSG00000080824,ENSG00000087589,ENSG00000091622,ENSG00000110395,ENSG00000119139,ENSG00000124181,ENSG00000129946,ENSG00000156299,ENSG00000157168,ENSG00000160691,ENSG00000160999,ENSG00000166225,ENSG00000169047,ENSG00000178188,ENSG00000179776,ENSG00000183087,ENSG00000185737,ENSG00000196396,ENSG00000204217
GO:0033135	27	94	0.000954920283941855	regulation_of_peptidyl-serine_phosphorylation	ENSG00000009694,ENSG00000071051,ENSG00000078061,ENSG00000080824,ENSG00000089250,ENSG00000101109,ENSG00000101200,ENSG00000103126,ENSG00000105974,ENSG00000113448,ENSG00000115263,ENSG00000115896,ENSG00000121879,ENSG00000130528,ENSG00000132376,ENSG00000136244,ENSG00000137936,ENSG00000141564,ENSG00000143575,ENSG00000148053,ENSG00000149269,ENSG00000163794,ENSG00000165730,ENSG00000165731,ENSG00000183087…
GO:0045601	10	14	0.00098556249598875	regulation_of_endothelial_cell_differentiation	ENSG00000087274,ENSG00000125378,ENSG00000125968,ENSG00000133639,ENSG00000148400,ENSG00000148516,ENSG00000158769,ENSG00000179776,ENSG00000184113,ENSG00000204301
GO:0098801	10	14	0.00098556249598875	regulation_of_renal_system_process	ENSG00000089006,ENSG00000100311,ENSG00000101200,ENSG00000101405,ENSG00000132376,ENSG00000144891,ENSG00000149295,ENSG00000163485,ENSG00000180772,ENSG00000183087
GO:0099634	24	78	0.000990986089607508	postsynaptic_specialization_membrane	ENSG00000040731,ENSG00000091129,ENSG00000109971,ENSG00000116032,ENSG00000120251,ENSG00000135333,ENSG00000141526,ENSG00000145888,ENSG00000146938,ENSG00000148948,ENSG00000150672,ENSG00000151067,ENSG00000152822,ENSG00000156299,ENSG00000161509,ENSG00000164418,ENSG00000164742,ENSG00000169760,ENSG00000171723,ENSG00000182771,ENSG00000184985,ENSG00000186297,ENSG00000187323,ENSG00000196090
GO:0008286	28	100	0.00100168769529275	insulin_receptor_signaling_pathway	ENSG00000011405,ENSG00000050820,ENSG00000067606,ENSG00000069275,ENSG00000089006,ENSG00000103197,ENSG00000105929,ENSG00000105971,ENSG00000106070,ENSG00000108443,ENSG00000109458,ENSG00000121879,ENSG00000132376,ENSG00000133116,ENSG00000133124,ENSG00000136856,ENSG00000137642,ENSG00000137936,ENSG00000146247,ENSG00000149269,ENSG00000153823,ENSG00000155097,ENSG00000160691,ENSG00000160999,ENSG00000167244…
GO:0035404	5	1	0.00105307815165019	histone-serine_phosphorylation	ENSG00000100749,ENSG00000149948,ENSG00000162302,ENSG00000162409,ENSG00000184845
GO:0007612	27	95	0.00107638563140468	learning	ENSG00000021645,ENSG00000075073,ENSG00000101188,ENSG00000113161,ENSG00000113749,ENSG00000114200,ENSG00000125510,ENSG00000133216,ENSG00000135298,ENSG00000138031,ENSG00000146938,ENSG00000147571,ENSG00000148053,ENSG00000149295,ENSG00000157404,ENSG00000160145,ENSG00000163794,ENSG00000164885,ENSG00000169676,ENSG00000174469,ENSG00000174576,ENSG00000184113,ENSG00000184845,ENSG00000185345,ENSG00000186297…
GO:0009582	27	95	0.00107638563140468	detection_of_abiotic_stimulus	ENSG00000008710,ENSG00000056291,ENSG00000064300,ENSG00000083067,ENSG00000101188,ENSG00000102001,ENSG00000102468,ENSG00000103335,ENSG00000113262,ENSG00000125388,ENSG00000130943,ENSG00000131620,ENSG00000132915,ENSG00000132932,ENSG00000135919,ENSG00000144285,ENSG00000150275,ENSG00000154864,ENSG00000155657,ENSG00000156052,ENSG00000157404,ENSG00000163485,ENSG00000164171,ENSG00000188107,ENSG00000198400…
GO:0032413	18	48	0.00107638563140468	negative_regulation_of_ion_transmembrane_transporter_activity	ENSG00000002746,ENSG00000049759,ENSG00000069696,ENSG00000099625,ENSG00000100985,ENSG00000105974,ENSG00000120088,ENSG00000125510,ENSG00000133216,ENSG00000149295,ENSG00000150594,ENSG00000160014,ENSG00000169174,ENSG00000172939,ENSG00000183389,ENSG00000185101,ENSG00000198648,ENSG00000198668
GO:0001659	30	112	0.00107712599244776	temperature_homeostasis	ENSG00000004487,ENSG00000050628,ENSG00000078618,ENSG00000087460,ENSG00000096968,ENSG00000101188,ENSG00000101405,ENSG00000102468,ENSG00000102935,ENSG00000105974,ENSG00000106070,ENSG00000109132,ENSG00000113494,ENSG00000115896,ENSG00000116678,ENSG00000124089,ENSG00000125968,ENSG00000130222,ENSG00000141433,ENSG00000142611,ENSG00000148400,ENSG00000149295,ENSG00000161610,ENSG00000163485,ENSG00000169252…
GO:0008013	20	58	0.00109143003969036	beta-catenin_binding	ENSG00000060656,ENSG00000069667,ENSG00000091831,ENSG00000101849,ENSG00000103126,ENSG00000115266,ENSG00000136826,ENSG00000144893,ENSG00000146950,ENSG00000149177,ENSG00000152894,ENSG00000166949,ENSG00000169083,ENSG00000169862,ENSG00000179776,ENSG00000183230,ENSG00000185345,ENSG00000196090,ENSG00000196628,ENSG00000198087
GO:0008395	9	11	0.00109143003969036	steroid_hydroxylase_activity	ENSG00000021461,ENSG00000036530,ENSG00000106258,ENSG00000140505,ENSG00000148795,ENSG00000160882,ENSG00000172817,ENSG00000186104,ENSG00000255974
GO:0060996	21	63	0.00109143003969036	dendritic_spine_development	ENSG00000004777,ENSG00000049618,ENSG00000058404,ENSG00000069956,ENSG00000070831,ENSG00000071051,ENSG00000111249,ENSG00000130203,ENSG00000133216,ENSG00000137825,ENSG00000146555,ENSG00000153317,ENSG00000156299,ENSG00000157193,ENSG00000158528,ENSG00000160145,ENSG00000164885,ENSG00000169760,ENSG00000169862,ENSG00000175866,ENSG00000188906
GO:0003085	8	8	0.00111448349141386	negative_regulation_of_systemic_arterial_blood_pressure	ENSG00000101188,ENSG00000120907,ENSG00000147571,ENSG00000163485,ENSG00000169252,ENSG00000180772,ENSG00000188778,ENSG00000204217
GO:0072224	8	8	0.00111448349141386	metanephric_glomerulus_development	ENSG00000075891,ENSG00000100311,ENSG00000116218,ENSG00000134853,ENSG00000165731,ENSG00000172037,ENSG00000180772,ENSG00000184937
GO:0043112	34	136	0.00112772945600043	receptor_metabolic_process	ENSG00000010278,ENSG00000069696,ENSG00000072274,ENSG00000073921,ENSG00000092820,ENSG00000096968,ENSG00000105974,ENSG00000107331,ENSG00000117298,ENSG00000123384,ENSG00000125388,ENSG00000130203,ENSG00000131374,ENSG00000132170,ENSG00000136021,ENSG00000137642,ENSG00000138448,ENSG00000147852,ENSG00000149295,ENSG00000157168,ENSG00000161203,ENSG00000164885,ENSG00000167291,ENSG00000169174,ENSG00000177096…
GO:0021782	23	74	0.00116580477775076	glial_cell_development	ENSG00000010278,ENSG00000050555,ENSG00000104419,ENSG00000104728,ENSG00000107331,ENSG00000110492,ENSG00000123384,ENSG00000134198,ENSG00000136244,ENSG00000148053,ENSG00000148826,ENSG00000149256,ENSG00000157168,ENSG00000162576,ENSG00000164690,ENSG00000164885,ENSG00000169071,ENSG00000169247,ENSG00000172037,ENSG00000176887,ENSG00000184845,ENSG00000185483,ENSG00000185668
GO:0055123	27	96	0.00119347447106181	digestive_system_development	ENSG00000008710,ENSG00000066468,ENSG00000074047,ENSG00000099139,ENSG00000105429,ENSG00000110148,ENSG00000113749,ENSG00000122585,ENSG00000125378,ENSG00000131668,ENSG00000134853,ENSG00000136630,ENSG00000139515,ENSG00000148400,ENSG00000157404,ENSG00000164690,ENSG00000165731,ENSG00000166250,ENSG00000166341,ENSG00000166949,ENSG00000167244,ENSG00000173406,ENSG00000176887,ENSG00000176890,ENSG00000181704…
GO:0048639	32	125	0.00122691173905774	positive_regulation_of_developmental_growth	ENSG00000049759,ENSG00000065320,ENSG00000066468,ENSG00000072315,ENSG00000077782,ENSG00000092820,ENSG00000099250,ENSG00000105429,ENSG00000106683,ENSG00000107779,ENSG00000112964,ENSG00000120756,ENSG00000123384,ENSG00000132932,ENSG00000136630,ENSG00000141576,ENSG00000148400,ENSG00000149269,ENSG00000149295,ENSG00000167244,ENSG00000171517,ENSG00000173757,ENSG00000174705,ENSG00000179242,ENSG00000182621…
GO:0006970	18	49	0.001260590088701	response_to_osmotic_stress	ENSG00000064651,ENSG00000065534,ENSG00000076984,ENSG00000085563,ENSG00000100427,ENSG00000101200,ENSG00000101405,ENSG00000116285,ENSG00000136531,ENSG00000156113,ENSG00000161798,ENSG00000163347,ENSG00000164171,ENSG00000172939,ENSG00000173846,ENSG00000181856,ENSG00000196428,ENSG00000198648
GO:0001936	24	80	0.00127498265957558	regulation_of_endothelial_cell_proliferation	ENSG00000064300,ENSG00000077782,ENSG00000099250,ENSG00000100311,ENSG00000102755,ENSG00000105971,ENSG00000105974,ENSG00000106799,ENSG00000110492,ENSG00000118257,ENSG00000124181,ENSG00000125378,ENSG00000130203,ENSG00000132170,ENSG00000134817,ENSG00000140945,ENSG00000141564,ENSG00000144891,ENSG00000154229,ENSG00000173482,ENSG00000179388,ENSG00000185591,ENSG00000204217,ENSG00000259207
GO:0002028	20	59	0.00127498265957558	regulation_of_sodium_ion_transport	ENSG00000002746,ENSG00000049759,ENSG00000060237,ENSG00000069696,ENSG00000084628,ENSG00000089250,ENSG00000089327,ENSG00000090020,ENSG00000126562,ENSG00000135919,ENSG00000149295,ENSG00000164867,ENSG00000165238,ENSG00000169174,ENSG00000169252,ENSG00000171208,ENSG00000183023,ENSG00000183873,ENSG00000196632,ENSG00000198648
GO:0003148	10	15	0.00137091117013236	outflow_tract_septum_morphogenesis	ENSG00000066468,ENSG00000081479,ENSG00000099250,ENSG00000107779,ENSG00000118257,ENSG00000125378,ENSG00000131759,ENSG00000169855,ENSG00000185008,ENSG00000204217
GO:0016572	10	15	0.00137091117013236	histone_phosphorylation	ENSG00000096968,ENSG00000100749,ENSG00000102882,ENSG00000123374,ENSG00000149948,ENSG00000154229,ENSG00000162302,ENSG00000162409,ENSG00000164885,ENSG00000184845
GO:0007157	14	31	0.00139298927696175	heterophilic_cell-cell_adhesion_via_plasma_membrane_cell_adhesion_molecules	ENSG00000009694,ENSG00000110400,ENSG00000139211,ENSG00000143341,ENSG00000145934,ENSG00000149256,ENSG00000153707,ENSG00000166341,ENSG00000169306,ENSG00000169760,ENSG00000174175,ENSG00000179242,ENSG00000196159,ENSG00000218336
GO:0032874	29	109	0.00145375624182658	positive_regulation_of_stress-activated_MAPK_cascade	ENSG00000006432,ENSG00000008294,ENSG00000012983,ENSG00000050327,ENSG00000064393,ENSG00000070831,ENSG00000074696,ENSG00000076984,ENSG00000091436,ENSG00000091513,ENSG00000103126,ENSG00000104375,ENSG00000104814,ENSG00000111432,ENSG00000111907,ENSG00000113161,ENSG00000130222,ENSG00000149269,ENSG00000154310,ENSG00000156299,ENSG00000164620,ENSG00000168067,ENSG00000169071,ENSG00000169554,ENSG00000169967…
GO:0048771	29	109	0.00145375624182658	tissue_remodeling	ENSG00000054598,ENSG00000072274,ENSG00000087245,ENSG00000091513,ENSG00000103653,ENSG00000105974,ENSG00000110492,ENSG00000111424,ENSG00000116678,ENSG00000134250,ENSG00000135898,ENSG00000136238,ENSG00000136244,ENSG00000138814,ENSG00000140995,ENSG00000154229,ENSG00000159842,ENSG00000162337,ENSG00000162733,ENSG00000164867,ENSG00000165240,ENSG00000167601,ENSG00000169252,ENSG00000170989,ENSG00000173546…
GO:0010811	24	81	0.00146315533670394	positive_regulation_of_cell-substrate_adhesion	ENSG00000005884,ENSG00000067606,ENSG00000070831,ENSG00000071054,ENSG00000079691,ENSG00000087589,ENSG00000096968,ENSG00000099250,ENSG00000100106,ENSG00000101109,ENSG00000110492,ENSG00000124782,ENSG00000131669,ENSG00000136238,ENSG00000140945,ENSG00000141293,ENSG00000146904,ENSG00000149177,ENSG00000150760,ENSG00000164176,ENSG00000164620,ENSG00000166949,ENSG00000179820,ENSG00000196924
GO:0050805	17	45	0.00146315533670394	negative_regulation_of_synaptic_transmission	ENSG00000101489,ENSG00000102468,ENSG00000114200,ENSG00000127955,ENSG00000146938,ENSG00000149295,ENSG00000155897,ENSG00000158528,ENSG00000163485,ENSG00000164418,ENSG00000169676,ENSG00000183389,ENSG00000184845,ENSG00000184985,ENSG00000185345,ENSG00000188822,ENSG00000188906
GO:0060412	13	27	0.00147971308644108	ventricular_septum_morphogenesis	ENSG00000066468,ENSG00000106799,ENSG00000109685,ENSG00000125378,ENSG00000127418,ENSG00000148400,ENSG00000162775,ENSG00000164867,ENSG00000169855,ENSG00000176887,ENSG00000184347,ENSG00000185008,ENSG00000204217
GO:0032370	15	36	0.00155344257225069	positive_regulation_of_lipid_transport	ENSG00000064687,ENSG00000101188,ENSG00000101405,ENSG00000105974,ENSG00000123384,ENSG00000130203,ENSG00000132631,ENSG00000132932,ENSG00000144452,ENSG00000147571,ENSG00000160179,ENSG00000165029,ENSG00000166573,ENSG00000185920,ENSG00000187048
GO:0048012	7	6	0.00164855492416768	hepatocyte_growth_factor_receptor_signaling_pathway	ENSG00000050820,ENSG00000099250,ENSG00000136238,ENSG00000149269,ENSG00000151388,ENSG00000176945,ENSG00000196396
GO:1902992	7	6	0.00164855492416768	negative_regulation_of_amyloid_precursor_protein_catabolic_process	ENSG00000064687,ENSG00000073921,ENSG00000125447,ENSG00000130203,ENSG00000136717,ENSG00000137642,ENSG00000175344
GO:0015669	8	9	0.00171496921410611	gas_transport	ENSG00000086506,ENSG00000112077,ENSG00000130656,ENSG00000136997,ENSG00000161544,ENSG00000161798,ENSG00000213931,ENSG00000213934
GO:0032959	8	9	0.00171496921410611	inositol_trisphosphate_biosynthetic_process	ENSG00000115896,ENSG00000124181,ENSG00000138193,ENSG00000149527,ENSG00000164850,ENSG00000182621,ENSG00000196639,ENSG00000197943
GO:0042982	14	32	0.00171496921410611	amyloid_precursor_protein_metabolic_process	ENSG00000064687,ENSG00000073921,ENSG00000078596,ENSG00000107331,ENSG00000117362,ENSG00000123908,ENSG00000125447,ENSG00000130203,ENSG00000133069,ENSG00000135916,ENSG00000136717,ENSG00000137642,ENSG00000160179,ENSG00000175344
GO:0106030	8	9	0.00171496921410611	neuron_projection_fasciculation	ENSG00000008300,ENSG00000091129,ENSG00000099250,ENSG00000105429,ENSG00000133216,ENSG00000144619,ENSG00000153266,ENSG00000154654
GO:2000810	8	9	0.00171496921410611	regulation_of_bicellular_tight_junction_assembly	ENSG00000072062,ENSG00000104067,ENSG00000158769,ENSG00000159216,ENSG00000163347,ENSG00000165215,ENSG00000184113,ENSG00000197822
GO:0061045	17	46	0.00171606128083656	negative_regulation_of_wound_healing	ENSG00000010278,ENSG00000100311,ENSG00000103175,ENSG00000104368,ENSG00000111863,ENSG00000113161,ENSG00000122861,ENSG00000130203,ENSG00000134853,ENSG00000135919,ENSG00000164867,ENSG00000165215,ENSG00000166949,ENSG00000167768,ENSG00000178726,ENSG00000185532,ENSG00000197461
GO:0038128	10	16	0.00184737289818768	ERBB2_signaling_pathway	ENSG00000007264,ENSG00000080824,ENSG00000109458,ENSG00000121879,ENSG00000141738,ENSG00000154229,ENSG00000157168,ENSG00000158458,ENSG00000160691,ENSG00000174808
GO:0048483	13	28	0.00184737289818768	autonomic_nervous_system_development	ENSG00000066735,ENSG00000099250,ENSG00000109132,ENSG00000118257,ENSG00000130827,ENSG00000136630,ENSG00000151617,ENSG00000165731,ENSG00000166833,ENSG00000173404,ENSG00000176887,ENSG00000198400,ENSG00000221866
GO:0060512	10	16	0.00184737289818768	prostate_gland_morphogenesis	ENSG00000066468,ENSG00000074047,ENSG00000091831,ENSG00000125378,ENSG00000148400,ENSG00000164690,ENSG00000166225,ENSG00000169083,ENSG00000172817,ENSG00000213145
GO:0003707	12	24	0.00194375740918958	steroid_hormone_receptor_activity	ENSG00000069667,ENSG00000091831,ENSG00000111424,ENSG00000131759,ENSG00000132170,ENSG00000143257,ENSG00000144852,ENSG00000164749,ENSG00000164850,ENSG00000169083,ENSG00000169297,ENSG00000186951
GO:1990573	12	24	0.00194375740918958	potassium_ion_import_across_plasma_membrane	ENSG00000055118,ENSG00000060237,ENSG00000064651,ENSG00000069431,ENSG00000070915,ENSG00000105409,ENSG00000105675,ENSG00000113504,ENSG00000121361,ENSG00000126562,ENSG00000165238,ENSG00000196632
GO:0014075	11	20	0.00195613279828094	response_to_amine	ENSG00000069696,ENSG00000101405,ENSG00000138814,ENSG00000149295,ENSG00000160014,ENSG00000160323,ENSG00000164171,ENSG00000169676,ENSG00000184845,ENSG00000188822,ENSG00000198668
GO:0001889	27	101	0.00213854183572672	liver_development	ENSG00000008710,ENSG00000106462,ENSG00000110092,ENSG00000110492,ENSG00000117676,ENSG00000121879,ENSG00000122966,ENSG00000131759,ENSG00000134250,ENSG00000136630,ENSG00000136997,ENSG00000139515,ENSG00000148400,ENSG00000163235,ENSG00000163347,ENSG00000164171,ENSG00000165240,ENSG00000166949,ENSG00000169174,ENSG00000172216,ENSG00000172845,ENSG00000176890,ENSG00000185920,ENSG00000196839,ENSG00000197081…
GO:0015696	21	68	0.00224576514773764	ammonium_transport	ENSG00000010671,ENSG00000017797,ENSG00000064651,ENSG00000069696,ENSG00000075073,ENSG00000089250,ENSG00000102468,ENSG00000103546,ENSG00000112077,ENSG00000141433,ENSG00000147571,ENSG00000149295,ENSG00000183389,ENSG00000184845,ENSG00000185345,ENSG00000187010,ENSG00000187714,ENSG00000188672,ENSG00000196839,ENSG00000204385,ENSG00000259207
GO:0015295	9	13	0.00227608902492533	solute:proton_symporter_activity	ENSG00000022567,ENSG00000088386,ENSG00000109667,ENSG00000136856,ENSG00000146411,ENSG00000151229,ENSG00000164175,ENSG00000167700,ENSG00000186334
GO:0017134	9	13	0.00227608902492533	fibroblast_growth_factor_binding	ENSG00000066468,ENSG00000068078,ENSG00000077782,ENSG00000127418,ENSG00000133116,ENSG00000134962,ENSG00000138448,ENSG00000183873,ENSG00000259207
GO:0072205	6	4	0.00228547448290419	metanephric_collecting_duct_development	ENSG00000008710,ENSG00000075891,ENSG00000125378,ENSG00000164690,ENSG00000167580,ENSG00000185920
GO:0007212	13	29	0.00231183242059651	dopamine_receptor_signaling_pathway	ENSG00000069696,ENSG00000087258,ENSG00000087460,ENSG00000105971,ENSG00000112038,ENSG00000149295,ENSG00000156052,ENSG00000169676,ENSG00000173175,ENSG00000183389,ENSG00000184845,ENSG00000188906,ENSG00000196924
GO:0010463	13	29	0.00231183242059651	mesenchymal_cell_proliferation	ENSG00000066468,ENSG00000077782,ENSG00000107779,ENSG00000125378,ENSG00000136997,ENSG00000148516,ENSG00000160789,ENSG00000162337,ENSG00000164690,ENSG00000166341,ENSG00000196159,ENSG00000197410,ENSG00000197461
GO:0035176	13	29	0.00231183242059651	social_behavior	ENSG00000021645,ENSG00000069696,ENSG00000101200,ENSG00000101405,ENSG00000146938,ENSG00000160145,ENSG00000163794,ENSG00000174469,ENSG00000174576,ENSG00000182771,ENSG00000185838,ENSG00000197969,ENSG00000224470
GO:0043949	13	29	0.00231183242059651	regulation_of_cAMP-mediated_signaling	ENSG00000065989,ENSG00000087460,ENSG00000089250,ENSG00000112038,ENSG00000113448,ENSG00000125510,ENSG00000127955,ENSG00000134817,ENSG00000135324,ENSG00000141433,ENSG00000147571,ENSG00000154229,ENSG00000163794
GO:0044070	19	58	0.0023813772601919	regulation_of_anion_transport	ENSG00000001626,ENSG00000047936,ENSG00000064687,ENSG00000077782,ENSG00000085563,ENSG00000101188,ENSG00000101200,ENSG00000101405,ENSG00000102287,ENSG00000130203,ENSG00000132932,ENSG00000159164,ENSG00000163485,ENSG00000168748,ENSG00000172216,ENSG00000180772,ENSG00000185101,ENSG00000187048,ENSG00000198648
GO:0045778	19	58	0.0023813772601919	positive_regulation_of_ossification	ENSG00000087460,ENSG00000101405,ENSG00000107779,ENSG00000121989,ENSG00000124813,ENSG00000125378,ENSG00000130522,ENSG00000133116,ENSG00000136244,ENSG00000162337,ENSG00000162733,ENSG00000166949,ENSG00000169252,ENSG00000172216,ENSG00000176887,ENSG00000183023,ENSG00000204217,ENSG00000221869,ENSG00000245848
GO:0010634	24	85	0.00239361729530185	positive_regulation_of_epithelial_cell_migration	ENSG00000005884,ENSG00000011405,ENSG00000050820,ENSG00000071054,ENSG00000077782,ENSG00000099250,ENSG00000100311,ENSG00000100985,ENSG00000114861,ENSG00000118257,ENSG00000124181,ENSG00000124782,ENSG00000125378,ENSG00000141376,ENSG00000144711,ENSG00000150760,ENSG00000154229,ENSG00000164171,ENSG00000164867,ENSG00000183287,ENSG00000185591,ENSG00000197943,ENSG00000204217,ENSG00000259207
GO:0005912	22	74	0.00239648222012089	adherens_junction	ENSG00000008256,ENSG00000104067,ENSG00000110400,ENSG00000119139,ENSG00000130396,ENSG00000131634,ENSG00000141556,ENSG00000143537,ENSG00000145242,ENSG00000146950,ENSG00000148400,ENSG00000151474,ENSG00000152894,ENSG00000158457,ENSG00000166689,ENSG00000169862,ENSG00000175602,ENSG00000179776,ENSG00000183230,ENSG00000186111,ENSG00000196632,ENSG00000232434
GO:0045807	22	74	0.00239648222012089	positive_regulation_of_endocytosis	ENSG00000035720,ENSG00000049759,ENSG00000064687,ENSG00000091513,ENSG00000110395,ENSG00000123384,ENSG00000130203,ENSG00000131374,ENSG00000132170,ENSG00000136021,ENSG00000138814,ENSG00000149295,ENSG00000160948,ENSG00000161203,ENSG00000164171,ENSG00000167601,ENSG00000169174,ENSG00000169760,ENSG00000177697,ENSG00000187391,ENSG00000188906,ENSG00000197943
GO:0098685	18	53	0.00240991920035153	Schaffer_collateral_-_CA1_synapse	ENSG00000034053,ENSG00000067606,ENSG00000070831,ENSG00000104368,ENSG00000124181,ENSG00000135333,ENSG00000138814,ENSG00000148948,ENSG00000152822,ENSG00000155897,ENSG00000159842,ENSG00000164061,ENSG00000164742,ENSG00000164885,ENSG00000170425,ENSG00000175866,ENSG00000187323,ENSG00000188191
GO:0008022	33	138	0.00242500967303923	protein_C-terminus_binding	ENSG00000053254,ENSG00000078328,ENSG00000092820,ENSG00000095002,ENSG00000096093,ENSG00000096968,ENSG00000101849,ENSG00000103653,ENSG00000104067,ENSG00000104695,ENSG00000112038,ENSG00000117523,ENSG00000123908,ENSG00000125457,ENSG00000125510,ENSG00000125968,ENSG00000130396,ENSG00000131747,ENSG00000132170,ENSG00000139618,ENSG00000141068,ENSG00000148408,ENSG00000148773,ENSG00000151914,ENSG00000158528…
GO:0048167	32	132	0.002443918926977	regulation_of_synaptic_plasticity	ENSG00000036530,ENSG00000058335,ENSG00000058404,ENSG00000067606,ENSG00000113749,ENSG00000128564,ENSG00000130203,ENSG00000131759,ENSG00000133216,ENSG00000135919,ENSG00000137825,ENSG00000144619,ENSG00000147571,ENSG00000148053,ENSG00000149295,ENSG00000155897,ENSG00000157404,ENSG00000158528,ENSG00000161509,ENSG00000163485,ENSG00000164418,ENSG00000164742,ENSG00000164885,ENSG00000169676,ENSG00000169760…
GO:1905953	12	25	0.002458793872297	negative_regulation_of_lipid_localization	ENSG00000107331,ENSG00000132170,ENSG00000136244,ENSG00000138448,ENSG00000143921,ENSG00000160179,ENSG00000164690,ENSG00000165029,ENSG00000169174,ENSG00000180772,ENSG00000186951,ENSG00000259207
GO:0014013	23	80	0.00253246537986081	regulation_of_gliogenesis	ENSG00000035720,ENSG00000081479,ENSG00000106462,ENSG00000110492,ENSG00000123384,ENSG00000130396,ENSG00000132170,ENSG00000135919,ENSG00000136244,ENSG00000136717,ENSG00000136997,ENSG00000141433,ENSG00000148400,ENSG00000148826,ENSG00000149256,ENSG00000156299,ENSG00000164362,ENSG00000164690,ENSG00000166145,ENSG00000166780,ENSG00000173406,ENSG00000176887,ENSG00000183734
GO:0046660	23	80	0.00253246537986081	female_sex_differentiation	ENSG00000054598,ENSG00000081479,ENSG00000091831,ENSG00000092445,ENSG00000128564,ENSG00000134853,ENSG00000136997,ENSG00000139618,ENSG00000141433,ENSG00000145685,ENSG00000157404,ENSG00000164867,ENSG00000166329,ENSG00000167601,ENSG00000170315,ENSG00000172216,ENSG00000173757,ENSG00000183770,ENSG00000184347,ENSG00000184937,ENSG00000185008,ENSG00000186792,ENSG00000276644
GO:0060969	11	21	0.00253246537986081	negative_regulation_of_gene_silencing	ENSG00000091831,ENSG00000124575,ENSG00000132170,ENSG00000138814,ENSG00000164362,ENSG00000168298,ENSG00000184357,ENSG00000184897,ENSG00000187475,ENSG00000187837,ENSG00000196498
GO:0099106	23	80	0.00253246537986081	ion_channel_regulator_activity	ENSG00000001626,ENSG00000021645,ENSG00000049759,ENSG00000060237,ENSG00000067606,ENSG00000069431,ENSG00000069696,ENSG00000089327,ENSG00000105974,ENSG00000106537,ENSG00000122585,ENSG00000124134,ENSG00000126562,ENSG00000165238,ENSG00000165912,ENSG00000169174,ENSG00000169252,ENSG00000172354,ENSG00000175497,ENSG00000185532,ENSG00000196632,ENSG00000196924,ENSG00000198668
GO:0002076	8	10	0.00253398032771933	osteoblast_development	ENSG00000068024,ENSG00000074047,ENSG00000119042,ENSG00000124813,ENSG00000130522,ENSG00000162337,ENSG00000164690,ENSG00000166949
GO:0003071	8	10	0.00253398032771933	renal_system_process_involved_in_regulation_of_systemic_arterial_blood_pressure	ENSG00000099139,ENSG00000100311,ENSG00000144891,ENSG00000163485,ENSG00000176387,ENSG00000180772,ENSG00000183087,ENSG00000187048
GO:0005158	8	10	0.00253398032771933	insulin_receptor_binding	ENSG00000106070,ENSG00000115355,ENSG00000133124,ENSG00000146247,ENSG00000160691,ENSG00000167244,ENSG00000169047,ENSG00000196396
GO:0006971	5	2	0.00259445333266672	hypotonic_response	ENSG00000065534,ENSG00000161798,ENSG00000164171,ENSG00000172939,ENSG00000198648
GO:0034776	5	2	0.00259445333266672	response_to_histamine	ENSG00000069696,ENSG00000149295,ENSG00000163288,ENSG00000166206,ENSG00000196639
GO:0001972	7	7	0.00261213979432815	retinoic_acid_binding	ENSG00000003137,ENSG00000131759,ENSG00000187553,ENSG00000197081,ENSG00000241119,ENSG00000241635,ENSG00000243135
GO:0007158	7	7	0.00261213979432815	neuron_cell-cell_adhesion	ENSG00000021645,ENSG00000144619,ENSG00000146938,ENSG00000154654,ENSG00000165731,ENSG00000169760,ENSG00000171840
GO:0072216	7	7	0.00261213979432815	positive_regulation_of_metanephros_development	ENSG00000075891,ENSG00000100311,ENSG00000136997,ENSG00000165731,ENSG00000180772,ENSG00000184937,ENSG00000197461
GO:0098862	29	115	0.00264471779335552	cluster_of_actin-based_cell_projections	ENSG00000033867,ENSG00000042781,ENSG00000050405,ENSG00000066230,ENSG00000079335,ENSG00000081479,ENSG00000088386,ENSG00000089006,ENSG00000091138,ENSG00000092820,ENSG00000105929,ENSG00000107611,ENSG00000107736,ENSG00000118162,ENSG00000120756,ENSG00000146038,ENSG00000150275,ENSG00000151491,ENSG00000157483,ENSG00000163803,ENSG00000165240,ENSG00000169676,ENSG00000169738,ENSG00000173406,ENSG00000173638…
GO:0098693	22	75	0.00266501748426077	regulation_of_synaptic_vesicle_cycle	ENSG00000021645,ENSG00000034053,ENSG00000075651,ENSG00000091428,ENSG00000102468,ENSG00000120907,ENSG00000149295,ENSG00000157388,ENSG00000160014,ENSG00000161203,ENSG00000164061,ENSG00000164742,ENSG00000164885,ENSG00000169760,ENSG00000170425,ENSG00000174672,ENSG00000181856,ENSG00000184845,ENSG00000187391,ENSG00000188191,ENSG00000188906,ENSG00000198668
GO:0003300	17	49	0.00279742536212329	cardiac_muscle_hypertrophy	ENSG00000060069,ENSG00000068024,ENSG00000090020,ENSG00000106462,ENSG00000116285,ENSG00000120907,ENSG00000138814,ENSG00000148400,ENSG00000149269,ENSG00000154229,ENSG00000155657,ENSG00000156299,ENSG00000160789,ENSG00000166949,ENSG00000180772,ENSG00000186951,ENSG00000198626
GO:0015026	13	30	0.00279807936741763	coreceptor_activity	ENSG00000064300,ENSG00000099250,ENSG00000110400,ENSG00000112655,ENSG00000121989,ENSG00000123384,ENSG00000138448,ENSG00000160791,ENSG00000162337,ENSG00000163785,ENSG00000169071,ENSG00000185483,ENSG00000259207
GO:0051147	28	110	0.0029199473496884	regulation_of_muscle_cell_differentiation	ENSG00000003137,ENSG00000008294,ENSG00000060069,ENSG00000066468,ENSG00000068024,ENSG00000070831,ENSG00000100311,ENSG00000106462,ENSG00000110047,ENSG00000125378,ENSG00000129910,ENSG00000131196,ENSG00000132466,ENSG00000140795,ENSG00000145794,ENSG00000148400,ENSG00000148516,ENSG00000149269,ENSG00000157168,ENSG00000157404,ENSG00000161055,ENSG00000164690,ENSG00000164850,ENSG00000166225,ENSG00000167244…
GO:0060840	20	65	0.00299174854050549	artery_development	ENSG00000049323,ENSG00000054598,ENSG00000064300,ENSG00000065534,ENSG00000081479,ENSG00000084674,ENSG00000099250,ENSG00000104313,ENSG00000106799,ENSG00000107779,ENSG00000108175,ENSG00000110492,ENSG00000123384,ENSG00000125378,ENSG00000130203,ENSG00000148400,ENSG00000164690,ENSG00000169855,ENSG00000185008,ENSG00000204217
GO:0010800	9	14	0.00304702725194887	positive_regulation_of_peptidyl-threonine_phosphorylation	ENSG00000072315,ENSG00000103126,ENSG00000115263,ENSG00000141564,ENSG00000160014,ENSG00000165730,ENSG00000176170,ENSG00000196632,ENSG00000198668
GO:0090075	9	14	0.00304702725194887	relaxation_of_muscle	ENSG00000113448,ENSG00000130528,ENSG00000148660,ENSG00000156113,ENSG00000163485,ENSG00000170425,ENSG00000181965,ENSG00000183023,ENSG00000185532
GO:0098900	12	26	0.00304702725194887	regulation_of_action_potential	ENSG00000090020,ENSG00000101188,ENSG00000105974,ENSG00000120907,ENSG00000136717,ENSG00000151067,ENSG00000153956,ENSG00000183230,ENSG00000183873,ENSG00000188822,ENSG00000196924,ENSG00000198626
GO:0045995	25	93	0.00306468778840338	regulation_of_embryonic_development	ENSG00000019144,ENSG00000053747,ENSG00000060237,ENSG00000072062,ENSG00000075275,ENSG00000077782,ENSG00000101109,ENSG00000104375,ENSG00000107779,ENSG00000112655,ENSG00000125378,ENSG00000130635,ENSG00000130702,ENSG00000136826,ENSG00000137764,ENSG00000148400,ENSG00000149256,ENSG00000164690,ENSG00000165730,ENSG00000169083,ENSG00000179820,ENSG00000181649,ENSG00000182621,ENSG00000196569,ENSG00000197971
GO:0034767	27	105	0.00321229769651484	positive_regulation_of_ion_transmembrane_transport	ENSG00000001626,ENSG00000055118,ENSG00000060237,ENSG00000069696,ENSG00000085563,ENSG00000089250,ENSG00000090020,ENSG00000100739,ENSG00000101188,ENSG00000124181,ENSG00000126562,ENSG00000133216,ENSG00000134817,ENSG00000153956,ENSG00000160014,ENSG00000164850,ENSG00000164885,ENSG00000165238,ENSG00000169252,ENSG00000182687,ENSG00000184845,ENSG00000196632,ENSG00000196924,ENSG00000197943,ENSG00000198626…
GO:1902652	27	105	0.00321229769651484	secondary_alcohol_metabolic_process	ENSG00000001626,ENSG00000003137,ENSG00000021762,ENSG00000036530,ENSG00000050405,ENSG00000077782,ENSG00000084674,ENSG00000107611,ENSG00000113161,ENSG00000116678,ENSG00000128335,ENSG00000130203,ENSG00000140505,ENSG00000143815,ENSG00000147852,ENSG00000160179,ENSG00000160882,ENSG00000162337,ENSG00000162409,ENSG00000165029,ENSG00000169174,ENSG00000172817,ENSG00000185591,ENSG00000186104,ENSG00000187553…
GO:0007257	11	22	0.00321466996266426	activation_of_JUN_kinase_activity	ENSG00000006432,ENSG00000008294,ENSG00000012983,ENSG00000074696,ENSG00000076984,ENSG00000091436,ENSG00000091513,ENSG00000104814,ENSG00000168067,ENSG00000169967,ENSG00000196396
GO:0061333	18	55	0.00321466996266426	renal_tubule_morphogenesis	ENSG00000008710,ENSG00000075891,ENSG00000104313,ENSG00000125378,ENSG00000126562,ENSG00000130702,ENSG00000136997,ENSG00000162849,ENSG00000164690,ENSG00000166341,ENSG00000170873,ENSG00000180772,ENSG00000184292,ENSG00000184937,ENSG00000185920,ENSG00000187498,ENSG00000196159,ENSG00000251493
GO:1900026	11	22	0.00321466996266426	positive_regulation_of_substrate_adhesion-dependent_cell_spreading	ENSG00000070831,ENSG00000079691,ENSG00000087589,ENSG00000099250,ENSG00000100106,ENSG00000110492,ENSG00000124782,ENSG00000136238,ENSG00000150760,ENSG00000179820,ENSG00000196924
GO:0048663	17	50	0.00324282526479886	neuron_fate_commitment	ENSG00000007372,ENSG00000070831,ENSG00000074047,ENSG00000104313,ENSG00000106799,ENSG00000119042,ENSG00000125378,ENSG00000128710,ENSG00000136352,ENSG00000148400,ENSG00000148826,ENSG00000153266,ENSG00000157168,ENSG00000164690,ENSG00000182968,ENSG00000184916,ENSG00000186487
GO:0050886	17	50	0.00324282526479886	endocrine_process	ENSG00000075073,ENSG00000077782,ENSG00000087460,ENSG00000099139,ENSG00000117298,ENSG00000120088,ENSG00000144891,ENSG00000147571,ENSG00000163794,ENSG00000164867,ENSG00000166573,ENSG00000169676,ENSG00000176387,ENSG00000180772,ENSG00000183770,ENSG00000198848,ENSG00000251493
GO:0035272	13	31	0.003428318922559	exocrine_system_development	ENSG00000007372,ENSG00000054598,ENSG00000066468,ENSG00000070831,ENSG00000074527,ENSG00000077782,ENSG00000099250,ENSG00000114554,ENSG00000130702,ENSG00000139515,ENSG00000164690,ENSG00000167244,ENSG00000197461
GO:0030506	8	11	0.00365735614461517	ankyrin_binding	ENSG00000004939,ENSG00000091129,ENSG00000112077,ENSG00000115306,ENSG00000154358,ENSG00000157388,ENSG00000183023,ENSG00000183873
GO:0098810	8	11	0.00365735614461517	neurotransmitter_reuptake	ENSG00000069696,ENSG00000089250,ENSG00000103546,ENSG00000132164,ENSG00000149295,ENSG00000184845,ENSG00000185345,ENSG00000259207
GO:0021879	14	36	0.00372108116961315	forebrain_neuron_differentiation	ENSG00000007372,ENSG00000066468,ENSG00000099250,ENSG00000118257,ENSG00000119042,ENSG00000130827,ENSG00000136352,ENSG00000153266,ENSG00000164853,ENSG00000165240,ENSG00000169855,ENSG00000170315,ENSG00000182968,ENSG00000185008
GO:0010649	6	5	0.00389349771743566	regulation_of_cell_communication_by_electrical_coupling	ENSG00000105974,ENSG00000113448,ENSG00000130528,ENSG00000160014,ENSG00000183023,ENSG00000198668
GO:0010745	6	5	0.00389349771743566	negative_regulation_of_macrophage_derived_foam_cell_differentiation	ENSG00000132170,ENSG00000138448,ENSG00000160179,ENSG00000165029,ENSG00000186951,ENSG00000259207
GO:0043256	6	5	0.00389349771743566	laminin_complex	ENSG00000053747,ENSG00000074527,ENSG00000106780,ENSG00000130702,ENSG00000135862,ENSG00000172037
GO:0048407	6	5	0.00389349771743566	platelet-derived_growth_factor_binding	ENSG00000100311,ENSG00000108821,ENSG00000130635,ENSG00000134853,ENSG00000187498,ENSG00000197461
GO:0060397	6	5	0.00389349771743566	growth_hormone_receptor_signaling_pathway_via_JAK-STAT	ENSG00000096968,ENSG00000112964,ENSG00000113494,ENSG00000136487,ENSG00000173757,ENSG00000196396
GO:0099095	6	5	0.00389349771743566	ligand-gated_anion_channel_activity	ENSG00000001626,ENSG00000102287,ENSG00000145888,ENSG00000163288,ENSG00000166206,ENSG00000186297
GO:0001696	7	8	0.00404436391166098	gastric_acid_secretion	ENSG00000050628,ENSG00000101405,ENSG00000110148,ENSG00000113749,ENSG00000125510,ENSG00000160181,ENSG00000163794
GO:0060080	7	8	0.00404436391166098	inhibitory_postsynaptic_potential	ENSG00000069696,ENSG00000080854,ENSG00000101188,ENSG00000145888,ENSG00000164418,ENSG00000166206,ENSG00000174576
GO:2000251	7	8	0.00404436391166098	positive_regulation_of_actin_cytoskeleton_reorganization	ENSG00000035720,ENSG00000070831,ENSG00000099250,ENSG00000141376,ENSG00000143575,ENSG00000164885,ENSG00000175866
GO:0009187	11	23	0.00408382955348954	cyclic_nucleotide_metabolic_process	ENSG00000065989,ENSG00000069667,ENSG00000070019,ENSG00000113448,ENSG00000115252,ENSG00000129467,ENSG00000138031,ENSG00000155897,ENSG00000162104,ENSG00000164742,ENSG00000173175
GO:0015144	11	23	0.00408382955348954	carbohydrate_transmembrane_transporter_activity	ENSG00000022567,ENSG00000109667,ENSG00000136856,ENSG00000142583,ENSG00000146411,ENSG00000164175,ENSG00000167580,ENSG00000169241,ENSG00000173262,ENSG00000178301,ENSG00000181856
GO:0032799	9	15	0.00412052433711742	low-density_lipoprotein_receptor_particle_metabolic_process	ENSG00000107331,ENSG00000130203,ENSG00000132170,ENSG00000138448,ENSG00000147852,ENSG00000161203,ENSG00000169174,ENSG00000183020,ENSG00000259207
GO:0043534	21	73	0.00413932529942075	blood_vessel_endothelial_cell_migration	ENSG00000006638,ENSG00000011405,ENSG00000077782,ENSG00000099250,ENSG00000100311,ENSG00000111863,ENSG00000124181,ENSG00000125968,ENSG00000130203,ENSG00000132170,ENSG00000136826,ENSG00000137764,ENSG00000148400,ENSG00000154229,ENSG00000164867,ENSG00000169855,ENSG00000176435,ENSG00000179388,ENSG00000180772,ENSG00000185591,ENSG00000203883
GO:0048146	13	32	0.004172856327313	positive_regulation_of_fibroblast_proliferation	ENSG00000064300,ENSG00000091831,ENSG00000100311,ENSG00000108175,ENSG00000134853,ENSG00000136997,ENSG00000162733,ENSG00000170962,ENSG00000174808,ENSG00000176170,ENSG00000183087,ENSG00000197461,ENSG00000253729
GO:0086002	13	32	0.004172856327313	cardiac_muscle_cell_action_potential_involved_in_contraction	ENSG00000049759,ENSG00000055118,ENSG00000105974,ENSG00000121361,ENSG00000136717,ENSG00000144285,ENSG00000151067,ENSG00000153956,ENSG00000157388,ENSG00000183230,ENSG00000183873,ENSG00000196924,ENSG00000198626
GO:0001784	10	19	0.00420414804743599	phosphotyrosine_residue_binding	ENSG00000035720,ENSG00000071051,ENSG00000102882,ENSG00000107338,ENSG00000110395,ENSG00000137936,ENSG00000160293,ENSG00000160691,ENSG00000169047,ENSG00000197943
GO:0046165	27	108	0.00431945098913452	alcohol_biosynthetic_process	ENSG00000001626,ENSG00000003137,ENSG00000084674,ENSG00000101188,ENSG00000107331,ENSG00000111424,ENSG00000113161,ENSG00000115896,ENSG00000124181,ENSG00000130203,ENSG00000137825,ENSG00000138193,ENSG00000143815,ENSG00000149527,ENSG00000160179,ENSG00000160882,ENSG00000162409,ENSG00000164850,ENSG00000176170,ENSG00000182621,ENSG00000185591,ENSG00000186104,ENSG00000187553,ENSG00000196557,ENSG00000196639…
GO:0006809	14	37	0.00439129680358005	nitric_oxide_biosynthetic_process	ENSG00000007171,ENSG00000069667,ENSG00000080824,ENSG00000089250,ENSG00000096968,ENSG00000105974,ENSG00000136238,ENSG00000136826,ENSG00000137880,ENSG00000164867,ENSG00000166949,ENSG00000180772,ENSG00000187554,ENSG00000196776
GO:0022617	17	52	0.00439129680358005	extracellular_matrix_disassembly	ENSG00000087245,ENSG00000100985,ENSG00000123384,ENSG00000135862,ENSG00000136244,ENSG00000143537,ENSG00000146197,ENSG00000149968,ENSG00000159307,ENSG00000162733,ENSG00000163975,ENSG00000172270,ENSG00000174705,ENSG00000187045,ENSG00000196408,ENSG00000196611,ENSG00000256812
GO:0030641	20	68	0.00439129680358005	regulation_of_cellular_pH	ENSG00000001626,ENSG00000004939,ENSG00000033867,ENSG00000066230,ENSG00000080493,ENSG00000090020,ENSG00000091138,ENSG00000101200,ENSG00000102882,ENSG00000104093,ENSG00000105929,ENSG00000127419,ENSG00000135740,ENSG00000155097,ENSG00000168748,ENSG00000172139,ENSG00000172869,ENSG00000178301,ENSG00000181804,ENSG00000188906
GO:0050795	14	37	0.00439129680358005	regulation_of_behavior	ENSG00000068024,ENSG00000110492,ENSG00000116678,ENSG00000124089,ENSG00000125510,ENSG00000130203,ENSG00000140836,ENSG00000147571,ENSG00000149295,ENSG00000163485,ENSG00000163794,ENSG00000169760,ENSG00000179546,ENSG00000196839
GO:0001709	12	28	0.00467921653087646	cell_fate_determination	ENSG00000003137,ENSG00000007372,ENSG00000070831,ENSG00000075891,ENSG00000117425,ENSG00000125378,ENSG00000134250,ENSG00000136826,ENSG00000153266,ENSG00000177103,ENSG00000185920,ENSG00000204301
GO:0002040	21	74	0.00467921653087646	sprouting_angiogenesis	ENSG00000006638,ENSG00000011405,ENSG00000063245,ENSG00000064300,ENSG00000070831,ENSG00000099250,ENSG00000102755,ENSG00000104067,ENSG00000111863,ENSG00000125378,ENSG00000134817,ENSG00000136826,ENSG00000137764,ENSG00000140945,ENSG00000144891,ENSG00000148400,ENSG00000162434,ENSG00000169855,ENSG00000176435,ENSG00000179388,ENSG00000183287
GO:0050982	12	28	0.00467921653087646	detection_of_mechanical_stimulus	ENSG00000008710,ENSG00000102468,ENSG00000103335,ENSG00000130943,ENSG00000135919,ENSG00000144285,ENSG00000150275,ENSG00000154864,ENSG00000155657,ENSG00000157404,ENSG00000164171,ENSG00000198400
GO:0002089	8	12	0.00511319380188638	lens_morphogenesis_in_camera-type_eye	ENSG00000064393,ENSG00000110400,ENSG00000125378,ENSG00000137936,ENSG00000146950,ENSG00000176887,ENSG00000182968,ENSG00000188501
GO:0050921	23	86	0.00511319380188638	positive_regulation_of_chemotaxis	ENSG00000036828,ENSG00000060237,ENSG00000077782,ENSG00000099250,ENSG00000100311,ENSG00000102882,ENSG00000105429,ENSG00000110492,ENSG00000117407,ENSG00000136238,ENSG00000136244,ENSG00000140945,ENSG00000156299,ENSG00000164171,ENSG00000166949,ENSG00000170962,ENSG00000170989,ENSG00000172939,ENSG00000181284,ENSG00000183049,ENSG00000183087,ENSG00000198648,ENSG00000204217
GO:0005201	30	128	0.00512976375115625	extracellular_matrix_structural_constituent	ENSG00000049323,ENSG00000053747,ENSG00000101825,ENSG00000106780,ENSG00000108821,ENSG00000111799,ENSG00000114270,ENSG00000130508,ENSG00000130635,ENSG00000130702,ENSG00000134871,ENSG00000135862,ENSG00000143341,ENSG00000145113,ENSG00000148357,ENSG00000152591,ENSG00000164176,ENSG00000168477,ENSG00000169436,ENSG00000169894,ENSG00000172037,ENSG00000179403,ENSG00000182871,ENSG00000184956,ENSG00000187498…
GO:0021536	17	53	0.00512976375115625	diencephalon_development	ENSG00000007372,ENSG00000069011,ENSG00000074047,ENSG00000099250,ENSG00000107779,ENSG00000118257,ENSG00000125378,ENSG00000136352,ENSG00000136997,ENSG00000141433,ENSG00000147571,ENSG00000149295,ENSG00000164690,ENSG00000169297,ENSG00000169554,ENSG00000170315,ENSG00000174469
GO:1900006	17	53	0.00512976375115625	positive_regulation_of_dendrite_development	ENSG00000058404,ENSG00000069956,ENSG00000106462,ENSG00000111249,ENSG00000124507,ENSG00000130203,ENSG00000137825,ENSG00000147852,ENSG00000153707,ENSG00000156299,ENSG00000157193,ENSG00000158528,ENSG00000160145,ENSG00000169306,ENSG00000169760,ENSG00000175866,ENSG00000257923
GO:0016307	5	3	0.00523662086574376	phosphatidylinositol_phosphate_kinase_activity	ENSG00000011405,ENSG00000107242,ENSG00000121879,ENSG00000133056,ENSG00000186111
GO:0043647	16	48	0.00523662086574376	inositol_phosphate_metabolic_process	ENSG00000068383,ENSG00000078269,ENSG00000101188,ENSG00000109452,ENSG00000115896,ENSG00000124181,ENSG00000132376,ENSG00000137825,ENSG00000138193,ENSG00000149527,ENSG00000164850,ENSG00000182621,ENSG00000182687,ENSG00000196639,ENSG00000197943,ENSG00000198668
GO:0045793	5	3	0.00523662086574376	positive_regulation_of_cell_size	ENSG00000004487,ENSG00000165240,ENSG00000165731,ENSG00000170615,ENSG00000184838
GO:0060041	27	110	0.00523662086574376	retina_development_in_camera-type_eye	ENSG00000007372,ENSG00000050555,ENSG00000064393,ENSG00000069188,ENSG00000075891,ENSG00000099250,ENSG00000101489,ENSG00000110400,ENSG00000113262,ENSG00000125533,ENSG00000127616,ENSG00000132915,ENSG00000132932,ENSG00000134853,ENSG00000146555,ENSG00000148053,ENSG00000157890,ENSG00000162337,ENSG00000165731,ENSG00000172037,ENSG00000173482,ENSG00000178764,ENSG00000179431,ENSG00000179520,ENSG00000187498…
GO:0070587	5	3	0.00523662086574376	regulation_of_cell-cell_adhesion_involved_in_gastrulation	ENSG00000060237,ENSG00000136826,ENSG00000137764,ENSG00000179820,ENSG00000197971
GO:0090183	14	38	0.00523662086574376	regulation_of_kidney_development	ENSG00000075891,ENSG00000100311,ENSG00000100985,ENSG00000125378,ENSG00000136997,ENSG00000164690,ENSG00000165731,ENSG00000170962,ENSG00000180772,ENSG00000184292,ENSG00000184937,ENSG00000196159,ENSG00000197461,ENSG00000251493
GO:0030032	15	43	0.00525573824495307	lamellipodium_assembly	ENSG00000068024,ENSG00000070831,ENSG00000071051,ENSG00000079691,ENSG00000115355,ENSG00000136238,ENSG00000140945,ENSG00000157404,ENSG00000158321,ENSG00000160293,ENSG00000163995,ENSG00000165240,ENSG00000170989,ENSG00000178188,ENSG00000197822
GO:0051926	15	43	0.00525573824495307	negative_regulation_of_calcium_ion_transport	ENSG00000069696,ENSG00000089250,ENSG00000099625,ENSG00000101188,ENSG00000120088,ENSG00000125510,ENSG00000132376,ENSG00000136717,ENSG00000149295,ENSG00000150594,ENSG00000160014,ENSG00000164867,ENSG00000165912,ENSG00000183389,ENSG00000198668
GO:0051491	10	20	0.00535428656325148	positive_regulation_of_filopodium_assembly	ENSG00000009694,ENSG00000070831,ENSG00000099250,ENSG00000106799,ENSG00000141376,ENSG00000145934,ENSG00000169760,ENSG00000186635,ENSG00000187017,ENSG00000188157
GO:0010718	12	29	0.00567304144234099	positive_regulation_of_epithelial_to_mesenchymal_transition	ENSG00000054598,ENSG00000106462,ENSG00000106799,ENSG00000108821,ENSG00000110492,ENSG00000125378,ENSG00000136244,ENSG00000140682,ENSG00000148400,ENSG00000156299,ENSG00000166949,ENSG00000183779
GO:0070160	25	99	0.00575421557836498	tight_junction	ENSG00000008256,ENSG00000067606,ENSG00000104067,ENSG00000106799,ENSG00000110092,ENSG00000115808,ENSG00000119139,ENSG00000119888,ENSG00000126562,ENSG00000130396,ENSG00000141556,ENSG00000146950,ENSG00000151474,ENSG00000152939,ENSG00000158769,ENSG00000161381,ENSG00000162576,ENSG00000163347,ENSG00000165215,ENSG00000166250,ENSG00000179776,ENSG00000184113,ENSG00000187391,ENSG00000196632,ENSG00000197822
GO:0031345	32	142	0.00579310040615284	negative_regulation_of_cell_projection_organization	ENSG00000005884,ENSG00000035720,ENSG00000064300,ENSG00000065320,ENSG00000071054,ENSG00000072315,ENSG00000089820,ENSG00000099250,ENSG00000122417,ENSG00000123384,ENSG00000125968,ENSG00000130203,ENSG00000130827,ENSG00000133216,ENSG00000135333,ENSG00000135916,ENSG00000137261,ENSG00000137872,ENSG00000138814,ENSG00000144724,ENSG00000153317,ENSG00000163785,ENSG00000164885,ENSG00000169410,ENSG00000169760…
GO:0014821	7	9	0.00586727213803618	phasic_smooth_muscle_contraction	ENSG00000050628,ENSG00000075073,ENSG00000149295,ENSG00000157404,ENSG00000179546,ENSG00000181965,ENSG00000184845
GO:0022821	7	9	0.00586727213803618	potassium_ion_antiporter_activity	ENSG00000066230,ENSG00000090020,ENSG00000135740,ENSG00000140090,ENSG00000172139,ENSG00000181804,ENSG00000188467
GO:0031290	7	9	0.00586727213803618	retinal_ganglion_cell_axon_guidance	ENSG00000091129,ENSG00000099250,ENSG00000133216,ENSG00000135333,ENSG00000173482,ENSG00000185008,ENSG00000187122
GO:0043083	7	9	0.00586727213803618	synaptic_cleft	ENSG00000130203,ENSG00000130702,ENSG00000135298,ENSG00000150394,ENSG00000169760,ENSG00000172037,ENSG00000196569
GO:0031594	16	49	0.00602681520319204	neuromuscular_junction	ENSG00000030304,ENSG00000068024,ENSG00000072062,ENSG00000116396,ENSG00000129910,ENSG00000130702,ENSG00000135333,ENSG00000135919,ENSG00000150672,ENSG00000157168,ENSG00000158528,ENSG00000159164,ENSG00000164885,ENSG00000172037,ENSG00000188153,ENSG00000196569
GO:0030157	6	6	0.00623730540077089	pancreatic_juice_secretion	ENSG00000060237,ENSG00000126562,ENSG00000161798,ENSG00000163794,ENSG00000196632,ENSG00000198648
GO:0051044	6	6	0.00623730540077089	positive_regulation_of_membrane_protein_ectodomain_proteolysis	ENSG00000078618,ENSG00000109686,ENSG00000130203,ENSG00000130340,ENSG00000150594,ENSG00000165912
GO:0072015	6	6	0.00623730540077089	glomerular_visceral_epithelial_cell_development	ENSG00000116218,ENSG00000125378,ENSG00000134250,ENSG00000157483,ENSG00000172037,ENSG00000187391
GO:0034754	20	71	0.00629571623296835	cellular_hormone_metabolic_process	ENSG00000003137,ENSG00000036530,ENSG00000091831,ENSG00000106258,ENSG00000117298,ENSG00000133835,ENSG00000134853,ENSG00000140505,ENSG00000148795,ENSG00000160882,ENSG00000163803,ENSG00000164690,ENSG00000173757,ENSG00000187553,ENSG00000196502,ENSG00000196557,ENSG00000213759,ENSG00000241119,ENSG00000241635,ENSG00000243135
GO:0110110	18	60	0.00631618006403448	positive_regulation_of_animal_organ_morphogenesis	ENSG00000064300,ENSG00000066468,ENSG00000070831,ENSG00000075891,ENSG00000077782,ENSG00000106799,ENSG00000110492,ENSG00000111424,ENSG00000125378,ENSG00000136997,ENSG00000148400,ENSG00000165730,ENSG00000166225,ENSG00000169083,ENSG00000169855,ENSG00000180772,ENSG00000184937,ENSG00000185008
GO:0042632	17	55	0.00671438759385749	cholesterol_homeostasis	ENSG00000050405,ENSG00000069667,ENSG00000084674,ENSG00000105974,ENSG00000107331,ENSG00000110047,ENSG00000111424,ENSG00000130203,ENSG00000143257,ENSG00000143921,ENSG00000144852,ENSG00000160179,ENSG00000162337,ENSG00000165029,ENSG00000169174,ENSG00000172817,ENSG00000204740
GO:0003177	8	13	0.0068658001010348	pulmonary_valve_development	ENSG00000125378,ENSG00000131196,ENSG00000134250,ENSG00000148400,ENSG00000164867,ENSG00000169855,ENSG00000185008,ENSG00000204217
GO:0016712	8	13	0.0068658001010348	oxidoreductase_activity,_acting_on_paired_donors,_with_incorporation_or_reduction_of_molecular_oxygen,_reduced_flavin_or_flavoprotein_as_one_donor,_and_incorporation_of_one_atom_of_oxygen	ENSG00000021461,ENSG00000106258,ENSG00000140505,ENSG00000186104,ENSG00000186377,ENSG00000187048,ENSG00000255974,ENSG00000282301
GO:0048265	8	13	0.0068658001010348	response_to_pain	ENSG00000103546,ENSG00000132911,ENSG00000147571,ENSG00000148408,ENSG00000163794,ENSG00000165731,ENSG00000179403,ENSG00000198400
GO:0030308	31	138	0.00700148081778243	negative_regulation_of_cell_growth	ENSG00000060069,ENSG00000065320,ENSG00000089820,ENSG00000099250,ENSG00000100739,ENSG00000103175,ENSG00000127616,ENSG00000130147,ENSG00000130827,ENSG00000132170,ENSG00000133639,ENSG00000135333,ENSG00000135919,ENSG00000137261,ENSG00000137872,ENSG00000143537,ENSG00000149177,ENSG00000149269,ENSG00000153487,ENSG00000161055,ENSG00000163697,ENSG00000163785,ENSG00000164885,ENSG00000166949,ENSG00000175602…
GO:0030534	25	101	0.00700148081778243	adult_behavior	ENSG00000021645,ENSG00000064393,ENSG00000069696,ENSG00000101188,ENSG00000102239,ENSG00000102468,ENSG00000112038,ENSG00000122585,ENSG00000128710,ENSG00000144285,ENSG00000145888,ENSG00000146555,ENSG00000146938,ENSG00000149295,ENSG00000150275,ENSG00000151491,ENSG00000160145,ENSG00000164830,ENSG00000164885,ENSG00000173406,ENSG00000174469,ENSG00000183389,ENSG00000184845,ENSG00000185345,ENSG00000186951
GO:0007176	9	17	0.00705650283555754	regulation_of_epidermal_growth_factor-activated_receptor_activity	ENSG00000071051,ENSG00000110395,ENSG00000116285,ENSG00000150594,ENSG00000159733,ENSG00000160691,ENSG00000163235,ENSG00000163485,ENSG00000176108
GO:0048708	15	45	0.0071754944986693	astrocyte_differentiation	ENSG00000007372,ENSG00000050555,ENSG00000102882,ENSG00000123384,ENSG00000134198,ENSG00000135919,ENSG00000136244,ENSG00000136717,ENSG00000148400,ENSG00000164690,ENSG00000169071,ENSG00000172037,ENSG00000173406,ENSG00000184845,ENSG00000185483
GO:1901888	18	61	0.00724560227042369	regulation_of_cell_junction_assembly	ENSG00000071054,ENSG00000072062,ENSG00000090020,ENSG00000099250,ENSG00000104067,ENSG00000105974,ENSG00000123384,ENSG00000136238,ENSG00000141376,ENSG00000149177,ENSG00000158769,ENSG00000159216,ENSG00000163347,ENSG00000165215,ENSG00000166949,ENSG00000167657,ENSG00000184113,ENSG00000197822
GO:2001257	29	126	0.0073289338640388	regulation_of_cation_channel_activity	ENSG00000058335,ENSG00000069696,ENSG00000072062,ENSG00000089250,ENSG00000099625,ENSG00000100985,ENSG00000101188,ENSG00000105974,ENSG00000112038,ENSG00000113448,ENSG00000120088,ENSG00000120251,ENSG00000124134,ENSG00000125510,ENSG00000130528,ENSG00000133216,ENSG00000147571,ENSG00000149295,ENSG00000150672,ENSG00000153956,ENSG00000160014,ENSG00000164885,ENSG00000169252,ENSG00000169760,ENSG00000171208…
GO:0031490	21	78	0.00737379425202871	chromatin_DNA_binding	ENSG00000043355,ENSG00000064932,ENSG00000106462,ENSG00000122859,ENSG00000124575,ENSG00000127616,ENSG00000131759,ENSG00000148400,ENSG00000149948,ENSG00000153266,ENSG00000164032,ENSG00000166949,ENSG00000168298,ENSG00000173404,ENSG00000182952,ENSG00000184357,ENSG00000184897,ENSG00000187475,ENSG00000187837,ENSG00000198830,ENSG00000198846
GO:0046717	21	78	0.00737379425202871	acid_secretion	ENSG00000007171,ENSG00000036828,ENSG00000050628,ENSG00000069696,ENSG00000101188,ENSG00000101200,ENSG00000101405,ENSG00000106688,ENSG00000110148,ENSG00000113749,ENSG00000125510,ENSG00000132911,ENSG00000136997,ENSG00000148053,ENSG00000149295,ENSG00000159164,ENSG00000160181,ENSG00000163485,ENSG00000163794,ENSG00000180772,ENSG00000187048
GO:0014031	17	56	0.00766121061617545	mesenchymal_cell_development	ENSG00000054598,ENSG00000099250,ENSG00000102882,ENSG00000107779,ENSG00000109132,ENSG00000118257,ENSG00000125378,ENSG00000130702,ENSG00000137872,ENSG00000148400,ENSG00000151617,ENSG00000157168,ENSG00000164690,ENSG00000165731,ENSG00000169554,ENSG00000176887,ENSG00000187553
GO:1901019	18	62	0.00832446364677085	regulation_of_calcium_ion_transmembrane_transporter_activity	ENSG00000069696,ENSG00000072062,ENSG00000089250,ENSG00000090020,ENSG00000099625,ENSG00000113448,ENSG00000120088,ENSG00000125510,ENSG00000130528,ENSG00000149295,ENSG00000150594,ENSG00000153956,ENSG00000160014,ENSG00000164885,ENSG00000183389,ENSG00000197943,ENSG00000198626,ENSG00000198668
GO:0001221	12	31	0.00834330782996778	transcription_cofactor_binding	ENSG00000054598,ENSG00000069667,ENSG00000091831,ENSG00000111596,ENSG00000131196,ENSG00000136826,ENSG00000144560,ENSG00000164362,ENSG00000166949,ENSG00000175866,ENSG00000176973,ENSG00000186951
GO:0035108	27	115	0.00834330782996778	limb_morphogenesis	ENSG00000003137,ENSG00000066468,ENSG00000069011,ENSG00000074047,ENSG00000076356,ENSG00000077782,ENSG00000087460,ENSG00000091436,ENSG00000099139,ENSG00000105429,ENSG00000107779,ENSG00000117298,ENSG00000124813,ENSG00000125378,ENSG00000128710,ENSG00000134250,ENSG00000144218,ENSG00000148400,ENSG00000151067,ENSG00000162337,ENSG00000164651,ENSG00000164690,ENSG00000169071,ENSG00000176887,ENSG00000185920…
GO:0048640	21	79	0.00834330782996778	negative_regulation_of_developmental_growth	ENSG00000060069,ENSG00000065320,ENSG00000068078,ENSG00000087460,ENSG00000089820,ENSG00000099250,ENSG00000101109,ENSG00000104375,ENSG00000108557,ENSG00000125378,ENSG00000130827,ENSG00000135333,ENSG00000137261,ENSG00000137872,ENSG00000149269,ENSG00000163785,ENSG00000164885,ENSG00000169252,ENSG00000185920,ENSG00000186951,ENSG00000187323
GO:0016048	7	10	0.00835830619861685	detection_of_temperature_stimulus	ENSG00000064300,ENSG00000083067,ENSG00000101188,ENSG00000102468,ENSG00000131620,ENSG00000163485,ENSG00000198400
GO:0048148	7	10	0.00835830619861685	behavioral_response_to_cocaine	ENSG00000069696,ENSG00000102468,ENSG00000146555,ENSG00000149295,ENSG00000164885,ENSG00000183389,ENSG00000184845
GO:0048532	7	10	0.00835830619861685	anatomical_structure_arrangement	ENSG00000075891,ENSG00000099250,ENSG00000107779,ENSG00000118257,ENSG00000130827,ENSG00000173406,ENSG00000221866
GO:0051965	15	46	0.00835830619861685	positive_regulation_of_synapse_assembly	ENSG00000101405,ENSG00000111249,ENSG00000121753,ENSG00000133216,ENSG00000135298,ENSG00000139211,ENSG00000148053,ENSG00000150471,ENSG00000153707,ENSG00000169306,ENSG00000169760,ENSG00000181790,ENSG00000185070,ENSG00000188157,ENSG00000198400
GO:0030858	14	41	0.0084397605525443	positive_regulation_of_epithelial_cell_differentiation	ENSG00000007372,ENSG00000054598,ENSG00000075891,ENSG00000087274,ENSG00000111424,ENSG00000117425,ENSG00000125378,ENSG00000133639,ENSG00000148400,ENSG00000158769,ENSG00000169554,ENSG00000179776,ENSG00000184113,ENSG00000185920
GO:0035774	10	22	0.0084397605525443	positive_regulation_of_insulin_secretion_involved_in_cellular_response_to_glucose_stimulus	ENSG00000001626,ENSG00000115263,ENSG00000119714,ENSG00000123384,ENSG00000131620,ENSG00000136238,ENSG00000139515,ENSG00000147571,ENSG00000155897,ENSG00000170837
GO:0043954	14	41	0.0084397605525443	cellular_component_maintenance	ENSG00000005884,ENSG00000104067,ENSG00000130203,ENSG00000130396,ENSG00000135298,ENSG00000137825,ENSG00000150672,ENSG00000163347,ENSG00000164061,ENSG00000165215,ENSG00000166689,ENSG00000170396,ENSG00000175029,ENSG00000177000
GO:0050892	10	22	0.0084397605525443	intestinal_absorption	ENSG00000050405,ENSG00000092820,ENSG00000111424,ENSG00000119139,ENSG00000120756,ENSG00000142583,ENSG00000143921,ENSG00000148154,ENSG00000150594,ENSG00000158769
GO:0051932	10	22	0.0084397605525443	synaptic_transmission,_GABAergic	ENSG00000102287,ENSG00000115896,ENSG00000120907,ENSG00000149295,ENSG00000163485,ENSG00000168748,ENSG00000169760,ENSG00000174576,ENSG00000186297,ENSG00000188822
GO:0060688	13	36	0.0084397605525443	regulation_of_morphogenesis_of_a_branching_structure	ENSG00000066468,ENSG00000074527,ENSG00000075891,ENSG00000077782,ENSG00000091831,ENSG00000110492,ENSG00000125378,ENSG00000164690,ENSG00000169083,ENSG00000180772,ENSG00000184292,ENSG00000188906,ENSG00000197461
GO:0001963	9	18	0.00907659647415186	synaptic_transmission,_dopaminergic	ENSG00000069696,ENSG00000103546,ENSG00000147571,ENSG00000149295,ENSG00000164885,ENSG00000169676,ENSG00000183389,ENSG00000184845,ENSG00000185345
GO:0007263	8	14	0.00912109428429534	nitric_oxide_mediated_signal_transduction	ENSG00000007171,ENSG00000089250,ENSG00000108551,ENSG00000130203,ENSG00000139515,ENSG00000164867,ENSG00000180772,ENSG00000205364
GO:0031281	8	14	0.00912109428429534	positive_regulation_of_cyclase_activity	ENSG00000007171,ENSG00000089250,ENSG00000102882,ENSG00000151067,ENSG00000157388,ENSG00000164867,ENSG00000169676,ENSG00000170425
GO:0035567	26	110	0.00919622826032546	non-canonical_Wnt_signaling_pathway	ENSG00000008300,ENSG00000015133,ENSG00000070831,ENSG00000075275,ENSG00000078687,ENSG00000087258,ENSG00000100354,ENSG00000111432,ENSG00000112655,ENSG00000123908,ENSG00000131196,ENSG00000132915,ENSG00000136238,ENSG00000138814,ENSG00000141551,ENSG00000143126,ENSG00000156299,ENSG00000161203,ENSG00000163785,ENSG00000169071,ENSG00000175166,ENSG00000182621,ENSG00000183020,ENSG00000185483,ENSG00000187391…
GO:0003084	5	4	0.00922871032687443	positive_regulation_of_systemic_arterial_blood_pressure	ENSG00000060237,ENSG00000101200,ENSG00000120907,ENSG00000163485,ENSG00000176387
GO:0005833	5	4	0.00922871032687443	hemoglobin_complex	ENSG00000086506,ENSG00000130656,ENSG00000169877,ENSG00000213931,ENSG00000213934
GO:0009812	5	4	0.00922871032687443	flavonoid_metabolic_process	ENSG00000136997,ENSG00000196502,ENSG00000241119,ENSG00000241635,ENSG00000243135
GO:0035173	5	4	0.00922871032687443	histone_kinase_activity	ENSG00000096968,ENSG00000100749,ENSG00000123374,ENSG00000154229,ENSG00000162409
GO:0072584	5	4	0.00922871032687443	caveolin-mediated_endocytosis	ENSG00000049759,ENSG00000100427,ENSG00000102882,ENSG00000105974,ENSG00000155066
GO:0090557	5	4	0.00922871032687443	establishment_of_endothelial_intestinal_barrier	ENSG00000104067,ENSG00000119139,ENSG00000130396,ENSG00000158769,ENSG00000163347
GO:0002673	11	27	0.00929126065736754	regulation_of_acute_inflammatory_response	ENSG00000010671,ENSG00000050628,ENSG00000132170,ENSG00000136244,ENSG00000141433,ENSG00000145623,ENSG00000162711,ENSG00000163485,ENSG00000163687,ENSG00000198535,ENSG00000205502
GO:0050999	11	27	0.00929126065736754	regulation_of_nitric-oxide_synthase_activity	ENSG00000080824,ENSG00000105974,ENSG00000121989,ENSG00000130203,ENSG00000160014,ENSG00000161544,ENSG00000164362,ENSG00000164867,ENSG00000180772,ENSG00000188822,ENSG00000198668
GO:0005161	6	7	0.00932151213711281	platelet-derived_growth_factor_receptor_binding	ENSG00000100311,ENSG00000134853,ENSG00000149177,ENSG00000170962,ENSG00000197461,ENSG00000259207
GO:0017081	6	7	0.00932151213711281	chloride_channel_regulator_activity	ENSG00000001626,ENSG00000060237,ENSG00000126562,ENSG00000165238,ENSG00000175344,ENSG00000196632
GO:0038065	6	7	0.00932151213711281	collagen-activated_signaling_pathway	ENSG00000108821,ENSG00000134871,ENSG00000162733,ENSG00000164171,ENSG00000187498,ENSG00000188153
GO:0060391	6	7	0.00932151213711281	positive_regulation_of_SMAD_protein_signal_transduction	ENSG00000096968,ENSG00000106799,ENSG00000107779,ENSG00000125378,ENSG00000137261,ENSG00000178188
GO:0060601	6	7	0.00932151213711281	lateral_sprouting_from_an_epithelium	ENSG00000066468,ENSG00000074047,ENSG00000075275,ENSG00000125378,ENSG00000164690,ENSG00000169083
GO:1905048	6	7	0.00932151213711281	regulation_of_metallopeptidase_activity	ENSG00000073921,ENSG00000102882,ENSG00000123384,ENSG00000137642,ENSG00000165215,ENSG00000197971
GO:0044304	15	47	0.00939939651674129	main_axon	ENSG00000091129,ENSG00000115306,ENSG00000136531,ENSG00000136717,ENSG00000144285,ENSG00000147571,ENSG00000150672,ENSG00000156299,ENSG00000163485,ENSG00000163794,ENSG00000174469,ENSG00000184113,ENSG00000185008,ENSG00000196876,ENSG00000197971
GO:0046579	15	47	0.00939939651674129	positive_regulation_of_Ras_protein_signal_transduction	ENSG00000058335,ENSG00000071054,ENSG00000096968,ENSG00000134250,ENSG00000135898,ENSG00000136238,ENSG00000148400,ENSG00000157168,ENSG00000158321,ENSG00000158769,ENSG00000160691,ENSG00000169855,ENSG00000198400,ENSG00000198915,ENSG00000204344
GO:0016328	14	42	0.00967176752871374	lateral_plasma_membrane	ENSG00000008710,ENSG00000091262,ENSG00000103126,ENSG00000119888,ENSG00000141556,ENSG00000149295,ENSG00000163347,ENSG00000165215,ENSG00000168502,ENSG00000170615,ENSG00000183873,ENSG00000184113,ENSG00000184292,ENSG00000197822
GO:0061614	12	32	0.00967176752871374	pri-miRNA_transcription_by_RNA_polymerase_II	ENSG00000064300,ENSG00000068024,ENSG00000100311,ENSG00000107779,ENSG00000125378,ENSG00000127616,ENSG00000132170,ENSG00000136826,ENSG00000164362,ENSG00000166949,ENSG00000184937,ENSG00000186951
GO:0007229	20	75	0.00976502968284241	integrin-mediated_signaling_pathway	ENSG00000005884,ENSG00000005961,ENSG00000050820,ENSG00000053747,ENSG00000064201,ENSG00000070831,ENSG00000099250,ENSG00000105855,ENSG00000130702,ENSG00000138448,ENSG00000143537,ENSG00000144668,ENSG00000150760,ENSG00000151914,ENSG00000160323,ENSG00000164171,ENSG00000196776,ENSG00000196924,ENSG00000198542,ENSG00000259207
GO:0043204	25	105	0.00997850027926801	perikaryon	ENSG00000064300,ENSG00000101188,ENSG00000102001,ENSG00000112038,ENSG00000141433,ENSG00000145888,ENSG00000147571,ENSG00000148219,ENSG00000149295,ENSG00000150672,ENSG00000151067,ENSG00000163794,ENSG00000164418,ENSG00000164885,ENSG00000165240,ENSG00000167281,ENSG00000169862,ENSG00000174469,ENSG00000179520,ENSG00000181965,ENSG00000184985,ENSG00000185924,ENSG00000188822,ENSG00000188906,ENSG00000196924
GO:0070851	24	99	0.0100758986321564	growth_factor_receptor_binding	ENSG00000096968,ENSG00000100311,ENSG00000110395,ENSG00000115355,ENSG00000133116,ENSG00000134853,ENSG00000134962,ENSG00000136244,ENSG00000149177,ENSG00000160293,ENSG00000160691,ENSG00000163235,ENSG00000166225,ENSG00000168143,ENSG00000169783,ENSG00000170962,ENSG00000174808,ENSG00000179776,ENSG00000185070,ENSG00000186895,ENSG00000187554,ENSG00000197461,ENSG00000198087,ENSG00000259207
GO:0007223	10	23	0.0102776840692312	Wnt_signaling_pathway,_calcium_modulating_pathway	ENSG00000078687,ENSG00000087258,ENSG00000100354,ENSG00000123908,ENSG00000131196,ENSG00000132915,ENSG00000138814,ENSG00000169071,ENSG00000182621,ENSG00000198668
GO:0010470	10	23	0.0102776840692312	regulation_of_gastrulation	ENSG00000019144,ENSG00000060237,ENSG00000077782,ENSG00000107779,ENSG00000130635,ENSG00000136826,ENSG00000137764,ENSG00000149256,ENSG00000179820,ENSG00000197971
GO:0071709	10	23	0.0102776840692312	membrane_assembly	ENSG00000105971,ENSG00000105974,ENSG00000115306,ENSG00000133216,ENSG00000146938,ENSG00000148154,ENSG00000153707,ENSG00000169306,ENSG00000169760,ENSG00000187391
GO:0032526	19	70	0.0106870796889445	response_to_retinoic_acid	ENSG00000003137,ENSG00000066468,ENSG00000075891,ENSG00000101405,ENSG00000108821,ENSG00000111186,ENSG00000111432,ENSG00000112655,ENSG00000120129,ENSG00000131759,ENSG00000132170,ENSG00000136826,ENSG00000136997,ENSG00000165029,ENSG00000165731,ENSG00000176444,ENSG00000185920,ENSG00000197081,ENSG00000262664
GO:0048806	11	28	0.0112292007589095	genitalia_development	ENSG00000008710,ENSG00000081479,ENSG00000091831,ENSG00000092445,ENSG00000134853,ENSG00000164690,ENSG00000167601,ENSG00000169071,ENSG00000169083,ENSG00000181965,ENSG00000184937
GO:0006694	28	125	0.0112793521574513	steroid_biosynthetic_process	ENSG00000001626,ENSG00000003137,ENSG00000036530,ENSG00000084674,ENSG00000111424,ENSG00000113161,ENSG00000113494,ENSG00000117594,ENSG00000130203,ENSG00000130703,ENSG00000132631,ENSG00000133835,ENSG00000143815,ENSG00000147571,ENSG00000148795,ENSG00000160179,ENSG00000160882,ENSG00000162409,ENSG00000169297,ENSG00000170271,ENSG00000172817,ENSG00000176387,ENSG00000185591,ENSG00000186104,ENSG00000187553…
GO:0042059	12	33	0.0115418444436702	negative_regulation_of_epidermal_growth_factor_receptor_signaling_pathway	ENSG00000063245,ENSG00000070831,ENSG00000089006,ENSG00000110395,ENSG00000116285,ENSG00000127527,ENSG00000147010,ENSG00000149177,ENSG00000159733,ENSG00000163235,ENSG00000174808,ENSG00000176108
GO:0043277	12	33	0.0115418444436702	apoptotic_cell_clearance	ENSG00000064687,ENSG00000092445,ENSG00000123384,ENSG00000131759,ENSG00000136238,ENSG00000138448,ENSG00000145794,ENSG00000167601,ENSG00000171044,ENSG00000181790,ENSG00000183087,ENSG00000259207
GO:0010996	8	15	0.0116848001108298	response_to_auditory_stimulus	ENSG00000110492,ENSG00000132932,ENSG00000137261,ENSG00000149295,ENSG00000163794,ENSG00000170615,ENSG00000174469,ENSG00000181965
GO:0060037	8	15	0.0116848001108298	pharyngeal_system_development	ENSG00000076356,ENSG00000104313,ENSG00000106799,ENSG00000107779,ENSG00000117298,ENSG00000125378,ENSG00000185920,ENSG00000204217
GO:1900120	8	15	0.0116848001108298	regulation_of_receptor_binding	ENSG00000099250,ENSG00000100985,ENSG00000115896,ENSG00000142949,ENSG00000143537,ENSG00000169174,ENSG00000181649,ENSG00000182195
GO:0001708	20	77	0.0122508157034096	cell_fate_specification	ENSG00000007372,ENSG00000074047,ENSG00000075891,ENSG00000077782,ENSG00000099250,ENSG00000104313,ENSG00000107779,ENSG00000115266,ENSG00000117425,ENSG00000128710,ENSG00000133937,ENSG00000148400,ENSG00000148826,ENSG00000149256,ENSG00000164690,ENSG00000169083,ENSG00000182968,ENSG00000185920,ENSG00000186487,ENSG00000203883
GO:0035270	22	89	0.0124312247137096	endocrine_system_development	ENSG00000007372,ENSG00000069011,ENSG00000074047,ENSG00000102882,ENSG00000106799,ENSG00000107779,ENSG00000110492,ENSG00000122859,ENSG00000125378,ENSG00000134853,ENSG00000136244,ENSG00000136352,ENSG00000139515,ENSG00000141433,ENSG00000147571,ENSG00000148826,ENSG00000149295,ENSG00000164690,ENSG00000166949,ENSG00000169297,ENSG00000173404,ENSG00000184937
GO:0031100	15	49	0.0125308864073811	animal_organ_regeneration	ENSG00000060656,ENSG00000106462,ENSG00000110092,ENSG00000132170,ENSG00000136997,ENSG00000139515,ENSG00000148400,ENSG00000163347,ENSG00000167601,ENSG00000172216,ENSG00000176890,ENSG00000183087,ENSG00000185920,ENSG00000197081,ENSG00000241635
GO:0051279	15	49	0.0125308864073811	regulation_of_release_of_sequestered_calcium_ion_into_cytosol	ENSG00000072062,ENSG00000089250,ENSG00000100739,ENSG00000101188,ENSG00000113448,ENSG00000124181,ENSG00000130528,ENSG00000134817,ENSG00000151067,ENSG00000160014,ENSG00000164850,ENSG00000183023,ENSG00000184845,ENSG00000198626,ENSG00000198668
GO:0003156	10	24	0.012638194202701	regulation_of_animal_organ_formation	ENSG00000077782,ENSG00000104313,ENSG00000125378,ENSG00000148400,ENSG00000164690,ENSG00000166225,ENSG00000169083,ENSG00000169855,ENSG00000184937,ENSG00000185008
GO:0008200	10	24	0.012638194202701	ion_channel_inhibitor_activity	ENSG00000001626,ENSG00000049759,ENSG00000060237,ENSG00000105974,ENSG00000126562,ENSG00000165238,ENSG00000165912,ENSG00000169174,ENSG00000196632,ENSG00000198668
GO:0048846	10	24	0.012638194202701	axon_extension_involved_in_axon_guidance	ENSG00000099250,ENSG00000105429,ENSG00000118257,ENSG00000130827,ENSG00000137872,ENSG00000163785,ENSG00000184347,ENSG00000187122,ENSG00000204217,ENSG00000221866
GO:0051482	10	24	0.012638194202701	positive_regulation_of_cytosolic_calcium_ion_concentration_involved_in_phospholipase_C-activating_G_protein-coupled_signaling_pathway	ENSG00000125510,ENSG00000135898,ENSG00000144891,ENSG00000147246,ENSG00000149295,ENSG00000152822,ENSG00000170989,ENSG00000171517,ENSG00000183389,ENSG00000184845
GO:0098815	10	24	0.012638194202701	modulation_of_excitatory_postsynaptic_potential	ENSG00000067606,ENSG00000101489,ENSG00000111249,ENSG00000144868,ENSG00000146938,ENSG00000169252,ENSG00000169760,ENSG00000175344,ENSG00000175866,ENSG00000188906
GO:0005548	12	34	0.0134270597980135	phospholipid_transporter_activity	ENSG00000021762,ENSG00000064687,ENSG00000085563,ENSG00000091622,ENSG00000130703,ENSG00000132932,ENSG00000144645,ENSG00000160179,ENSG00000165029,ENSG00000182107,ENSG00000185101,ENSG00000198691
GO:0006704	6	8	0.0134270597980135	glucocorticoid_biosynthetic_process	ENSG00000117594,ENSG00000147571,ENSG00000148795,ENSG00000160882,ENSG00000176387,ENSG00000196557
GO:0006883	6	8	0.0134270597980135	cellular_sodium_ion_homeostasis	ENSG00000049759,ENSG00000090020,ENSG00000105409,ENSG00000105675,ENSG00000180772,ENSG00000183023
GO:0007620	6	8	0.0134270597980135	copulation	ENSG00000101200,ENSG00000101405,ENSG00000121989,ENSG00000124102,ENSG00000135919,ENSG00000196839
GO:0010885	6	8	0.0134270597980135	regulation_of_cholesterol_storage	ENSG00000084674,ENSG00000110047,ENSG00000132170,ENSG00000160179,ENSG00000165029,ENSG00000186951
GO:0017124	23	96	0.0134270597980135	SH3_domain_binding	ENSG00000027869,ENSG00000050820,ENSG00000069696,ENSG00000078269,ENSG00000081479,ENSG00000088538,ENSG00000100842,ENSG00000110395,ENSG00000115365,ENSG00000116285,ENSG00000116675,ENSG00000119522,ENSG00000122966,ENSG00000134996,ENSG00000141293,ENSG00000143537,ENSG00000147010,ENSG00000148848,ENSG00000150760,ENSG00000155849,ENSG00000185345,ENSG00000187017,ENSG00000198087
GO:0042359	6	8	0.0134270597980135	vitamin_D_metabolic_process	ENSG00000019186,ENSG00000077782,ENSG00000081479,ENSG00000107611,ENSG00000111424,ENSG00000186104
GO:0042472	20	78	0.0134270597980135	inner_ear_morphogenesis	ENSG00000065320,ENSG00000066468,ENSG00000074047,ENSG00000075275,ENSG00000075891,ENSG00000077782,ENSG00000100106,ENSG00000104313,ENSG00000112655,ENSG00000132932,ENSG00000133216,ENSG00000144749,ENSG00000148516,ENSG00000150275,ENSG00000159842,ENSG00000165730,ENSG00000168234,ENSG00000169071,ENSG00000181965,ENSG00000204385
GO:0043268	11	29	0.0134270597980135	positive_regulation_of_potassium_ion_transport	ENSG00000055118,ENSG00000060237,ENSG00000126562,ENSG00000150594,ENSG00000163485,ENSG00000165238,ENSG00000182687,ENSG00000184845,ENSG00000196632,ENSG00000196924,ENSG00000198648
GO:0043388	13	39	0.0134270597980135	positive_regulation_of_DNA_binding	ENSG00000007372,ENSG00000054598,ENSG00000064393,ENSG00000096968,ENSG00000100985,ENSG00000132170,ENSG00000136826,ENSG00000136997,ENSG00000139515,ENSG00000149948,ENSG00000160014,ENSG00000164171,ENSG00000185345
GO:0046661	27	121	0.0134270597980135	male_sex_differentiation	ENSG00000013619,ENSG00000081479,ENSG00000091831,ENSG00000095002,ENSG00000106799,ENSG00000107779,ENSG00000110092,ENSG00000110395,ENSG00000121989,ENSG00000131759,ENSG00000133835,ENSG00000134853,ENSG00000136352,ENSG00000143537,ENSG00000145685,ENSG00000157404,ENSG00000164690,ENSG00000169071,ENSG00000169083,ENSG00000169297,ENSG00000170315,ENSG00000171794,ENSG00000173757,ENSG00000184937,ENSG00000187554…
GO:0060443	11	29	0.0134270597980135	mammary_gland_morphogenesis	ENSG00000065320,ENSG00000066468,ENSG00000074047,ENSG00000091831,ENSG00000105974,ENSG00000111424,ENSG00000125378,ENSG00000162337,ENSG00000169083,ENSG00000185737,ENSG00000185920
GO:0085029	11	29	0.0134270597980135	extracellular_matrix_assembly	ENSG00000019144,ENSG00000074527,ENSG00000106780,ENSG00000130508,ENSG00000148400,ENSG00000165240,ENSG00000166949,ENSG00000168477,ENSG00000172037,ENSG00000183087,ENSG00000187720
GO:0090185	6	8	0.0134270597980135	negative_regulation_of_kidney_development	ENSG00000075891,ENSG00000100985,ENSG00000125378,ENSG00000164690,ENSG00000184292,ENSG00000184937
GO:2000651	6	8	0.0134270597980135	positive_regulation_of_sodium_ion_transmembrane_transporter_activity	ENSG00000060237,ENSG00000069696,ENSG00000090020,ENSG00000126562,ENSG00000165238,ENSG00000196632
GO:0009925	9	20	0.0138902102557379	basal_plasma_membrane	ENSG00000091513,ENSG00000103222,ENSG00000103257,ENSG00000144668,ENSG00000151914,ENSG00000161798,ENSG00000176945,ENSG00000184292,ENSG00000204217
GO:0051150	9	20	0.0138902102557379	regulation_of_smooth_muscle_cell_differentiation	ENSG00000066468,ENSG00000100311,ENSG00000125378,ENSG00000131196,ENSG00000132466,ENSG00000148516,ENSG00000157404,ENSG00000164690,ENSG00000164850
GO:0065005	9	20	0.0138902102557379	protein-lipid_complex_assembly	ENSG00000064687,ENSG00000072062,ENSG00000084674,ENSG00000099904,ENSG00000130203,ENSG00000130340,ENSG00000136717,ENSG00000165029,ENSG00000254245
GO:0042475	18	67	0.014483294497605	odontogenesis_of_dentin-containing_tooth	ENSG00000054598,ENSG00000064300,ENSG00000074047,ENSG00000107779,ENSG00000110400,ENSG00000124813,ENSG00000125378,ENSG00000130702,ENSG00000134853,ENSG00000140090,ENSG00000141905,ENSG00000152591,ENSG00000164690,ENSG00000167522,ENSG00000172270,ENSG00000183873,ENSG00000184916,ENSG00000186951
GO:0007191	5	5	0.0145410123777933	adenylate_cyclase-activating_dopamine_receptor_signaling_pathway	ENSG00000087460,ENSG00000112038,ENSG00000169676,ENSG00000173175,ENSG00000184845
GO:0007195	5	5	0.0145410123777933	adenylate_cyclase-inhibiting_dopamine_receptor_signaling_pathway	ENSG00000069696,ENSG00000149295,ENSG00000173175,ENSG00000183389,ENSG00000196924
GO:0014745	5	5	0.0145410123777933	negative_regulation_of_muscle_adaptation	ENSG00000116285,ENSG00000136826,ENSG00000160789,ENSG00000164867,ENSG00000166949
GO:0032488	5	5	0.0145410123777933	Cdc42_protein_signal_transduction	ENSG00000065320,ENSG00000070831,ENSG00000099250,ENSG00000130203,ENSG00000165029
GO:0033700	5	5	0.0145410123777933	phospholipid_efflux	ENSG00000064687,ENSG00000130203,ENSG00000144452,ENSG00000160179,ENSG00000165029
GO:0038003	5	5	0.0145410123777933	opioid_receptor_signaling_pathway	ENSG00000112038,ENSG00000125510,ENSG00000125522,ENSG00000155897,ENSG00000183729
GO:0071679	5	5	0.0145410123777933	commissural_neuron_axon_guidance	ENSG00000099250,ENSG00000133216,ENSG00000149294,ENSG00000163785,ENSG00000185920
GO:0110148	27	122	0.0145410123777933	biomineralization	ENSG00000064932,ENSG00000066468,ENSG00000068078,ENSG00000107779,ENSG00000108821,ENSG00000110400,ENSG00000121989,ENSG00000125378,ENSG00000133116,ENSG00000138756,ENSG00000144136,ENSG00000148400,ENSG00000152591,ENSG00000162733,ENSG00000164023,ENSG00000164867,ENSG00000166949,ENSG00000169071,ENSG00000169252,ENSG00000170989,ENSG00000172216,ENSG00000175894,ENSG00000183023,ENSG00000183087,ENSG00000183337…
GO:0004725	20	79	0.0145713651456677	protein_tyrosine_phosphatase_activity	ENSG00000060656,ENSG00000079335,ENSG00000080031,ENSG00000104313,ENSG00000111880,ENSG00000116675,ENSG00000120129,ENSG00000127329,ENSG00000139318,ENSG00000142949,ENSG00000144724,ENSG00000149177,ENSG00000152894,ENSG00000153707,ENSG00000155093,ENSG00000169410,ENSG00000173482,ENSG00000189037,ENSG00000196090,ENSG00000196396
GO:0005112	8	16	0.0145713651456677	Notch_binding	ENSG00000134115,ENSG00000145794,ENSG00000148400,ENSG00000162804,ENSG00000171462,ENSG00000184916,ENSG00000196498,ENSG00000204301
GO:0019902	29	135	0.0145713651456677	phosphatase_binding	ENSG00000047936,ENSG00000060237,ENSG00000076984,ENSG00000086015,ENSG00000090020,ENSG00000090372,ENSG00000102882,ENSG00000103197,ENSG00000103653,ENSG00000105063,ENSG00000110075,ENSG00000112137,ENSG00000112964,ENSG00000113161,ENSG00000115808,ENSG00000132170,ENSG00000141293,ENSG00000155897,ENSG00000158528,ENSG00000160813,ENSG00000162434,ENSG00000165280,ENSG00000166949,ENSG00000176170,ENSG00000179776…
GO:0030431	8	16	0.0145713651456677	sleep	ENSG00000100346,ENSG00000101405,ENSG00000102468,ENSG00000147571,ENSG00000149295,ENSG00000161610,ENSG00000163485,ENSG00000196839
GO:0031258	7	12	0.0145713651456677	lamellipodium_membrane	ENSG00000054654,ENSG00000100558,ENSG00000103335,ENSG00000115266,ENSG00000138448,ENSG00000173546,ENSG00000259207
GO:0042908	7	12	0.0145713651456677	xenobiotic_transport	ENSG00000017797,ENSG00000085563,ENSG00000103222,ENSG00000110628,ENSG00000114770,ENSG00000144852,ENSG00000163347
GO:0043552	8	16	0.0145713651456677	positive_regulation_of_phosphatidylinositol_3-kinase_activity	ENSG00000068078,ENSG00000070831,ENSG00000100311,ENSG00000102755,ENSG00000134853,ENSG00000157404,ENSG00000160293,ENSG00000169047
GO:0048488	14	45	0.0145713651456677	synaptic_vesicle_endocytosis	ENSG00000073921,ENSG00000116675,ENSG00000119522,ENSG00000124507,ENSG00000146938,ENSG00000157107,ENSG00000160014,ENSG00000161203,ENSG00000164885,ENSG00000169760,ENSG00000181856,ENSG00000186111,ENSG00000188906,ENSG00000198668
GO:0060291	16	56	0.0145713651456677	long-term_synaptic_potentiation	ENSG00000036530,ENSG00000067606,ENSG00000130203,ENSG00000133216,ENSG00000135919,ENSG00000147571,ENSG00000148053,ENSG00000149295,ENSG00000155897,ENSG00000158528,ENSG00000161509,ENSG00000163485,ENSG00000164742,ENSG00000169760,ENSG00000175344,ENSG00000184845
GO:0071814	8	16	0.0145713651456677	protein-lipid_complex_binding	ENSG00000128335,ENSG00000130203,ENSG00000137642,ENSG00000140945,ENSG00000147852,ENSG00000157193,ENSG00000165029,ENSG00000169174
GO:0072111	7	12	0.0145713651456677	cell_proliferation_involved_in_kidney_development	ENSG00000100311,ENSG00000125378,ENSG00000136997,ENSG00000164690,ENSG00000170962,ENSG00000184937,ENSG00000185920
GO:0090280	7	12	0.0145713651456677	positive_regulation_of_calcium_ion_import	ENSG00000036828,ENSG00000100311,ENSG00000113262,ENSG00000115263,ENSG00000147571,ENSG00000163794,ENSG00000167723
GO:0043198	10	25	0.0147468108424574	dendritic_shaft	ENSG00000101188,ENSG00000102468,ENSG00000149571,ENSG00000164850,ENSG00000169760,ENSG00000170396,ENSG00000175866,ENSG00000183023,ENSG00000183853,ENSG00000196924
GO:0045334	13	40	0.014988734097638	clathrin-coated_endocytic_vesicle	ENSG00000010278,ENSG00000070371,ENSG00000073921,ENSG00000084674,ENSG00000130203,ENSG00000131374,ENSG00000157483,ENSG00000161203,ENSG00000169071,ENSG00000175416,ENSG00000183020,ENSG00000187714,ENSG00000196586
GO:0070405	13	40	0.014988734097638	ammonium_ion_binding	ENSG00000069696,ENSG00000102468,ENSG00000110721,ENSG00000114200,ENSG00000132975,ENSG00000147246,ENSG00000149295,ENSG00000165029,ENSG00000168830,ENSG00000169676,ENSG00000175344,ENSG00000183389,ENSG00000184845
GO:0005326	11	30	0.015312496108475	neurotransmitter_transmembrane_transporter_activity	ENSG00000017483,ENSG00000103546,ENSG00000106688,ENSG00000111181,ENSG00000130821,ENSG00000132164,ENSG00000165970,ENSG00000179520,ENSG00000186334,ENSG00000187714,ENSG00000204385
GO:0060976	12	35	0.015312496108475	coronary_vasculature_development	ENSG00000049323,ENSG00000081479,ENSG00000099139,ENSG00000099250,ENSG00000105429,ENSG00000106799,ENSG00000112655,ENSG00000125378,ENSG00000134817,ENSG00000148400,ENSG00000164850,ENSG00000170624
GO:1905330	29	136	0.015465759453827	regulation_of_morphogenesis_of_an_epithelium	ENSG00000008300,ENSG00000070831,ENSG00000074527,ENSG00000075275,ENSG00000075891,ENSG00000077782,ENSG00000091831,ENSG00000110492,ENSG00000112655,ENSG00000114861,ENSG00000124782,ENSG00000125378,ENSG00000136238,ENSG00000143126,ENSG00000151388,ENSG00000156299,ENSG00000161203,ENSG00000163785,ENSG00000164690,ENSG00000165730,ENSG00000169071,ENSG00000169083,ENSG00000175166,ENSG00000180772,ENSG00000183020…
GO:0014074	22	92	0.015759580036448	response_to_purine-containing_compound	ENSG00000001626,ENSG00000004487,ENSG00000069431,ENSG00000081248,ENSG00000091138,ENSG00000092820,ENSG00000101405,ENSG00000105641,ENSG00000108821,ENSG00000120129,ENSG00000125740,ENSG00000128564,ENSG00000130522,ENSG00000132170,ENSG00000132376,ENSG00000172270,ENSG00000175591,ENSG00000178726,ENSG00000183023,ENSG00000184937,ENSG00000196218,ENSG00000198626
GO:0005254	14	46	0.0165660559524825	chloride_channel_activity	ENSG00000001626,ENSG00000102287,ENSG00000103249,ENSG00000131620,ENSG00000132911,ENSG00000145888,ENSG00000163288,ENSG00000166206,ENSG00000183185,ENSG00000185101,ENSG00000186297,ENSG00000186510,ENSG00000187730,ENSG00000188037
GO:0010469	27	124	0.0166761157574216	regulation_of_signaling_receptor_activity	ENSG00000058335,ENSG00000071051,ENSG00000099250,ENSG00000110395,ENSG00000112038,ENSG00000113448,ENSG00000116285,ENSG00000120251,ENSG00000122861,ENSG00000133216,ENSG00000145113,ENSG00000147571,ENSG00000150594,ENSG00000150672,ENSG00000159733,ENSG00000160691,ENSG00000163235,ENSG00000163485,ENSG00000164885,ENSG00000169174,ENSG00000169252,ENSG00000169760,ENSG00000171208,ENSG00000176108,ENSG00000180772…
GO:0071711	9	21	0.0166999425280747	basement_membrane_organization	ENSG00000019144,ENSG00000074527,ENSG00000105971,ENSG00000105974,ENSG00000106780,ENSG00000130508,ENSG00000172037,ENSG00000185070,ENSG00000187498
GO:1901890	9	21	0.0166999425280747	positive_regulation_of_cell_junction_assembly	ENSG00000071054,ENSG00000099250,ENSG00000105974,ENSG00000136238,ENSG00000149177,ENSG00000163347,ENSG00000165215,ENSG00000166949,ENSG00000184113
GO:0014902	20	81	0.017804285603614	myotube_differentiation	ENSG00000003137,ENSG00000010278,ENSG00000023902,ENSG00000068024,ENSG00000089250,ENSG00000105971,ENSG00000110047,ENSG00000134247,ENSG00000135298,ENSG00000138119,ENSG00000138814,ENSG00000148400,ENSG00000148848,ENSG00000161055,ENSG00000164690,ENSG00000181790,ENSG00000185420,ENSG00000196218,ENSG00000196557,ENSG00000197993
GO:0001707	15	52	0.0178190489684219	mesoderm_formation	ENSG00000005884,ENSG00000054598,ENSG00000066468,ENSG00000072062,ENSG00000075891,ENSG00000077782,ENSG00000104313,ENSG00000107779,ENSG00000125378,ENSG00000136826,ENSG00000149948,ENSG00000164171,ENSG00000166949,ENSG00000204217,ENSG00000259207
GO:0042490	15	52	0.0178190489684219	mechanoreceptor_differentiation	ENSG00000033867,ENSG00000042781,ENSG00000077782,ENSG00000100106,ENSG00000107736,ENSG00000125378,ENSG00000148053,ENSG00000148400,ENSG00000150275,ENSG00000166206,ENSG00000184916,ENSG00000186297,ENSG00000196159,ENSG00000198400,ENSG00000204385
GO:0030427	31	151	0.0178951082709908	site_of_polarized_growth	ENSG00000005884,ENSG00000058335,ENSG00000064300,ENSG00000072315,ENSG00000073910,ENSG00000075539,ENSG00000080824,ENSG00000089820,ENSG00000099250,ENSG00000099625,ENSG00000110395,ENSG00000110400,ENSG00000113262,ENSG00000123384,ENSG00000131584,ENSG00000145934,ENSG00000151491,ENSG00000156299,ENSG00000158321,ENSG00000158528,ENSG00000158555,ENSG00000160014,ENSG00000163697,ENSG00000164885,ENSG00000170396…
GO:2000648	10	26	0.01793494630685	positive_regulation_of_stem_cell_proliferation	ENSG00000004487,ENSG00000007372,ENSG00000119888,ENSG00000148400,ENSG00000149295,ENSG00000149948,ENSG00000164362,ENSG00000164690,ENSG00000176887,ENSG00000224470
GO:0032793	6	9	0.0183822118667271	positive_regulation_of_CREB_transcription_factor_activity	ENSG00000145242,ENSG00000155897,ENSG00000157193,ENSG00000162302,ENSG00000164742,ENSG00000183049
GO:0033081	8	17	0.0183822118667271	regulation_of_T_cell_differentiation_in_thymus	ENSG00000074047,ENSG00000104853,ENSG00000125378,ENSG00000148516,ENSG00000164690,ENSG00000179388,ENSG00000196839,ENSG00000198846
GO:1902745	8	17	0.0183822118667271	positive_regulation_of_lamellipodium_organization	ENSG00000068024,ENSG00000070831,ENSG00000079691,ENSG00000124782,ENSG00000136238,ENSG00000158321,ENSG00000165240,ENSG00000197822
GO:1905516	6	9	0.0183822118667271	positive_regulation_of_fertilization	ENSG00000145685,ENSG00000145888,ENSG00000163803,ENSG00000182621,ENSG00000186792,ENSG00000196557
GO:0021675	16	58	0.0185911992147571	nerve_development	ENSG00000064300,ENSG00000075891,ENSG00000099250,ENSG00000109132,ENSG00000118257,ENSG00000130827,ENSG00000133216,ENSG00000135919,ENSG00000144749,ENSG00000165731,ENSG00000166206,ENSG00000166833,ENSG00000181965,ENSG00000186297,ENSG00000198400,ENSG00000221866
GO:0046887	22	94	0.0191039259640194	positive_regulation_of_hormone_secretion	ENSG00000001626,ENSG00000036828,ENSG00000077782,ENSG00000096968,ENSG00000115263,ENSG00000119714,ENSG00000123384,ENSG00000131620,ENSG00000136238,ENSG00000136573,ENSG00000139515,ENSG00000141433,ENSG00000147571,ENSG00000149295,ENSG00000155897,ENSG00000163794,ENSG00000164756,ENSG00000164850,ENSG00000166573,ENSG00000170837,ENSG00000176887,ENSG00000183770
GO:0004683	7	13	0.0191726971499389	calmodulin-dependent_protein_kinase_activity	ENSG00000008118,ENSG00000058404,ENSG00000137825,ENSG00000140795,ENSG00000148660,ENSG00000162889,ENSG00000183049
GO:0004715	7	13	0.0191726971499389	non-membrane_spanning_protein_tyrosine_kinase_activity	ENSG00000007264,ENSG00000010671,ENSG00000096968,ENSG00000102010,ENSG00000103653,ENSG00000136573,ENSG00000162434
GO:0010842	7	13	0.0191726971499389	retina_layer_formation	ENSG00000064393,ENSG00000069188,ENSG00000132932,ENSG00000146555,ENSG00000157890,ENSG00000173482,ENSG00000179431
GO:0030325	7	13	0.0191726971499389	adrenal_gland_development	ENSG00000110492,ENSG00000134853,ENSG00000147571,ENSG00000166949,ENSG00000169297,ENSG00000173404,ENSG00000184937
GO:0055075	7	13	0.0191726971499389	potassium_ion_homeostasis	ENSG00000055118,ENSG00000064651,ENSG00000070915,ENSG00000105409,ENSG00000105675,ENSG00000113504,ENSG00000156113
GO:0002065	20	82	0.0194414068202883	columnar/cuboidal_epithelial_cell_differentiation	ENSG00000007372,ENSG00000033867,ENSG00000047936,ENSG00000066468,ENSG00000077782,ENSG00000100106,ENSG00000122585,ENSG00000125378,ENSG00000130396,ENSG00000131759,ENSG00000139515,ENSG00000148400,ENSG00000150275,ENSG00000152591,ENSG00000172216,ENSG00000173404,ENSG00000176887,ENSG00000176890,ENSG00000181704,ENSG00000184916
GO:0006275	20	82	0.0194414068202883	regulation_of_DNA_replication	ENSG00000005156,ENSG00000069275,ENSG00000070831,ENSG00000074047,ENSG00000077782,ENSG00000109079,ENSG00000113318,ENSG00000115355,ENSG00000123374,ENSG00000127586,ENSG00000132466,ENSG00000136238,ENSG00000137936,ENSG00000139618,ENSG00000140326,ENSG00000148337,ENSG00000161610,ENSG00000163794,ENSG00000176208,ENSG00000276644
GO:0006661	20	82	0.0194414068202883	phosphatidylinositol_biosynthetic_process	ENSG00000011405,ENSG00000078269,ENSG00000091622,ENSG00000100241,ENSG00000100311,ENSG00000102010,ENSG00000102468,ENSG00000107242,ENSG00000109452,ENSG00000121879,ENSG00000132376,ENSG00000133056,ENSG00000145337,ENSG00000147246,ENSG00000150712,ENSG00000151665,ENSG00000186111,ENSG00000197461,ENSG00000197943,ENSG00000211456
GO:0140253	13	42	0.0200382694164106	cell-cell_fusion	ENSG00000010278,ENSG00000023902,ENSG00000064932,ENSG00000089250,ENSG00000107957,ENSG00000110047,ENSG00000134247,ENSG00000135298,ENSG00000138119,ENSG00000148848,ENSG00000161055,ENSG00000181790,ENSG00000196557
GO:0015248	9	22	0.0204790988814284	sterol_transporter_activity	ENSG00000021762,ENSG00000084674,ENSG00000130203,ENSG00000130703,ENSG00000143921,ENSG00000144645,ENSG00000160179,ENSG00000165029,ENSG00000184792
GO:0045742	9	22	0.0204790988814284	positive_regulation_of_epidermal_growth_factor_receptor_signaling_pathway	ENSG00000100985,ENSG00000110395,ENSG00000115355,ENSG00000150594,ENSG00000160410,ENSG00000163235,ENSG00000163485,ENSG00000164850,ENSG00000186635
GO:0110111	9	22	0.0204790988814284	negative_regulation_of_animal_organ_morphogenesis	ENSG00000054598,ENSG00000075891,ENSG00000125378,ENSG00000125533,ENSG00000148400,ENSG00000183337,ENSG00000184292,ENSG00000197406,ENSG00000204217
GO:0051781	16	59	0.0208958477881079	positive_regulation_of_cell_division	ENSG00000066468,ENSG00000070831,ENSG00000079335,ENSG00000100311,ENSG00000110492,ENSG00000122966,ENSG00000141441,ENSG00000149295,ENSG00000163235,ENSG00000164690,ENSG00000167244,ENSG00000170962,ENSG00000174808,ENSG00000186895,ENSG00000197321,ENSG00000197461
GO:0000185	5	6	0.0211639285967096	activation_of_MAPKKK_activity	ENSG00000012983,ENSG00000104814,ENSG00000130222,ENSG00000141068,ENSG00000168067
GO:0015812	5	6	0.0211639285967096	gamma-aminobutyric_acid_transport	ENSG00000101188,ENSG00000111181,ENSG00000130821,ENSG00000132164,ENSG00000159164
GO:0017146	4	3	0.0211639285967096	NMDA_selective_glutamate_receptor_complex	ENSG00000116032,ENSG00000151491,ENSG00000161509,ENSG00000169760
GO:0030122	5	6	0.0211639285967096	AP-2_adaptor_complex	ENSG00000073921,ENSG00000131374,ENSG00000161203,ENSG00000183020,ENSG00000187714
GO:0033327	5	6	0.0211639285967096	Leydig_cell_differentiation	ENSG00000110092,ENSG00000134853,ENSG00000136352,ENSG00000169083,ENSG00000169297
GO:0042752	19	77	0.0211639285967096	regulation_of_circadian_rhythm	ENSG00000069667,ENSG00000069696,ENSG00000106462,ENSG00000125510,ENSG00000131747,ENSG00000132170,ENSG00000136352,ENSG00000140836,ENSG00000141551,ENSG00000147571,ENSG00000149295,ENSG00000156052,ENSG00000162409,ENSG00000163485,ENSG00000164742,ENSG00000169760,ENSG00000186951,ENSG00000196839,ENSG00000253729
GO:0044325	21	89	0.0211639285967096	ion_channel_binding	ENSG00000008710,ENSG00000036828,ENSG00000049759,ENSG00000069431,ENSG00000089250,ENSG00000099625,ENSG00000105974,ENSG00000113448,ENSG00000130528,ENSG00000158528,ENSG00000160014,ENSG00000161203,ENSG00000175115,ENSG00000175497,ENSG00000179776,ENSG00000183023,ENSG00000183873,ENSG00000188906,ENSG00000196924,ENSG00000198626,ENSG00000198668
GO:0045740	10	27	0.0211639285967096	positive_regulation_of_DNA_replication	ENSG00000070831,ENSG00000074047,ENSG00000077782,ENSG00000109079,ENSG00000123374,ENSG00000136238,ENSG00000137936,ENSG00000148337,ENSG00000163794,ENSG00000176208
GO:0048365	14	48	0.0211639285967096	Rac_GTPase_binding	ENSG00000017797,ENSG00000088538,ENSG00000089820,ENSG00000105974,ENSG00000134516,ENSG00000137825,ENSG00000149269,ENSG00000151491,ENSG00000152767,ENSG00000156299,ENSG00000165240,ENSG00000196220,ENSG00000196924,ENSG00000242173
GO:0048484	5	6	0.0211639285967096	enteric_nervous_system_development	ENSG00000066735,ENSG00000109132,ENSG00000136630,ENSG00000151617,ENSG00000165731
GO:0051969	5	6	0.0211639285967096	regulation_of_transmission_of_nerve_impulse	ENSG00000025708,ENSG00000101200,ENSG00000145888,ENSG00000161610,ENSG00000164171
GO:0060442	5	6	0.0211639285967096	branching_involved_in_prostate_gland_morphogenesis	ENSG00000066468,ENSG00000091831,ENSG00000125378,ENSG00000164690,ENSG00000166225
GO:0060736	5	6	0.0211639285967096	prostate_gland_growth	ENSG00000066468,ENSG00000091831,ENSG00000113494,ENSG00000164690,ENSG00000169083
GO:0072017	5	6	0.0211639285967096	distal_tubule_development	ENSG00000008710,ENSG00000075891,ENSG00000126562,ENSG00000148400,ENSG00000198914
GO:0090193	5	6	0.0211639285967096	positive_regulation_of_glomerulus_development	ENSG00000075891,ENSG00000100311,ENSG00000165731,ENSG00000170962,ENSG00000180772
GO:0090520	5	6	0.0211639285967096	sphingolipid_mediated_signaling_pathway	ENSG00000092820,ENSG00000170989,ENSG00000176170,ENSG00000180739,ENSG00000183018
GO:0106070	5	6	0.0211639285967096	regulation_of_adenylate_cyclase-activating_G_protein-coupled_receptor_signaling_pathway	ENSG00000089250,ENSG00000112038,ENSG00000125510,ENSG00000135324,ENSG00000154229
GO:1903140	4	3	0.0211639285967096	regulation_of_establishment_of_endothelial_barrier	ENSG00000087274,ENSG00000158769,ENSG00000179776,ENSG00000184113
GO:1990454	4	3	0.0211639285967096	L-type_voltage-gated_calcium_channel_complex	ENSG00000081248,ENSG00000151067,ENSG00000153956,ENSG00000157388
GO:0005178	23	102	0.0217379023600614	integrin_binding	ENSG00000005884,ENSG00000010278,ENSG00000036828,ENSG00000053747,ENSG00000105376,ENSG00000105855,ENSG00000130635,ENSG00000130702,ENSG00000138448,ENSG00000143537,ENSG00000151914,ENSG00000154229,ENSG00000157168,ENSG00000158769,ENSG00000160323,ENSG00000164171,ENSG00000164176,ENSG00000167244,ENSG00000168477,ENSG00000172037,ENSG00000177697,ENSG00000198542,ENSG00000259207
GO:0005184	8	18	0.0222009102509363	neuropeptide_hormone_activity	ENSG00000101200,ENSG00000101405,ENSG00000122585,ENSG00000128564,ENSG00000141433,ENSG00000147571,ENSG00000161610,ENSG00000163794
GO:0007628	8	18	0.0222009102509363	adult_walking_behavior	ENSG00000064393,ENSG00000144285,ENSG00000145888,ENSG00000149295,ENSG00000150275,ENSG00000164830,ENSG00000173406,ENSG00000184845
GO:0032232	8	18	0.0222009102509363	negative_regulation_of_actin_filament_bundle_assembly	ENSG00000104067,ENSG00000132376,ENSG00000158528,ENSG00000158769,ENSG00000170989,ENSG00000184292,ENSG00000185345,ENSG00000186635
GO:0036314	8	18	0.0222009102509363	response_to_sterol	ENSG00000069667,ENSG00000100427,ENSG00000106799,ENSG00000107331,ENSG00000157193,ENSG00000160791,ENSG00000165029,ENSG00000185920
GO:0043236	8	18	0.0222009102509363	laminin_binding	ENSG00000005884,ENSG00000074527,ENSG00000124466,ENSG00000144668,ENSG00000164171,ENSG00000164690,ENSG00000187244,ENSG00000188157
GO:0046332	15	54	0.0222009102509363	SMAD_binding	ENSG00000007372,ENSG00000064393,ENSG00000103126,ENSG00000106799,ENSG00000107779,ENSG00000108175,ENSG00000140682,ENSG00000142611,ENSG00000149948,ENSG00000166949,ENSG00000168675,ENSG00000169554,ENSG00000176396,ENSG00000187391,ENSG00000196924
GO:0046888	13	43	0.0222009102509363	negative_regulation_of_hormone_secretion	ENSG00000071054,ENSG00000075073,ENSG00000113161,ENSG00000138814,ENSG00000147571,ENSG00000149295,ENSG00000150594,ENSG00000160145,ENSG00000163485,ENSG00000163794,ENSG00000167470,ENSG00000169047,ENSG00000185345
GO:0050766	13	43	0.0222009102509363	positive_regulation_of_phagocytosis	ENSG00000035720,ENSG00000064687,ENSG00000069974,ENSG00000123384,ENSG00000132170,ENSG00000134516,ENSG00000138448,ENSG00000149177,ENSG00000159842,ENSG00000164171,ENSG00000183049,ENSG00000183087,ENSG00000196776
GO:0051930	8	18	0.0222009102509363	regulation_of_sensory_perception_of_pain	ENSG00000090020,ENSG00000101188,ENSG00000101405,ENSG00000112038,ENSG00000125510,ENSG00000132911,ENSG00000152822,ENSG00000163485
GO:0061440	8	18	0.0222009102509363	kidney_vasculature_development	ENSG00000099250,ENSG00000100311,ENSG00000125378,ENSG00000134250,ENSG00000134853,ENSG00000148400,ENSG00000170962,ENSG00000184937
GO:0071236	22	96	0.0222009102509363	cellular_response_to_antibiotic	ENSG00000001626,ENSG00000075891,ENSG00000090020,ENSG00000100311,ENSG00000106462,ENSG00000127955,ENSG00000136244,ENSG00000136826,ENSG00000136997,ENSG00000138031,ENSG00000145242,ENSG00000145888,ENSG00000155897,ENSG00000164742,ENSG00000165240,ENSG00000167601,ENSG00000170962,ENSG00000173175,ENSG00000176170,ENSG00000188906,ENSG00000213145,ENSG00000241635
GO:1903779	13	43	0.0222009102509363	regulation_of_cardiac_conduction	ENSG00000069431,ENSG00000072062,ENSG00000089250,ENSG00000105409,ENSG00000105974,ENSG00000113448,ENSG00000130528,ENSG00000160014,ENSG00000183023,ENSG00000196218,ENSG00000196924,ENSG00000198626,ENSG00000198668
GO:0007219	30	148	0.0222268714369281	Notch_signaling_pathway	ENSG00000054598,ENSG00000063245,ENSG00000099282,ENSG00000102935,ENSG00000108175,ENSG00000110492,ENSG00000112699,ENSG00000117362,ENSG00000134115,ENSG00000134250,ENSG00000136997,ENSG00000138756,ENSG00000148400,ENSG00000157404,ENSG00000158555,ENSG00000162775,ENSG00000164867,ENSG00000168785,ENSG00000169855,ENSG00000171462,ENSG00000175894,ENSG00000184916,ENSG00000185008,ENSG00000185559,ENSG00000189134…
GO:0033273	16	60	0.0226437296469454	response_to_vitamin	ENSG00000003137,ENSG00000019186,ENSG00000036828,ENSG00000108821,ENSG00000110092,ENSG00000111424,ENSG00000114200,ENSG00000131759,ENSG00000132170,ENSG00000139515,ENSG00000164171,ENSG00000170430,ENSG00000176890,ENSG00000177000,ENSG00000183087,ENSG00000196839
GO:0007179	28	135	0.0227100173751209	transforming_growth_factor_beta_receptor_signaling_pathway	ENSG00000005884,ENSG00000049323,ENSG00000064393,ENSG00000067606,ENSG00000105971,ENSG00000105974,ENSG00000106799,ENSG00000107779,ENSG00000108175,ENSG00000110395,ENSG00000125968,ENSG00000129757,ENSG00000136352,ENSG00000140682,ENSG00000142611,ENSG00000148516,ENSG00000152894,ENSG00000158769,ENSG00000166949,ENSG00000168675,ENSG00000170315,ENSG00000176396,ENSG00000176887,ENSG00000176973,ENSG00000179776…
GO:0043409	26	122	0.0228682847532849	negative_regulation_of_MAPK_cascade	ENSG00000010017,ENSG00000085276,ENSG00000092820,ENSG00000103653,ENSG00000105974,ENSG00000113161,ENSG00000116285,ENSG00000120129,ENSG00000125378,ENSG00000130203,ENSG00000132376,ENSG00000133216,ENSG00000136826,ENSG00000136997,ENSG00000137642,ENSG00000139318,ENSG00000149177,ENSG00000162545,ENSG00000164850,ENSG00000165238,ENSG00000168078,ENSG00000168939,ENSG00000185345,ENSG00000186063,ENSG00000189037…
GO:0018958	17	66	0.0229839424489838	phenol-containing_compound_metabolic_process	ENSG00000069696,ENSG00000099977,ENSG00000104044,ENSG00000105641,ENSG00000141744,ENSG00000149295,ENSG00000164175,ENSG00000165240,ENSG00000169554,ENSG00000173404,ENSG00000180772,ENSG00000184845,ENSG00000185345,ENSG00000188467,ENSG00000196502,ENSG00000197406,ENSG00000258839
GO:0005796	18	72	0.0231071303390372	Golgi_lumen	ENSG00000099139,ENSG00000100311,ENSG00000101981,ENSG00000111186,ENSG00000114631,ENSG00000117983,ENSG00000126218,ENSG00000140479,ENSG00000145113,ENSG00000169894,ENSG00000173546,ENSG00000176945,ENSG00000183087,ENSG00000184956,ENSG00000188157,ENSG00000197461,ENSG00000204544,ENSG00000215182
GO:0030018	23	103	0.0233225164670657	Z_disc	ENSG00000004939,ENSG00000054654,ENSG00000068024,ENSG00000089250,ENSG00000109536,ENSG00000120907,ENSG00000130528,ENSG00000136717,ENSG00000138814,ENSG00000144285,ENSG00000149269,ENSG00000151067,ENSG00000151914,ENSG00000154358,ENSG00000155657,ENSG00000157388,ENSG00000183023,ENSG00000183873,ENSG00000185567,ENSG00000196218,ENSG00000196876,ENSG00000196924,ENSG00000198626
GO:0001964	7	14	0.0238594559819464	startle_response	ENSG00000145888,ENSG00000149295,ENSG00000150275,ENSG00000163794,ENSG00000183117,ENSG00000184845,ENSG00000185345
GO:0006907	7	14	0.0238594559819464	pinocytosis	ENSG00000079691,ENSG00000089006,ENSG00000105974,ENSG00000134516,ENSG00000155066,ENSG00000162889,ENSG00000167601
GO:0040018	9	23	0.0238594559819464	positive_regulation_of_multicellular_organism_growth	ENSG00000092820,ENSG00000112964,ENSG00000120756,ENSG00000132932,ENSG00000149295,ENSG00000167244,ENSG00000173757,ENSG00000174705,ENSG00000197406
GO:0046628	7	14	0.0238594559819464	positive_regulation_of_insulin_receptor_signaling_pathway	ENSG00000067606,ENSG00000069275,ENSG00000089006,ENSG00000137642,ENSG00000149269,ENSG00000167244,ENSG00000169047
GO:0061003	7	14	0.0238594559819464	positive_regulation_of_dendritic_spine_morphogenesis	ENSG00000058404,ENSG00000111249,ENSG00000137825,ENSG00000156299,ENSG00000157193,ENSG00000160145,ENSG00000175866
GO:0070325	7	14	0.0238594559819464	lipoprotein_particle_receptor_binding	ENSG00000073921,ENSG00000084674,ENSG00000115365,ENSG00000123384,ENSG00000130203,ENSG00000161203,ENSG00000169174
GO:0086004	9	23	0.0238594559819464	regulation_of_cardiac_muscle_cell_contraction	ENSG00000105974,ENSG00000113448,ENSG00000136717,ENSG00000151067,ENSG00000163485,ENSG00000183230,ENSG00000183873,ENSG00000196924,ENSG00000198626
GO:1904738	7	14	0.0238594559819464	vascular_associated_smooth_muscle_cell_migration	ENSG00000100311,ENSG00000106070,ENSG00000123384,ENSG00000149269,ENSG00000164362,ENSG00000165240,ENSG00000185532
GO:0032589	11	33	0.0239583362155695	neuron_projection_membrane	ENSG00000042781,ENSG00000102287,ENSG00000112038,ENSG00000115306,ENSG00000116396,ENSG00000127990,ENSG00000163485,ENSG00000164850,ENSG00000174469,ENSG00000185008,ENSG00000186297
GO:0101023	6	10	0.0239583362155695	vascular_endothelial_cell_proliferation	ENSG00000077782,ENSG00000102755,ENSG00000110492,ENSG00000124181,ENSG00000132170,ENSG00000185591
GO:1902742	10	28	0.0242119579166037	apoptotic_process_involved_in_development	ENSG00000054598,ENSG00000075891,ENSG00000111424,ENSG00000145794,ENSG00000148400,ENSG00000162337,ENSG00000171044,ENSG00000184347,ENSG00000184916,ENSG00000185008
GO:0009898	24	110	0.0242291269036183	cytoplasmic_side_of_plasma_membrane	ENSG00000004939,ENSG00000008256,ENSG00000087258,ENSG00000087460,ENSG00000089006,ENSG00000092820,ENSG00000101188,ENSG00000105971,ENSG00000116218,ENSG00000116285,ENSG00000127955,ENSG00000130340,ENSG00000130703,ENSG00000136573,ENSG00000138814,ENSG00000152767,ENSG00000156052,ENSG00000156299,ENSG00000157404,ENSG00000176533,ENSG00000185838,ENSG00000185989,ENSG00000188822,ENSG00000254505
GO:0007492	16	61	0.0250565805366979	endoderm_development	ENSG00000053747,ENSG00000087245,ENSG00000100985,ENSG00000107779,ENSG00000111799,ENSG00000114270,ENSG00000120129,ENSG00000125378,ENSG00000130635,ENSG00000134871,ENSG00000135862,ENSG00000136352,ENSG00000138448,ENSG00000148400,ENSG00000149948,ENSG00000166949
GO:0016529	13	44	0.0251646412711045	sarcoplasmic_reticulum	ENSG00000054654,ENSG00000058404,ENSG00000089250,ENSG00000108551,ENSG00000130528,ENSG00000143575,ENSG00000148660,ENSG00000150712,ENSG00000153956,ENSG00000170624,ENSG00000181856,ENSG00000196218,ENSG00000198626
GO:0050905	18	73	0.0253187873996835	neuromuscular_process	ENSG00000078328,ENSG00000107736,ENSG00000128710,ENSG00000132932,ENSG00000144285,ENSG00000145888,ENSG00000148826,ENSG00000149295,ENSG00000150275,ENSG00000159842,ENSG00000161509,ENSG00000163794,ENSG00000171735,ENSG00000173175,ENSG00000181965,ENSG00000183117,ENSG00000184845,ENSG00000185345
GO:0031646	12	39	0.0268781684585139	positive_regulation_of_nervous_system_process	ENSG00000067606,ENSG00000080854,ENSG00000101188,ENSG00000111249,ENSG00000125510,ENSG00000149256,ENSG00000161610,ENSG00000164171,ENSG00000169252,ENSG00000169760,ENSG00000175344,ENSG00000175866
GO:0033619	12	39	0.0268781684585139	membrane_protein_proteolysis	ENSG00000005206,ENSG00000064300,ENSG00000078618,ENSG00000109686,ENSG00000117362,ENSG00000130203,ENSG00000130340,ENSG00000131400,ENSG00000150594,ENSG00000165731,ENSG00000165912,ENSG00000187045
GO:0001569	8	19	0.0271165251368637	branching_involved_in_blood_vessel_morphogenesis	ENSG00000099250,ENSG00000101109,ENSG00000110492,ENSG00000151617,ENSG00000162775,ENSG00000164690,ENSG00000187498,ENSG00000204301
GO:0003205	27	131	0.0271165251368637	cardiac_chamber_development	ENSG00000049323,ENSG00000054598,ENSG00000066468,ENSG00000081479,ENSG00000099139,ENSG00000099250,ENSG00000106799,ENSG00000107779,ENSG00000109685,ENSG00000112655,ENSG00000118257,ENSG00000125378,ENSG00000127418,ENSG00000131759,ENSG00000134250,ENSG00000148400,ENSG00000157168,ENSG00000162775,ENSG00000164867,ENSG00000166225,ENSG00000169855,ENSG00000176887,ENSG00000183873,ENSG00000184347,ENSG00000185008…
GO:0019956	8	19	0.0271165251368637	chemokine_binding	ENSG00000102007,ENSG00000129048,ENSG00000138448,ENSG00000160791,ENSG00000173585,ENSG00000184451,ENSG00000213088,ENSG00000259207
GO:0044550	8	19	0.0271165251368637	secondary_metabolite_biosynthetic_process	ENSG00000099977,ENSG00000104044,ENSG00000140505,ENSG00000164175,ENSG00000169554,ENSG00000185591,ENSG00000188467,ENSG00000258839
GO:0046627	8	19	0.0271165251368637	negative_regulation_of_insulin_receptor_signaling_pathway	ENSG00000067606,ENSG00000103197,ENSG00000106070,ENSG00000108443,ENSG00000132376,ENSG00000153823,ENSG00000169047,ENSG00000196396
GO:0050731	27	131	0.0271165251368637	positive_regulation_of_peptidyl-tyrosine_phosphorylation	ENSG00000035720,ENSG00000068078,ENSG00000087589,ENSG00000088538,ENSG00000096968,ENSG00000099250,ENSG00000100311,ENSG00000102468,ENSG00000112964,ENSG00000120907,ENSG00000136244,ENSG00000136487,ENSG00000143575,ENSG00000148053,ENSG00000149177,ENSG00000150594,ENSG00000157168,ENSG00000157193,ENSG00000157404,ENSG00000163235,ENSG00000163485,ENSG00000167244,ENSG00000173546,ENSG00000178078,ENSG00000183087…
GO:0071312	8	19	0.0271165251368637	cellular_response_to_alkaloid	ENSG00000081248,ENSG00000112038,ENSG00000147571,ENSG00000155897,ENSG00000164808,ENSG00000183023,ENSG00000196218,ENSG00000198626
GO:0071402	8	19	0.0271165251368637	cellular_response_to_lipoprotein_particle_stimulus	ENSG00000010278,ENSG00000036828,ENSG00000111863,ENSG00000130203,ENSG00000132170,ENSG00000140945,ENSG00000160179,ENSG00000165029
GO:0045598	20	86	0.0271467926357898	regulation_of_fat_cell_differentiation	ENSG00000038382,ENSG00000069667,ENSG00000101109,ENSG00000102468,ENSG00000104375,ENSG00000111186,ENSG00000132170,ENSG00000136244,ENSG00000140682,ENSG00000142611,ENSG00000147246,ENSG00000152518,ENSG00000162337,ENSG00000164850,ENSG00000166949,ENSG00000171462,ENSG00000172216,ENSG00000174705,ENSG00000175602,ENSG00000245848
GO:0016331	25	118	0.0273810636209597	morphogenesis_of_embryonic_epithelium	ENSG00000066468,ENSG00000072062,ENSG00000074047,ENSG00000075275,ENSG00000075891,ENSG00000081479,ENSG00000101109,ENSG00000103197,ENSG00000104375,ENSG00000112655,ENSG00000125378,ENSG00000130702,ENSG00000131759,ENSG00000136099,ENSG00000139515,ENSG00000140682,ENSG00000164690,ENSG00000165731,ENSG00000166145,ENSG00000169083,ENSG00000169554,ENSG00000176887,ENSG00000177000,ENSG00000184916,ENSG00000185920
GO:0090102	11	34	0.0279473315401658	cochlea_development	ENSG00000074047,ENSG00000075891,ENSG00000104313,ENSG00000112655,ENSG00000148516,ENSG00000166206,ENSG00000166341,ENSG00000170615,ENSG00000179520,ENSG00000181965,ENSG00000186297
GO:0019955	22	99	0.028239077063889	cytokine_binding	ENSG00000049323,ENSG00000099250,ENSG00000102007,ENSG00000106799,ENSG00000112964,ENSG00000113494,ENSG00000116678,ENSG00000118257,ENSG00000129048,ENSG00000130508,ENSG00000138448,ENSG00000143575,ENSG00000145623,ENSG00000157404,ENSG00000160791,ENSG00000173585,ENSG00000184451,ENSG00000185291,ENSG00000204217,ENSG00000205755,ENSG00000213088,ENSG00000259207
GO:0016709	9	24	0.0285074062825762	oxidoreductase_activity,_acting_on_paired_donors,_with_incorporation_or_reduction_of_molecular_oxygen,_NAD(P)H_as_one_donor,_and_incorporation_of_one_atom_of_oxygen	ENSG00000003137,ENSG00000007171,ENSG00000036530,ENSG00000089250,ENSG00000133816,ENSG00000164867,ENSG00000170271,ENSG00000172817,ENSG00000187048
GO:0030513	9	24	0.0285074062825762	positive_regulation_of_BMP_signaling_pathway	ENSG00000067141,ENSG00000102935,ENSG00000125378,ENSG00000134250,ENSG00000148400,ENSG00000176887,ENSG00000179776,ENSG00000204217,ENSG00000251493
GO:0031128	9	24	0.0285074062825762	developmental_induction	ENSG00000064393,ENSG00000077782,ENSG00000125378,ENSG00000136352,ENSG00000157895,ENSG00000166225,ENSG00000169083,ENSG00000169855,ENSG00000185008
GO:0035137	9	24	0.0285074062825762	hindlimb_morphogenesis	ENSG00000069011,ENSG00000087460,ENSG00000107779,ENSG00000125378,ENSG00000128710,ENSG00000144218,ENSG00000148400,ENSG00000164690,ENSG00000185920
GO:0042169	9	24	0.0285074062825762	SH2_domain_binding	ENSG00000077782,ENSG00000086730,ENSG00000096968,ENSG00000112964,ENSG00000115355,ENSG00000141293,ENSG00000157404,ENSG00000169047,ENSG00000174705
GO:1903036	13	45	0.0285074062825762	positive_regulation_of_response_to_wounding	ENSG00000006638,ENSG00000065534,ENSG00000110492,ENSG00000123384,ENSG00000124782,ENSG00000150594,ENSG00000158769,ENSG00000163347,ENSG00000165215,ENSG00000165240,ENSG00000174175,ENSG00000178726,ENSG00000197822
GO:0048286	10	29	0.0285292220478948	lung_alveolus_development	ENSG00000066468,ENSG00000116285,ENSG00000125378,ENSG00000136352,ENSG00000144452,ENSG00000165240,ENSG00000196839,ENSG00000197461,ENSG00000204217,ENSG00000224470
GO:0003157	5	7	0.0293551434225278	endocardium_development	ENSG00000101109,ENSG00000104375,ENSG00000148400,ENSG00000157168,ENSG00000203883
GO:0006833	7	15	0.0293551434225278	water_transport	ENSG00000001626,ENSG00000101200,ENSG00000132376,ENSG00000141469,ENSG00000161798,ENSG00000167580,ENSG00000178301
GO:0007202	7	15	0.0293551434225278	activation_of_phospholipase_C_activity	ENSG00000102468,ENSG00000120907,ENSG00000124181,ENSG00000135898,ENSG00000148053,ENSG00000151617,ENSG00000156052
GO:0007213	5	7	0.0293551434225278	G_protein-coupled_acetylcholine_receptor_signaling_pathway	ENSG00000112038,ENSG00000156052,ENSG00000180720,ENSG00000182621,ENSG00000188157
GO:0008210	7	15	0.0293551434225278	estrogen_metabolic_process	ENSG00000106258,ENSG00000133835,ENSG00000134853,ENSG00000140505,ENSG00000196502,ENSG00000213759,ENSG00000241635
GO:0009415	5	7	0.0293551434225278	response_to_water	ENSG00000010278,ENSG00000136997,ENSG00000167580,ENSG00000182871,ENSG00000198400
GO:0010623	5	7	0.0293551434225278	programmed_cell_death_involved_in_cell_development	ENSG00000125533,ENSG00000157404,ENSG00000163687,ENSG00000198400,ENSG00000253729
GO:0015874	5	7	0.0293551434225278	norepinephrine_transport	ENSG00000101405,ENSG00000103546,ENSG00000147571,ENSG00000150594,ENSG00000180772
GO:0019825	7	15	0.0293551434225278	oxygen_binding	ENSG00000086506,ENSG00000106258,ENSG00000130656,ENSG00000148795,ENSG00000161544,ENSG00000213931,ENSG00000213934
GO:0031491	14	51	0.0293551434225278	nucleosome_binding	ENSG00000049618,ENSG00000099991,ENSG00000100749,ENSG00000124575,ENSG00000127616,ENSG00000149948,ENSG00000164032,ENSG00000168298,ENSG00000182952,ENSG00000184357,ENSG00000184897,ENSG00000187475,ENSG00000187837,ENSG00000198830
GO:0032754	5	7	0.0293551434225278	positive_regulation_of_interleukin-5_production	ENSG00000067606,ENSG00000113448,ENSG00000131759,ENSG00000162711,ENSG00000205755
GO:0035864	5	7	0.0293551434225278	response_to_potassium_ion	ENSG00000150672,ENSG00000160323,ENSG00000160882,ENSG00000170615,ENSG00000196557
GO:0042738	5	7	0.0293551434225278	exogenous_drug_catabolic_process	ENSG00000089250,ENSG00000140505,ENSG00000144852,ENSG00000186104,ENSG00000255974
GO:0044872	5	7	0.0293551434225278	lipoprotein_localization	ENSG00000084674,ENSG00000107611,ENSG00000123384,ENSG00000132170,ENSG00000186908
GO:0045986	5	7	0.0293551434225278	negative_regulation_of_smooth_muscle_contraction	ENSG00000156113,ENSG00000163485,ENSG00000169252,ENSG00000170425,ENSG00000185532
GO:0050872	5	7	0.0293551434225278	white_fat_cell_differentiation	ENSG00000132170,ENSG00000142611,ENSG00000159692,ENSG00000175029,ENSG00000245848
GO:0051967	5	7	0.0293551434225278	negative_regulation_of_synaptic_transmission,_glutamatergic	ENSG00000102468,ENSG00000149295,ENSG00000163485,ENSG00000164418,ENSG00000183389
GO:0072567	5	7	0.0293551434225278	chemokine_(C-X-C_motif)_ligand_2_production	ENSG00000114861,ENSG00000123384,ENSG00000136826,ENSG00000137764,ENSG00000197971
GO:0097205	7	15	0.0293551434225278	renal_filtration	ENSG00000005884,ENSG00000100311,ENSG00000157483,ENSG00000163485,ENSG00000165548,ENSG00000183087,ENSG00000239951
GO:1900373	7	15	0.0293551434225278	positive_regulation_of_purine_nucleotide_biosynthetic_process	ENSG00000007171,ENSG00000089250,ENSG00000136997,ENSG00000153823,ENSG00000164867,ENSG00000165280,ENSG00000170425
GO:1904375	20	87	0.0293551434225278	regulation_of_protein_localization_to_cell_periphery	ENSG00000005884,ENSG00000067606,ENSG00000073921,ENSG00000092820,ENSG00000103653,ENSG00000107331,ENSG00000115306,ENSG00000120756,ENSG00000123384,ENSG00000127955,ENSG00000133216,ENSG00000135324,ENSG00000153823,ENSG00000161203,ENSG00000164850,ENSG00000164885,ENSG00000169083,ENSG00000169410,ENSG00000175497,ENSG00000196632
GO:2000846	5	7	0.0293551434225278	regulation_of_corticosteroid_hormone_secretion	ENSG00000120088,ENSG00000144891,ENSG00000147571,ENSG00000166573,ENSG00000180772
GO:0002792	22	100	0.0298335049920231	negative_regulation_of_peptide_secretion	ENSG00000007384,ENSG00000069696,ENSG00000071054,ENSG00000092820,ENSG00000111863,ENSG00000112038,ENSG00000113161,ENSG00000129667,ENSG00000130203,ENSG00000137802,ENSG00000138814,ENSG00000147571,ENSG00000149295,ENSG00000150594,ENSG00000151474,ENSG00000160145,ENSG00000162711,ENSG00000167470,ENSG00000169047,ENSG00000183087,ENSG00000185345,ENSG00000186188
GO:0051952	15	57	0.029870045199302	regulation_of_amine_transport	ENSG00000069696,ENSG00000075073,ENSG00000101188,ENSG00000101200,ENSG00000101405,ENSG00000102468,ENSG00000147571,ENSG00000149295,ENSG00000150594,ENSG00000159164,ENSG00000163485,ENSG00000180772,ENSG00000183389,ENSG00000184845,ENSG00000185345
GO:0015297	16	63	0.0302443368116426	antiporter_activity	ENSG00000004939,ENSG00000066230,ENSG00000090020,ENSG00000091138,ENSG00000103249,ENSG00000105409,ENSG00000134490,ENSG00000135740,ENSG00000140090,ENSG00000160190,ENSG00000170615,ENSG00000172139,ENSG00000173638,ENSG00000181804,ENSG00000183023,ENSG00000188467
GO:0007617	6	11	0.0308207409811883	mating_behavior	ENSG00000068024,ENSG00000101200,ENSG00000101405,ENSG00000135919,ENSG00000169676,ENSG00000184845
GO:0015079	21	94	0.0308207409811883	potassium_ion_transmembrane_transporter_activity	ENSG00000055118,ENSG00000064651,ENSG00000066230,ENSG00000069431,ENSG00000070915,ENSG00000090020,ENSG00000105409,ENSG00000105675,ENSG00000113504,ENSG00000116396,ENSG00000121361,ENSG00000124134,ENSG00000127419,ENSG00000135740,ENSG00000140090,ENSG00000156113,ENSG00000164418,ENSG00000172139,ENSG00000181804,ENSG00000182255,ENSG00000188467
GO:0031092	6	11	0.0308207409811883	platelet_alpha_granule_membrane	ENSG00000005961,ENSG00000010278,ENSG00000145685,ENSG00000169851,ENSG00000174175,ENSG00000259207
GO:0035809	6	11	0.0308207409811883	regulation_of_urine_volume	ENSG00000004939,ENSG00000101405,ENSG00000125510,ENSG00000132376,ENSG00000149295,ENSG00000174808
GO:0045822	6	11	0.0308207409811883	negative_regulation_of_heart_contraction	ENSG00000096968,ENSG00000113448,ENSG00000120907,ENSG00000136717,ENSG00000163485,ENSG00000180772
GO:0051412	6	11	0.0308207409811883	response_to_corticosterone	ENSG00000110092,ENSG00000125740,ENSG00000147571,ENSG00000160014,ENSG00000174576,ENSG00000198668
GO:0060850	6	11	0.0308207409811883	regulation_of_transcription_involved_in_cell_fate_commitment	ENSG00000007372,ENSG00000069667,ENSG00000116254,ENSG00000132170,ENSG00000148826,ENSG00000172216
GO:1901386	6	11	0.0308207409811883	negative_regulation_of_voltage-gated_calcium_channel_activity	ENSG00000069696,ENSG00000099625,ENSG00000120088,ENSG00000125510,ENSG00000149295,ENSG00000183389
GO:0046850	11	35	0.0314619685939552	regulation_of_bone_remodeling	ENSG00000072274,ENSG00000091513,ENSG00000103653,ENSG00000110492,ENSG00000116678,ENSG00000136244,ENSG00000140995,ENSG00000154229,ENSG00000170989,ENSG00000225190,ENSG00000259207
GO:0060349	20	88	0.0315945137206783	bone_morphogenesis	ENSG00000003137,ENSG00000053254,ENSG00000054598,ENSG00000066468,ENSG00000068078,ENSG00000087460,ENSG00000105429,ENSG00000108821,ENSG00000111799,ENSG00000112964,ENSG00000114270,ENSG00000124813,ENSG00000125378,ENSG00000131759,ENSG00000162337,ENSG00000168077,ENSG00000179403,ENSG00000181965,ENSG00000204217,ENSG00000204335
GO:0003016	8	20	0.0321471752554369	respiratory_system_process	ENSG00000107372,ENSG00000109132,ENSG00000145888,ENSG00000163485,ENSG00000169760,ENSG00000171551,ENSG00000183287,ENSG00000184916
GO:0014044	8	20	0.0321471752554369	Schwann_cell_development	ENSG00000104419,ENSG00000104728,ENSG00000148053,ENSG00000157168,ENSG00000164885,ENSG00000169247,ENSG00000172037,ENSG00000185668
GO:0071855	8	20	0.0321471752554369	neuropeptide_receptor_binding	ENSG00000087258,ENSG00000087460,ENSG00000110148,ENSG00000135324,ENSG00000141433,ENSG00000147571,ENSG00000161610,ENSG00000163794
GO:0030118	10	30	0.0325571855626878	clathrin_coat	ENSG00000070371,ENSG00000073921,ENSG00000127527,ENSG00000131374,ENSG00000161203,ENSG00000175416,ENSG00000183020,ENSG00000187714,ENSG00000197081,ENSG00000275066
GO:0005024	4	4	0.0326420343841984	transforming_growth_factor_beta-activated_receptor_activity	ENSG00000049323,ENSG00000106799,ENSG00000107779,ENSG00000204217
GO:0033604	4	4	0.0326420343841984	negative_regulation_of_catecholamine_secretion	ENSG00000147571,ENSG00000149295,ENSG00000150594,ENSG00000180772
GO:0035815	4	4	0.0326420343841984	positive_regulation_of_renal_sodium_excretion	ENSG00000089006,ENSG00000101405,ENSG00000149295,ENSG00000180772
GO:0098917	4	4	0.0326420343841984	retrograde_trans-synaptic_signaling	ENSG00000089250,ENSG00000152767,ENSG00000169760,ENSG00000182621
GO:1903242	4	4	0.0326420343841984	regulation_of_cardiac_muscle_hypertrophy_in_response_to_stress	ENSG00000116285,ENSG00000138814,ENSG00000160789,ENSG00000166949
GO:2000650	4	4	0.0326420343841984	negative_regulation_of_sodium_ion_transmembrane_transporter_activity	ENSG00000002746,ENSG00000049759,ENSG00000169174,ENSG00000198648
GO:0010092	9	25	0.0326892336556196	specification_of_animal_organ_identity	ENSG00000066468,ENSG00000075891,ENSG00000077782,ENSG00000081479,ENSG00000125378,ENSG00000166225,ENSG00000169083,ENSG00000169855,ENSG00000185008
GO:0032801	9	25	0.0326892336556196	receptor_catabolic_process	ENSG00000107331,ENSG00000130203,ENSG00000147852,ENSG00000161203,ENSG00000164885,ENSG00000169174,ENSG00000183020,ENSG00000196396,ENSG00000198932
GO:0051590	9	25	0.0326892336556196	positive_regulation_of_neurotransmitter_transport	ENSG00000069696,ENSG00000075073,ENSG00000101188,ENSG00000149295,ENSG00000157388,ENSG00000164850,ENSG00000164885,ENSG00000169760,ENSG00000185345
GO:0045747	11	36	0.0362553188369455	positive_regulation_of_Notch_signaling_pathway	ENSG00000108175,ENSG00000134115,ENSG00000138756,ENSG00000148400,ENSG00000157404,ENSG00000164867,ENSG00000168785,ENSG00000169855,ENSG00000184916,ENSG00000185008,ENSG00000204301
GO:0001965	7	16	0.0364782455073686	G-protein_alpha-subunit_binding	ENSG00000015133,ENSG00000102468,ENSG00000104805,ENSG00000112038,ENSG00000115355,ENSG00000171517,ENSG00000197081
GO:0002026	7	16	0.0364782455073686	regulation_of_the_force_of_heart_contraction	ENSG00000089250,ENSG00000090020,ENSG00000105974,ENSG00000120907,ENSG00000164867,ENSG00000183023,ENSG00000198626
GO:0002092	7	16	0.0364782455073686	positive_regulation_of_receptor_internalization	ENSG00000131374,ENSG00000136021,ENSG00000149295,ENSG00000161203,ENSG00000169174,ENSG00000187391,ENSG00000197943
GO:0032366	7	16	0.0364782455073686	intracellular_sterol_transport	ENSG00000107331,ENSG00000130703,ENSG00000132631,ENSG00000160179,ENSG00000165029,ENSG00000169174,ENSG00000198848
GO:0016101	16	65	0.0369602590083385	diterpenoid_metabolic_process	ENSG00000003137,ENSG00000081479,ENSG00000084674,ENSG00000106258,ENSG00000123384,ENSG00000130203,ENSG00000140505,ENSG00000147571,ENSG00000157193,ENSG00000163803,ENSG00000187553,ENSG00000188157,ENSG00000198691,ENSG00000241119,ENSG00000241635,ENSG00000243135
GO:0051427	27	136	0.037395693045795	hormone_receptor_binding	ENSG00000004487,ENSG00000087258,ENSG00000087460,ENSG00000091831,ENSG00000096968,ENSG00000111424,ENSG00000111912,ENSG00000114861,ENSG00000115808,ENSG00000127616,ENSG00000130522,ENSG00000132170,ENSG00000136487,ENSG00000140682,ENSG00000141376,ENSG00000141433,ENSG00000147571,ENSG00000155229,ENSG00000162434,ENSG00000163794,ENSG00000166949,ENSG00000169297,ENSG00000172216,ENSG00000173757,ENSG00000175029…
GO:0072089	20	90	0.0374347717517065	stem_cell_proliferation	ENSG00000004487,ENSG00000007372,ENSG00000066468,ENSG00000077782,ENSG00000085276,ENSG00000085563,ENSG00000117407,ENSG00000119888,ENSG00000148400,ENSG00000149295,ENSG00000149948,ENSG00000159216,ENSG00000164106,ENSG00000164362,ENSG00000164690,ENSG00000166225,ENSG00000176887,ENSG00000188906,ENSG00000203883,ENSG00000224470
GO:0030307	25	123	0.0386617607597327	positive_regulation_of_cell_growth	ENSG00000049759,ENSG00000065320,ENSG00000070831,ENSG00000072315,ENSG00000090020,ENSG00000099250,ENSG00000101200,ENSG00000105429,ENSG00000106683,ENSG00000106799,ENSG00000117676,ENSG00000123384,ENSG00000137764,ENSG00000141564,ENSG00000141576,ENSG00000149269,ENSG00000163794,ENSG00000171517,ENSG00000176170,ENSG00000179242,ENSG00000184357,ENSG00000185345,ENSG00000198399,ENSG00000204217,ENSG00000204385
GO:0005154	8	21	0.0389211658696509	epidermal_growth_factor_receptor_binding	ENSG00000110395,ENSG00000115355,ENSG00000160293,ENSG00000160691,ENSG00000163235,ENSG00000168143,ENSG00000169783,ENSG00000174808
GO:0008305	8	21	0.0389211658696509	integrin_complex	ENSG00000005884,ENSG00000005961,ENSG00000064201,ENSG00000105855,ENSG00000138448,ENSG00000144668,ENSG00000164171,ENSG00000259207
GO:0015701	8	21	0.0389211658696509	bicarbonate_transport	ENSG00000001626,ENSG00000004939,ENSG00000033867,ENSG00000080493,ENSG00000091138,ENSG00000112077,ENSG00000168748,ENSG00000170615
GO:0007595	9	26	0.0391030378910138	lactation	ENSG00000105974,ENSG00000110092,ENSG00000111424,ENSG00000113494,ENSG00000123191,ENSG00000160145,ENSG00000165240,ENSG00000173757,ENSG00000196498
GO:0035264	23	110	0.039181099539363	multicellular_organism_growth	ENSG00000034053,ENSG00000087274,ENSG00000087460,ENSG00000092820,ENSG00000108557,ENSG00000112964,ENSG00000113448,ENSG00000120008,ENSG00000120756,ENSG00000121879,ENSG00000131759,ENSG00000132932,ENSG00000134250,ENSG00000149295,ENSG00000150275,ENSG00000167244,ENSG00000167522,ENSG00000169083,ENSG00000169252,ENSG00000173757,ENSG00000174705,ENSG00000185920,ENSG00000197406
GO:1903305	23	110	0.039181099539363	regulation_of_regulated_secretory_pathway	ENSG00000021645,ENSG00000033327,ENSG00000034053,ENSG00000069974,ENSG00000099625,ENSG00000100346,ENSG00000102468,ENSG00000120907,ENSG00000148400,ENSG00000149295,ENSG00000150594,ENSG00000157388,ENSG00000159842,ENSG00000160014,ENSG00000164742,ENSG00000164885,ENSG00000169760,ENSG00000170425,ENSG00000184845,ENSG00000186792,ENSG00000188906,ENSG00000196557,ENSG00000198668
GO:0050728	21	97	0.0392750813788426	negative_regulation_of_inflammatory_response	ENSG00000069667,ENSG00000092445,ENSG00000103175,ENSG00000110492,ENSG00000115226,ENSG00000130203,ENSG00000132170,ENSG00000136826,ENSG00000141433,ENSG00000159842,ENSG00000162711,ENSG00000163485,ENSG00000164850,ENSG00000166949,ENSG00000167768,ENSG00000168078,ENSG00000179776,ENSG00000186188,ENSG00000186951,ENSG00000188822,ENSG00000196839
GO:0001710	6	12	0.0393095188622676	mesodermal_cell_fate_commitment	ENSG00000075891,ENSG00000077782,ENSG00000104313,ENSG00000107779,ENSG00000125378,ENSG00000136826
GO:0001779	6	12	0.0393095188622676	natural_killer_cell_differentiation	ENSG00000092445,ENSG00000167601,ENSG00000172845,ENSG00000173757,ENSG00000183087,ENSG00000198846
GO:0005283	5	8	0.0393095188622676	amino_acid:sodium_symporter_activity	ENSG00000106688,ENSG00000111181,ENSG00000130821,ENSG00000132164,ENSG00000165970
GO:0010460	6	12	0.0393095188622676	positive_regulation_of_heart_rate	ENSG00000106688,ENSG00000113448,ENSG00000120907,ENSG00000130528,ENSG00000196839,ENSG00000198626
GO:0015296	5	8	0.0393095188622676	anion:cation_symporter_activity	ENSG00000064651,ENSG00000070915,ENSG00000103546,ENSG00000105641,ENSG00000113504
GO:0015370	13	48	0.0393095188622676	solute:sodium_symporter_activity	ENSG00000033867,ENSG00000064651,ENSG00000070915,ENSG00000080493,ENSG00000103546,ENSG00000105641,ENSG00000106688,ENSG00000111181,ENSG00000130821,ENSG00000132164,ENSG00000144136,ENSG00000165970,ENSG00000197506
GO:0030280	5	8	0.0393095188622676	structural_constituent_of_skin_epidermis	ENSG00000124102,ENSG00000167768,ENSG00000169474,ENSG00000186395,ENSG00000203782
GO:0036270	5	8	0.0393095188622676	response_to_diuretic	ENSG00000081248,ENSG00000132170,ENSG00000183023,ENSG00000196218,ENSG00000198626
GO:0038083	5	8	0.0393095188622676	peptidyl-tyrosine_autophosphorylation	ENSG00000047936,ENSG00000102882,ENSG00000105974,ENSG00000136573,ENSG00000198400
GO:0042910	5	8	0.0393095188622676	xenobiotic_transmembrane_transporter_activity	ENSG00000017797,ENSG00000085563,ENSG00000103222,ENSG00000114770,ENSG00000173638
GO:0048268	6	12	0.0393095188622676	clathrin_coat_assembly	ENSG00000011405,ENSG00000070371,ENSG00000073921,ENSG00000113282,ENSG00000157107,ENSG00000175416
GO:0048521	5	8	0.0393095188622676	negative_regulation_of_behavior	ENSG00000147571,ENSG00000149295,ENSG00000163485,ENSG00000163794,ENSG00000196839
GO:0051481	5	8	0.0393095188622676	negative_regulation_of_cytosolic_calcium_ion_concentration	ENSG00000123384,ENSG00000149295,ENSG00000166949,ENSG00000183023,ENSG00000183389
GO:0060158	5	8	0.0393095188622676	phospholipase_C-activating_dopamine_receptor_signaling_pathway	ENSG00000149295,ENSG00000156052,ENSG00000169676,ENSG00000183389,ENSG00000184845
GO:0060253	5	8	0.0393095188622676	negative_regulation_of_glial_cell_proliferation	ENSG00000141433,ENSG00000148400,ENSG00000164362,ENSG00000176887,ENSG00000183734
GO:0070734	6	12	0.0393095188622676	histone_H3-K27_methylation	ENSG00000106462,ENSG00000116254,ENSG00000124575,ENSG00000168298,ENSG00000178409,ENSG00000187837
GO:0071230	13	48	0.0393095188622676	cellular_response_to_amino_acid_stimulus	ENSG00000087245,ENSG00000108821,ENSG00000130147,ENSG00000134853,ENSG00000141564,ENSG00000145888,ENSG00000148053,ENSG00000148516,ENSG00000165240,ENSG00000170962,ENSG00000172216,ENSG00000175866,ENSG00000187498
GO:0099604	6	12	0.0393095188622676	ligand-gated_calcium_channel_activity	ENSG00000161509,ENSG00000162341,ENSG00000185989,ENSG00000186815,ENSG00000196218,ENSG00000198626
GO:1900242	6	12	0.0393095188622676	regulation_of_synaptic_vesicle_endocytosis	ENSG00000160014,ENSG00000161203,ENSG00000169760,ENSG00000181856,ENSG00000188906,ENSG00000198668
GO:1904427	13	48	0.0393095188622676	positive_regulation_of_calcium_ion_transmembrane_transport	ENSG00000090020,ENSG00000100739,ENSG00000101188,ENSG00000124181,ENSG00000134817,ENSG00000153956,ENSG00000160014,ENSG00000164850,ENSG00000164885,ENSG00000184845,ENSG00000197943,ENSG00000198626,ENSG00000198668
GO:0062013	20	91	0.039850469390662	positive_regulation_of_small_molecule_metabolic_process	ENSG00000007171,ENSG00000089250,ENSG00000100311,ENSG00000101188,ENSG00000101200,ENSG00000102468,ENSG00000115263,ENSG00000132170,ENSG00000136997,ENSG00000153823,ENSG00000160179,ENSG00000162409,ENSG00000164850,ENSG00000164867,ENSG00000165280,ENSG00000167244,ENSG00000169047,ENSG00000170425,ENSG00000186951,ENSG00000196639
GO:0008277	22	104	0.0399562120359468	regulation_of_G_protein-coupled_receptor_signaling_pathway	ENSG00000089250,ENSG00000112038,ENSG00000125388,ENSG00000125510,ENSG00000132915,ENSG00000134817,ENSG00000135324,ENSG00000138193,ENSG00000141433,ENSG00000149295,ENSG00000154229,ENSG00000159788,ENSG00000164850,ENSG00000169252,ENSG00000170837,ENSG00000176533,ENSG00000182621,ENSG00000196839,ENSG00000198055,ENSG00000198668,ENSG00000198873,ENSG00000198932
GO:0050771	14	54	0.0399562120359468	negative_regulation_of_axonogenesis	ENSG00000064300,ENSG00000065320,ENSG00000089820,ENSG00000099250,ENSG00000130827,ENSG00000133216,ENSG00000135333,ENSG00000137261,ENSG00000137872,ENSG00000163785,ENSG00000164885,ENSG00000169783,ENSG00000173406,ENSG00000187323
GO:0060419	15	60	0.0401306984960568	heart_growth	ENSG00000054598,ENSG00000060069,ENSG00000066468,ENSG00000077782,ENSG00000106799,ENSG00000107779,ENSG00000120907,ENSG00000139318,ENSG00000148400,ENSG00000149256,ENSG00000149269,ENSG00000170989,ENSG00000180772,ENSG00000184937,ENSG00000186951
GO:0032355	21	98	0.0418056530138249	response_to_estradiol	ENSG00000084674,ENSG00000091831,ENSG00000101405,ENSG00000103175,ENSG00000106462,ENSG00000108821,ENSG00000110092,ENSG00000120129,ENSG00000125510,ENSG00000131759,ENSG00000136997,ENSG00000140505,ENSG00000163794,ENSG00000164032,ENSG00000164171,ENSG00000164850,ENSG00000173757,ENSG00000183779,ENSG00000185920,ENSG00000196498,ENSG00000241635
GO:0050680	21	98	0.0418056530138249	negative_regulation_of_epithelial_cell_proliferation	ENSG00000007372,ENSG00000064300,ENSG00000066468,ENSG00000102755,ENSG00000103175,ENSG00000105971,ENSG00000105974,ENSG00000106799,ENSG00000111424,ENSG00000125378,ENSG00000129757,ENSG00000130203,ENSG00000132170,ENSG00000139618,ENSG00000152894,ENSG00000169083,ENSG00000169855,ENSG00000170873,ENSG00000173482,ENSG00000178301,ENSG00000185920
GO:0071248	27	138	0.041984073495546	cellular_response_to_metal_ion	ENSG00000060237,ENSG00000087274,ENSG00000091513,ENSG00000100985,ENSG00000102882,ENSG00000125740,ENSG00000130522,ENSG00000140505,ENSG00000145888,ENSG00000150672,ENSG00000155897,ENSG00000160882,ENSG00000162409,ENSG00000163347,ENSG00000164690,ENSG00000164742,ENSG00000165240,ENSG00000167580,ENSG00000169715,ENSG00000169760,ENSG00000183873,ENSG00000185345,ENSG00000188906,ENSG00000196218,ENSG00000196557…
GO:0090100	18	79	0.0425657276304887	positive_regulation_of_transmembrane_receptor_protein_serine/threonine_kinase_signaling_pathway	ENSG00000064393,ENSG00000067141,ENSG00000096968,ENSG00000102935,ENSG00000106799,ENSG00000107779,ENSG00000121989,ENSG00000125378,ENSG00000129757,ENSG00000134250,ENSG00000137261,ENSG00000140682,ENSG00000148400,ENSG00000176887,ENSG00000178188,ENSG00000179776,ENSG00000204217,ENSG00000251493
GO:0042743	10	32	0.0433148429907166	hydrogen_peroxide_metabolic_process	ENSG00000086506,ENSG00000130508,ENSG00000130656,ENSG00000136238,ENSG00000140505,ENSG00000147485,ENSG00000149968,ENSG00000196408,ENSG00000213931,ENSG00000213934
GO:1904705	10	32	0.0433148429907166	regulation_of_vascular_smooth_muscle_cell_proliferation	ENSG00000087245,ENSG00000096968,ENSG00000100311,ENSG00000100985,ENSG00000107779,ENSG00000132170,ENSG00000149269,ENSG00000164362,ENSG00000164850,ENSG00000185532
GO:0005518	13	49	0.0439784885059162	collagen_binding	ENSG00000005884,ENSG00000042781,ENSG00000100311,ENSG00000100985,ENSG00000144668,ENSG00000149269,ENSG00000152591,ENSG00000162733,ENSG00000164171,ENSG00000164620,ENSG00000166949,ENSG00000183287,ENSG00000197461
GO:0008519	7	17	0.0439784885059162	ammonium_transmembrane_transporter_activity	ENSG00000064651,ENSG00000103546,ENSG00000112077,ENSG00000187010,ENSG00000187714,ENSG00000188672,ENSG00000204385
GO:0033598	7	17	0.0439784885059162	mammary_gland_epithelial_cell_proliferation	ENSG00000091831,ENSG00000110092,ENSG00000124782,ENSG00000139618,ENSG00000169855,ENSG00000172216,ENSG00000183779
GO:0071773	26	132	0.0439784885059162	cellular_response_to_BMP_stimulus	ENSG00000005884,ENSG00000064393,ENSG00000067141,ENSG00000081479,ENSG00000102882,ENSG00000102935,ENSG00000105429,ENSG00000107779,ENSG00000109132,ENSG00000121989,ENSG00000124813,ENSG00000125378,ENSG00000125968,ENSG00000134250,ENSG00000136378,ENSG00000137642,ENSG00000140479,ENSG00000148400,ENSG00000151388,ENSG00000166145,ENSG00000169071,ENSG00000176887,ENSG00000179776,ENSG00000187045,ENSG00000204217…
GO:0072202	7	17	0.0439784885059162	cell_differentiation_involved_in_metanephros_development	ENSG00000075891,ENSG00000100311,ENSG00000116218,ENSG00000125378,ENSG00000172037,ENSG00000196159,ENSG00000198914
GO:1902414	7	17	0.0439784885059162	protein_localization_to_cell_junction	ENSG00000104067,ENSG00000110400,ENSG00000130396,ENSG00000158769,ENSG00000162434,ENSG00000179776,ENSG00000196924
GO:0005902	15	61	0.0444085756926443	microvillus	ENSG00000080031,ENSG00000092820,ENSG00000134853,ENSG00000138448,ENSG00000155066,ENSG00000161798,ENSG00000165240,ENSG00000169738,ENSG00000176945,ENSG00000186153,ENSG00000187017,ENSG00000188906,ENSG00000196586,ENSG00000197461,ENSG00000259207
GO:0044291	14	55	0.0444085756926443	cell-cell_contact_zone	ENSG00000090020,ENSG00000104067,ENSG00000110400,ENSG00000119139,ENSG00000127418,ENSG00000130396,ENSG00000136531,ENSG00000144285,ENSG00000149269,ENSG00000156299,ENSG00000183023,ENSG00000183230,ENSG00000183873,ENSG00000184226
GO:1901343	19	86	0.0445239596976085	negative_regulation_of_vasculature_development	ENSG00000006638,ENSG00000054598,ENSG00000063245,ENSG00000064300,ENSG00000100311,ENSG00000121753,ENSG00000125378,ENSG00000131196,ENSG00000132170,ENSG00000134871,ENSG00000135298,ENSG00000136826,ENSG00000137764,ENSG00000148400,ENSG00000173482,ENSG00000181790,ENSG00000184113,ENSG00000184937,ENSG00000196628
GO:1903428	9	27	0.0445239596976085	positive_regulation_of_reactive_oxygen_species_biosynthetic_process	ENSG00000068024,ENSG00000069974,ENSG00000080824,ENSG00000096968,ENSG00000136826,ENSG00000166949,ENSG00000180772,ENSG00000181790,ENSG00000187554
GO:0048730	8	22	0.0451447693556676	epidermis_morphogenesis	ENSG00000064300,ENSG00000066468,ENSG00000074047,ENSG00000136826,ENSG00000148400,ENSG00000164379,ENSG00000164690,ENSG00000165240
GO:0004222	18	80	0.0458780950095223	metalloendopeptidase_activity	ENSG00000069206,ENSG00000078618,ENSG00000087245,ENSG00000100985,ENSG00000117298,ENSG00000136378,ENSG00000139985,ENSG00000140470,ENSG00000143537,ENSG00000148848,ENSG00000149451,ENSG00000149968,ENSG00000151388,ENSG00000160323,ENSG00000168594,ENSG00000171551,ENSG00000196611,ENSG00000197993
GO:0031529	11	38	0.0458780950095223	ruffle_organization	ENSG00000035720,ENSG00000050405,ENSG00000079691,ENSG00000105974,ENSG00000132376,ENSG00000136238,ENSG00000140995,ENSG00000151491,ENSG00000169760,ENSG00000184292,ENSG00000225190
GO:0060076	11	38	0.0458780950095223	excitatory_synapse	ENSG00000005884,ENSG00000066468,ENSG00000120251,ENSG00000134115,ENSG00000141526,ENSG00000146938,ENSG00000155897,ENSG00000164061,ENSG00000169760,ENSG00000175866,ENSG00000179520
GO:0072132	11	38	0.0458780950095223	mesenchyme_morphogenesis	ENSG00000054598,ENSG00000077782,ENSG00000106799,ENSG00000107779,ENSG00000136997,ENSG00000148400,ENSG00000164867,ENSG00000166341,ENSG00000166949,ENSG00000169855,ENSG00000185008
GO:2000179	11	38	0.0458780950095223	positive_regulation_of_neural_precursor_cell_proliferation	ENSG00000004487,ENSG00000007372,ENSG00000074047,ENSG00000081479,ENSG00000110492,ENSG00000148400,ENSG00000149295,ENSG00000164690,ENSG00000173404,ENSG00000196924,ENSG00000198846
GO:0035051	22	106	0.0462113806744539	cardiocyte_differentiation	ENSG00000060069,ENSG00000090020,ENSG00000102882,ENSG00000120907,ENSG00000125378,ENSG00000131759,ENSG00000134853,ENSG00000140795,ENSG00000148400,ENSG00000149256,ENSG00000149269,ENSG00000155657,ENSG00000157168,ENSG00000160789,ENSG00000164850,ENSG00000166225,ENSG00000170624,ENSG00000180772,ENSG00000183023,ENSG00000184937,ENSG00000186951,ENSG00000203883
GO:0017014	4	5	0.0479539452732983	protein_nitrosylation	ENSG00000007171,ENSG00000089250,ENSG00000111912,ENSG00000164830
GO:0030027	29	154	0.0479539452732983	lamellipodium	ENSG00000050820,ENSG00000054654,ENSG00000065534,ENSG00000079691,ENSG00000090020,ENSG00000100558,ENSG00000103335,ENSG00000106683,ENSG00000115216,ENSG00000115266,ENSG00000115355,ENSG00000118162,ENSG00000121879,ENSG00000124181,ENSG00000136238,ENSG00000138448,ENSG00000143575,ENSG00000145555,ENSG00000149269,ENSG00000158528,ENSG00000163697,ENSG00000164885,ENSG00000173482,ENSG00000173546,ENSG00000176973…
GO:0030276	12	44	0.0479539452732983	clathrin_binding	ENSG00000070371,ENSG00000072315,ENSG00000073921,ENSG00000113282,ENSG00000116675,ENSG00000123384,ENSG00000136717,ENSG00000161203,ENSG00000171914,ENSG00000175416,ENSG00000183020,ENSG00000188906
GO:0032060	4	5	0.0479539452732983	bleb_assembly	ENSG00000011426,ENSG00000065534,ENSG00000142227,ENSG00000171517
GO:0036092	4	5	0.0479539452732983	phosphatidylinositol-3-phosphate_biosynthetic_process	ENSG00000011405,ENSG00000109452,ENSG00000121879,ENSG00000133056
GO:0050966	4	5	0.0479539452732983	detection_of_mechanical_stimulus_involved_in_sensory_perception_of_pain	ENSG00000102468,ENSG00000144285,ENSG00000164171,ENSG00000198400
GO:0061577	4	5	0.0479539452732983	calcium_ion_transmembrane_transport_via_high_voltage-gated_calcium_channel	ENSG00000089250,ENSG00000136717,ENSG00000151067,ENSG00000153956
GO:0070672	4	5	0.0479539452732983	response_to_interleukin-15	ENSG00000160691,ENSG00000162434,ENSG00000173757,ENSG00000182621
GO:0150115	16	68	0.0479539452732983	cell-substrate_junction_organization	ENSG00000053747,ENSG00000071054,ENSG00000079308,ENSG00000090020,ENSG00000099250,ENSG00000123384,ENSG00000135862,ENSG00000136238,ENSG00000141376,ENSG00000149177,ENSG00000151914,ENSG00000152894,ENSG00000164171,ENSG00000166949,ENSG00000167657,ENSG00000177697
GO:0007350	6	13	0.0485991912101109	blastoderm_segmentation	ENSG00000099250,ENSG00000118257,ENSG00000140479,ENSG00000166225,ENSG00000181965,ENSG00000184937
GO:0030261	10	33	0.0485991912101109	chromosome_condensation	ENSG00000124575,ENSG00000131747,ENSG00000149948,ENSG00000155657,ENSG00000164850,ENSG00000168298,ENSG00000184357,ENSG00000184897,ENSG00000187475,ENSG00000187837
GO:0042698	13	50	0.0485991912101109	ovulation_cycle	ENSG00000091831,ENSG00000092445,ENSG00000110492,ENSG00000112038,ENSG00000125510,ENSG00000134853,ENSG00000163288,ENSG00000164867,ENSG00000167601,ENSG00000173757,ENSG00000184347,ENSG00000185008,ENSG00000196498
GO:0046323	13	50	0.0485991912101109	glucose_import	ENSG00000070371,ENSG00000106070,ENSG00000136856,ENSG00000136997,ENSG00000146411,ENSG00000151229,ENSG00000153823,ENSG00000164362,ENSG00000169047,ENSG00000181856,ENSG00000184811,ENSG00000184845,ENSG00000197822
GO:0048486	6	13	0.0485991912101109	parasympathetic_nervous_system_development	ENSG00000099250,ENSG00000109132,ENSG00000118257,ENSG00000130827,ENSG00000166833,ENSG00000221866
GO:0050927	6	13	0.0485991912101109	positive_regulation_of_positive_chemotaxis	ENSG00000036828,ENSG00000117407,ENSG00000140945,ENSG00000164171,ENSG00000166949,ENSG00000170989
GO:0072074	6	13	0.0485991912101109	kidney_mesenchyme_development	ENSG00000075891,ENSG00000125378,ENSG00000136997,ENSG00000164690,ENSG00000184937,ENSG00000251493
GO:0097006	15	62	0.0485991912101109	regulation_of_plasma_lipoprotein_particle_levels	ENSG00000064687,ENSG00000072062,ENSG00000084674,ENSG00000099904,ENSG00000103653,ENSG00000107611,ENSG00000110047,ENSG00000130203,ENSG00000144891,ENSG00000147852,ENSG00000160179,ENSG00000161203,ENSG00000165029,ENSG00000169174,ENSG00000183020
GO:0140058	6	13	0.0485991912101109	neuron_projection_arborization	ENSG00000081479,ENSG00000099250,ENSG00000112137,ENSG00000169760,ENSG00000175344,ENSG00000188906
GO:0140115	10	33	0.0485991912101109	export_across_plasma_membrane	ENSG00000017797,ENSG00000055118,ENSG00000085563,ENSG00000090020,ENSG00000103222,ENSG00000105409,ENSG00000105675,ENSG00000110628,ENSG00000114770,ENSG00000183023
GO:1904683	3	2	0.0488075628420789	regulation_of_metalloendopeptidase_activity	ENSG00000073921,ENSG00000137642,ENSG00000197971
